# Supplementary material for: Parallel genome-scale loss of function screens in 216 cancer cell lines for the identification of context-specific genetic dependencies
Source: Sci Data. 2014 Sep 30;1:140035. doi: 10.1038/sdata.2014.35 (PMC4432652; doi:10.1038/sdata.2014.35)
Supplement: Supplementary file 2 [file sdata201435-isa1.zip]

Archive with 4 entries (4 files):
- i_Investigation.txt
- s_hahn.txt
- a_SNPtyping.txt
- a_RNAiScreening.txt
