# Supplementary material for: Parallel genome-scale loss of function screens in 216 cancer cell lines for the identification of context-specific genetic dependencies
Source: Sci Data. 2014 Sep 30;1:140035. doi: 10.1038/sdata.2014.35 (PMC4432652; doi:10.1038/sdata.2014.35)
Supplement: Supplementary file 2 [file sdata201435-isa1.zip › s_hahn.txt]

Source Name	Characteristics[organism]	Term Source REF	Term Accession Number	Material Type	Term Source REF	Term Accession Number	Characteristics[cell line]	Term Source REF	Term Accession Number	Protocol REF	Sample Name	Factor Value[tumor type]	Factor Value[growth medium]	Factor Value[doubling time in hours]	Comment[days in culture]	Comment[passage number]	Factor Value[screener]	Comment[genomic DNA isolation date]	Comment[PCR date]	Comment[excluded following QC pass or fail]	Comment[SNP technology]
#RNAi screening
A2780_OVARY	Homo sapiens	NCBITAXON	NCBITaxon:9606	biological specimen	ERO	ERO:0000020	A2780 cell	CLO	CLO:0001571	Cell line information	A2780 REP A p8	Ovarian	RPMI; 10% FBS	16	31	8	Screener C	20090617	20110426	fail
A2780_OVARY	Homo sapiens	NCBITAXON	NCBITaxon:9606	biological specimen	ERO	ERO:0000020	A2780 cell	CLO	CLO:0001571	Cell line information	A2780 REP B p8	Ovarian	RPMI; 10% FBS	16	31	8	Screener C	20090617	20110426	fail
A2780_OVARY	Homo sapiens	NCBITAXON	NCBITaxon:9606	biological specimen	ERO	ERO:0000020	A2780 cell	CLO	CLO:0001571	Cell line information	A2780 REP C p8	Ovarian	RPMI; 10% FBS	16	31	8	Screener C	20090617	20110426	fail
A2780_OVARY	Homo sapiens	NCBITAXON	NCBITaxon:9606	biological specimen	ERO	ERO:0000020	A2780 cell	CLO	CLO:0001571	Cell line information	A2780 REP D p8	Ovarian	RPMI; 10% FBS	16	31	8	Screener C	20090617	20110426	fail
BJHTERT_FIBROBLAST	Homo sapiens	NCBITAXON	NCBITaxon:9606	biological specimen	ERO	ERO:0000020	BJHTERT			Cell line information	BJ hTERT Rep A p9	Fibroblast	DMEM; 10% FBS	36	32	9	Screener B	20110427	20110506	fail
BJHTERT_FIBROBLAST	Homo sapiens	NCBITAXON	NCBITaxon:9606	biological specimen	ERO	ERO:0000020	BJHTERT			Cell line information	BJ hTERT Rep B p9	Fibroblast	DMEM; 10% FBS	36	32	9	Screener B	20110427	20110506	fail
BJHTERT_FIBROBLAST	Homo sapiens	NCBITAXON	NCBITaxon:9606	biological specimen	ERO	ERO:0000020	BJHTERT			Cell line information	BJ hTERT Rep C p9	Fibroblast	DMEM; 10% FBS	36	32	9	Screener B	20110427	20110506	fail
BJHTERT_FIBROBLAST	Homo sapiens	NCBITAXON	NCBITaxon:9606	biological specimen	ERO	ERO:0000020	BJHTERT			Cell line information	BJ hTERT Rep D p9	Fibroblast	DMEM; 10% FBS	36	32	9	Screener B	20110427	20110506	fail
C2BBE1_LARGE_INTESTINE	Homo sapiens	NCBITAXON	NCBITaxon:9606	biological specimen	ERO	ERO:0000020	C2BBe1 cell	CLO	CLO:0002108	Cell line information	C2BBe1 REP A p8	Colon	DMEM; 10% FBS; 0.01mg/ml transferrin; 2 mM glutamine	44	29	8	Other (<20 screens each)	20100429	20110426	pass
C2BBE1_LARGE_INTESTINE	Homo sapiens	NCBITAXON	NCBITaxon:9606	biological specimen	ERO	ERO:0000020	C2BBe1 cell	CLO	CLO:0002108	Cell line information	C2BBe1 REP B p8	Colon	DMEM; 10% FBS; 0.01mg/ml transferrin; 2 mM glutamine	44	29	8	Other (<20 screens each)	20100429	20110426	pass
C2BBE1_LARGE_INTESTINE	Homo sapiens	NCBITAXON	NCBITaxon:9606	biological specimen	ERO	ERO:0000020	C2BBe1 cell	CLO	CLO:0002108	Cell line information	C2BBe1 REP C p8	Colon	DMEM; 10% FBS; 0.01mg/ml transferrin; 2 mM glutamine	44	29	8	Other (<20 screens each)	20100429	20110426	pass
C2BBE1_LARGE_INTESTINE	Homo sapiens	NCBITAXON	NCBITaxon:9606	biological specimen	ERO	ERO:0000020	C2BBe1 cell	CLO	CLO:0002108	Cell line information	C2BBe1 REP D p8	Colon	DMEM; 10% FBS; 0.01mg/ml transferrin; 2 mM glutamine	44	29	8	Other (<20 screens each)	20100429	20110426	pass
COLO783_SKIN	Homo sapiens	NCBITAXON	NCBITaxon:9606	biological specimen	ERO	ERO:0000020	COLO-783	CLO	CLO:0002576	Cell line information	COLO-783 REP A p3	Melanoma	RPMI; 10% FBS	48	27	3	Screener D	20110414	20110420	pass
COLO783_SKIN	Homo sapiens	NCBITAXON	NCBITaxon:9606	biological specimen	ERO	ERO:0000020	COLO-783	CLO	CLO:0002576	Cell line information	COLO-783 REP B p3	Melanoma	RPMI; 10% FBS	48	27	3	Screener D	20110414	20110420	pass
COLO783_SKIN	Homo sapiens	NCBITAXON	NCBITaxon:9606	biological specimen	ERO	ERO:0000020	COLO-783	CLO	CLO:0002576	Cell line information	COLO-783 REP C p3	Melanoma	RPMI; 10% FBS	48	27	3	Screener D	20110414	20110420	pass
COLO783_SKIN	Homo sapiens	NCBITAXON	NCBITaxon:9606	biological specimen	ERO	ERO:0000020	COLO-783	CLO	CLO:0002576	Cell line information	COLO-783 REP D p3	Melanoma	RPMI; 10% FBS	48	27	3	Screener D	20110414	20110420	pass
EFO21_OVARY	Homo sapiens	NCBITAXON	NCBITaxon:9606	biological specimen	ERO	ERO:0000020	EFO-21 cell	CLO	CLO:0002892	Cell line information	EFO-21 REP A p11	Ovarian	RPMI; 20% FBS; 0.1mM NEAA; 1mM Sodium Pyruvate	42	44	11	Screener A	20100315	20110311	pass
EFO21_OVARY	Homo sapiens	NCBITAXON	NCBITaxon:9606	biological specimen	ERO	ERO:0000020	EFO-21 cell	CLO	CLO:0002892	Cell line information	EFO-21 REP B p11	Ovarian	RPMI; 20% FBS; 0.1mM NEAA; 1mM Sodium Pyruvate	42	44	11	Screener A	20100315	20110311	pass
EFO21_OVARY	Homo sapiens	NCBITAXON	NCBITaxon:9606	biological specimen	ERO	ERO:0000020	EFO-21 cell	CLO	CLO:0002892	Cell line information	EFO-21 REP C p11	Ovarian	RPMI; 20% FBS; 0.1mM NEAA; 1mM Sodium Pyruvate	42	44	11	Screener A	20100315	20110311	pass
EFO21_OVARY	Homo sapiens	NCBITAXON	NCBITaxon:9606	biological specimen	ERO	ERO:0000020	EFO-21 cell	CLO	CLO:0002892	Cell line information	EFO-21 REP D p11	Ovarian	RPMI; 20% FBS; 0.1mM NEAA; 1mM Sodium Pyruvate	42	44	11	Screener A	20100315	20110311	pass
GP2D_LARGE_INTESTINE	Homo sapiens	NCBITAXON	NCBITaxon:9606	biological specimen	ERO	ERO:0000020	GP2D cell	CLO	CLO:0003554	Cell line information	GP2d REP A p8	Colon	DMEM:F12(1:1); 10% FBS; 2mM Glutamine	27	29	8	Screener B	20110425	20110503	pass
GP2D_LARGE_INTESTINE	Homo sapiens	NCBITAXON	NCBITaxon:9606	biological specimen	ERO	ERO:0000020	GP2D cell	CLO	CLO:0003554	Cell line information	GP2d REP B p8	Colon	DMEM:F12(1:1); 10% FBS; 2mM Glutamine	27	29	8	Screener B	20110425	20110503	pass
GP2D_LARGE_INTESTINE	Homo sapiens	NCBITAXON	NCBITaxon:9606	biological specimen	ERO	ERO:0000020	GP2D cell	CLO	CLO:0003554	Cell line information	GP2d REP C p8	Colon	DMEM:F12(1:1); 10% FBS; 2mM Glutamine	27	29	8	Screener B	20110425	20110503	pass
GP2D_LARGE_INTESTINE	Homo sapiens	NCBITAXON	NCBITaxon:9606	biological specimen	ERO	ERO:0000020	GP2D cell	CLO	CLO:0003554	Cell line information	GP2d REP D p8	Colon	DMEM:F12(1:1); 10% FBS; 2mM Glutamine	27	29	8	Screener B	20110425	20110503	pass
IGROV1_OVARY	Homo sapiens	NCBITAXON	NCBITaxon:9606	biological specimen	ERO	ERO:0000020	IGROV-1 cell	CLO	CLO:0006672	Cell line information	IGROV1 REP A p7	Ovarian	RPMI; 10% FBS	30	39	7	Screener A	20110414	20110503	pass
IGROV1_OVARY	Homo sapiens	NCBITAXON	NCBITaxon:9606	biological specimen	ERO	ERO:0000020	IGROV-1 cell	CLO	CLO:0006672	Cell line information	IGROV1 REP B p7	Ovarian	RPMI; 10% FBS	30	39	7	Screener A	20110414	20110503	pass
IGROV1_OVARY	Homo sapiens	NCBITAXON	NCBITaxon:9606	biological specimen	ERO	ERO:0000020	IGROV-1 cell	CLO	CLO:0006672	Cell line information	IGROV1 REP C p7	Ovarian	RPMI; 10% FBS	30	39	7	Screener A	20110414	20110503	pass
IGROV1_OVARY	Homo sapiens	NCBITAXON	NCBITaxon:9606	biological specimen	ERO	ERO:0000020	IGROV-1 cell	CLO	CLO:0006672	Cell line information	IGROV1 REP D p7	Ovarian	RPMI; 10% FBS	30	39	7	Screener A	20110414	20110503	pass
JHESOAD1_OESOPHAGUS	Homo sapiens	NCBITAXON	NCBITaxon:9606	biological specimen	ERO	ERO:0000020	JHESOAD1			Cell line information	JH-ESOAD1 REP A p8	Esophageal	RPMI; 20% FBS	29	32	8	Screener C	20100519	20110316	pass
JHESOAD1_OESOPHAGUS	Homo sapiens	NCBITAXON	NCBITaxon:9606	biological specimen	ERO	ERO:0000020	JHESOAD1			Cell line information	JH-ESOAD1 REP B p8	Esophageal	RPMI; 20% FBS	29	32	8	Screener C	20100519	20110316	pass
JHESOAD1_OESOPHAGUS	Homo sapiens	NCBITAXON	NCBITaxon:9606	biological specimen	ERO	ERO:0000020	JHESOAD1			Cell line information	JH-ESOAD1 REP C p8	Esophageal	RPMI; 20% FBS	29	32	8	Screener C	20100519	20110316	pass
JHESOAD1_OESOPHAGUS	Homo sapiens	NCBITAXON	NCBITaxon:9606	biological specimen	ERO	ERO:0000020	JHESOAD1			Cell line information	JH-ESOAD1 REP D p8	Esophageal	RPMI; 20% FBS	29	32	8	Screener C	20100519	20110316	pass
KM12_LARGE_INTESTINE	Homo sapiens	NCBITAXON	NCBITaxon:9606	biological specimen	ERO	ERO:0000020	KM12			Cell line information	KM12 REP A p8	Colon	RPMI; 10% FBS	23	28	8	Screener C	20100618	20110316	pass
KM12_LARGE_INTESTINE	Homo sapiens	NCBITAXON	NCBITaxon:9606	biological specimen	ERO	ERO:0000020	KM12			Cell line information	KM12 REP B p8	Colon	RPMI; 10% FBS	23	28	8	Screener C	20100618	20110316	pass
KM12_LARGE_INTESTINE	Homo sapiens	NCBITAXON	NCBITaxon:9606	biological specimen	ERO	ERO:0000020	KM12			Cell line information	KM12 REP C p8	Colon	RPMI; 10% FBS	23	28	8	Screener C	20100618	20110316	pass
KM12_LARGE_INTESTINE	Homo sapiens	NCBITAXON	NCBITaxon:9606	biological specimen	ERO	ERO:0000020	KM12			Cell line information	KM12 REP D p8	Colon	RPMI; 10% FBS	23	28	8	Screener C	20100618	20110316	pass
LN215_CENTRAL_NERVOUS_SYSTEM	Homo sapiens	NCBITAXON	NCBITaxon:9606	biological specimen	ERO	ERO:0000020	LN215			Cell line information	LN-215 REP A p8	GBM	DMEM; 10% FBS	28	28	8	Screener B	20100729	20110302	pass
LN215_CENTRAL_NERVOUS_SYSTEM	Homo sapiens	NCBITAXON	NCBITaxon:9606	biological specimen	ERO	ERO:0000020	LN215			Cell line information	LN-215 REP B p8	GBM	DMEM; 10% FBS	28	28	8	Screener B	20100729	20110302	pass
LN215_CENTRAL_NERVOUS_SYSTEM	Homo sapiens	NCBITAXON	NCBITaxon:9606	biological specimen	ERO	ERO:0000020	LN215			Cell line information	LN-215 REP C p8	GBM	DMEM; 10% FBS	28	28	8	Screener B	20100729	20110302	pass
LN215_CENTRAL_NERVOUS_SYSTEM	Homo sapiens	NCBITAXON	NCBITaxon:9606	biological specimen	ERO	ERO:0000020	LN215			Cell line information	LN-215 REP D p8	GBM	DMEM; 10% FBS	28	28	8	Screener B	20100729	20110302	pass
LN319_CENTRAL_NERVOUS_SYSTEM	Homo sapiens	NCBITAXON	NCBITaxon:9606	biological specimen	ERO	ERO:0000020	LN319			Cell line information	LN-319 REP A p8	GBM	DMEM; 10% FBS	45	28	8	Screener D	20100525	20110401	pass
LN319_CENTRAL_NERVOUS_SYSTEM	Homo sapiens	NCBITAXON	NCBITaxon:9606	biological specimen	ERO	ERO:0000020	LN319			Cell line information	LN-319 REP B p8	GBM	DMEM; 10% FBS	45	28	8	Screener D	20100525	20110401	pass
LN319_CENTRAL_NERVOUS_SYSTEM	Homo sapiens	NCBITAXON	NCBITaxon:9606	biological specimen	ERO	ERO:0000020	LN319			Cell line information	LN-319 REP C p8	GBM	DMEM; 10% FBS	45	28	8	Screener D	20100525	20110401	pass
LN319_CENTRAL_NERVOUS_SYSTEM	Homo sapiens	NCBITAXON	NCBITaxon:9606	biological specimen	ERO	ERO:0000020	LN319			Cell line information	LN-319 REP D p8	GBM	DMEM; 10% FBS	45	28	8	Screener D	20100525	20110401	pass
LN382_CENTRAL_NERVOUS_SYSTEM	Homo sapiens	NCBITAXON	NCBITaxon:9606	biological specimen	ERO	ERO:0000020	LN382			Cell line information	LN-382 REP A p8	GBM	DMEM; 10% FBS	52	29	8	Screener C	20101115	20110304	pass
LN382_CENTRAL_NERVOUS_SYSTEM	Homo sapiens	NCBITAXON	NCBITaxon:9606	biological specimen	ERO	ERO:0000020	LN382			Cell line information	LN-382 REP B p8	GBM	DMEM; 10% FBS	52	29	8	Screener C	20101115	20110304	pass
LN382_CENTRAL_NERVOUS_SYSTEM	Homo sapiens	NCBITAXON	NCBITaxon:9606	biological specimen	ERO	ERO:0000020	LN382			Cell line information	LN-382 REP C p8	GBM	DMEM; 10% FBS	52	29	8	Screener C	20101115	20110304	pass
LN382_CENTRAL_NERVOUS_SYSTEM	Homo sapiens	NCBITAXON	NCBITaxon:9606	biological specimen	ERO	ERO:0000020	LN382			Cell line information	LN-382 REP D p8	GBM	DMEM; 10% FBS	52	29	8	Screener C	20101115	20110304	pass
NCIH1792_LUNG	Homo sapiens	NCBITAXON	NCBITaxon:9606	biological specimen	ERO	ERO:0000020	NCI-H1792 cell	CLO	CLO:0008019	Cell line information	NCI-H1792 Rep A p8	Lung NSCLC	RPMI; 10% FBS	45	30	8	Screener E	20110413	20110420	pass
NCIH1792_LUNG	Homo sapiens	NCBITAXON	NCBITaxon:9606	biological specimen	ERO	ERO:0000020	NCI-H1792 cell	CLO	CLO:0008019	Cell line information	NCI-H1792 Rep B p8	Lung NSCLC	RPMI; 10% FBS	45	30	8	Screener E	20110413	20110420	pass
NCIH1792_LUNG	Homo sapiens	NCBITAXON	NCBITaxon:9606	biological specimen	ERO	ERO:0000020	NCI-H1792 cell	CLO	CLO:0008019	Cell line information	NCI-H1792 Rep C p8	Lung NSCLC	RPMI; 10% FBS	45	30	8	Screener E	20110413	20110420	pass
NCIH1792_LUNG	Homo sapiens	NCBITAXON	NCBITaxon:9606	biological specimen	ERO	ERO:0000020	NCI-H1792 cell	CLO	CLO:0008019	Cell line information	NCI-H1792 Rep D p8	Lung NSCLC	RPMI; 10% FBS	45	30	8	Screener E	20110413	20110420	pass
OAW42_OVARY	Homo sapiens	NCBITAXON	NCBITaxon:9606	biological specimen	ERO	ERO:0000020	OAW42 cell	CLO	CLO:0008229	Cell line information	OAW42 Rep A p8	Ovarian	DMEM; 10% FBS; 20IU/L (0.9 mg/L) bovine insulin; 2mM L-glutamine	40	29	8	Screener E	20110413	20110420	pass
OAW42_OVARY	Homo sapiens	NCBITAXON	NCBITaxon:9606	biological specimen	ERO	ERO:0000020	OAW42 cell	CLO	CLO:0008229	Cell line information	OAW42 Rep B p8	Ovarian	DMEM; 10% FBS; 20IU/L (0.9 mg/L) bovine insulin; 2mM L-glutamine	40	29	8	Screener E	20110413	20110420	pass
OAW42_OVARY	Homo sapiens	NCBITAXON	NCBITaxon:9606	biological specimen	ERO	ERO:0000020	OAW42 cell	CLO	CLO:0008229	Cell line information	OAW42 Rep C p8	Ovarian	DMEM; 10% FBS; 20IU/L (0.9 mg/L) bovine insulin; 2mM L-glutamine	40	29	8	Screener E	20110413	20110420	pass
OAW42_OVARY	Homo sapiens	NCBITAXON	NCBITaxon:9606	biological specimen	ERO	ERO:0000020	OAW42 cell	CLO	CLO:0008229	Cell line information	OAW42 Rep D p8	Ovarian	DMEM; 10% FBS; 20IU/L (0.9 mg/L) bovine insulin; 2mM L-glutamine	40	29	8	Screener E	20110413	20110420	pass
pDNA				reference compound	BAO	BAO:0002092				Cell line information	pDNA_110625
pDNA				reference compound	BAO	BAO:0002092				Cell line information	pDNA_110709
RMGI_OVARY	Homo sapiens	NCBITAXON	NCBITaxon:9606	biological specimen	ERO	ERO:0000020	RMGI			Cell line information	RMG-I REP A p9	Ovarian	RPMI; 10% FBS	40	33	9	Screener B	20110422	20110504	pass
RMGI_OVARY	Homo sapiens	NCBITAXON	NCBITaxon:9606	biological specimen	ERO	ERO:0000020	RMGI			Cell line information	RMG-I REP B p9	Ovarian	RPMI; 10% FBS	40	33	9	Screener B	20110422	20110504	pass
RMGI_OVARY	Homo sapiens	NCBITAXON	NCBITaxon:9606	biological specimen	ERO	ERO:0000020	RMGI			Cell line information	RMG-I REP C p9	Ovarian	RPMI; 10% FBS	40	33	9	Screener B	20110422	20110504	pass
RMGI_OVARY	Homo sapiens	NCBITAXON	NCBITaxon:9606	biological specimen	ERO	ERO:0000020	RMGI			Cell line information	RMG-I REP D p9	Ovarian	RPMI; 10% FBS	40	33	9	Screener B	20110422	20110504	pass
SKCO1_LARGE_INTESTINE	Homo sapiens	NCBITAXON	NCBITaxon:9606	biological specimen	ERO	ERO:0000020	SK-CO-1 cell	CLO	CLO:0009035	Cell line information	SK-CO-1 REP A p9	Colon	EMEM; 10% FBS	46	29	9	Other (<20 screens each)	20100301	20110426	pass
SKCO1_LARGE_INTESTINE	Homo sapiens	NCBITAXON	NCBITaxon:9606	biological specimen	ERO	ERO:0000020	SK-CO-1 cell	CLO	CLO:0009035	Cell line information	SK-CO-1 REP B p9	Colon	EMEM; 10% FBS	46	29	9	Other (<20 screens each)	20100301	20110426	pass
SKCO1_LARGE_INTESTINE	Homo sapiens	NCBITAXON	NCBITaxon:9606	biological specimen	ERO	ERO:0000020	SK-CO-1 cell	CLO	CLO:0009035	Cell line information	SK-CO-1 REP C p9	Colon	EMEM; 10% FBS	46	29	9	Other (<20 screens each)	20100301	20110426	pass
SKCO1_LARGE_INTESTINE	Homo sapiens	NCBITAXON	NCBITaxon:9606	biological specimen	ERO	ERO:0000020	SK-CO-1 cell	CLO	CLO:0009035	Cell line information	SK-CO-1 REP D p9	Colon	EMEM; 10% FBS	46	29	9	Other (<20 screens each)	20100301	20110426	pass
SLR24_KIDNEY	Homo sapiens	NCBITAXON	NCBITaxon:9606	biological specimen	ERO	ERO:0000020	SLR24			Cell line information	SLR24 REP A p8	Renal Cell Carcinoma	RPMI; 10% FBS	30	35	8	Screener D	20110223	20110413	pass
SLR24_KIDNEY	Homo sapiens	NCBITAXON	NCBITaxon:9606	biological specimen	ERO	ERO:0000020	SLR24			Cell line information	SLR24 REP B p8	Renal Cell Carcinoma	RPMI; 10% FBS	30	35	8	Screener D	20110223	20110413	pass
SLR24_KIDNEY	Homo sapiens	NCBITAXON	NCBITaxon:9606	biological specimen	ERO	ERO:0000020	SLR24			Cell line information	SLR24 REP C p8	Renal Cell Carcinoma	RPMI; 10% FBS	30	35	8	Screener D	20110223	20110413	pass
SLR24_KIDNEY	Homo sapiens	NCBITAXON	NCBITaxon:9606	biological specimen	ERO	ERO:0000020	SLR24			Cell line information	SLR24 REP D p8	Renal Cell Carcinoma	RPMI; 10% FBS	30	35	8	Screener D	20110223	20110413	pass
TCCSUP_URINARY_TRACT	Homo sapiens	NCBITAXON	NCBITaxon:9606	biological specimen	ERO	ERO:0000020	TCCSUP cell	CLO	CLO:0009283	Cell line information	TCCSUP REP A p8	Bladder	EMEM; 10% FBS; 1mM NEAA; 1mM Sodium Pyruvate	46	32	8	Screener C	20110210	20110413	pass
TCCSUP_URINARY_TRACT	Homo sapiens	NCBITAXON	NCBITaxon:9606	biological specimen	ERO	ERO:0000020	TCCSUP cell	CLO	CLO:0009283	Cell line information	TCCSUP REP B p8	Bladder	EMEM; 10% FBS; 1mM NEAA; 1mM Sodium Pyruvate	46	32	8	Screener C	20110210	20110413	pass
TCCSUP_URINARY_TRACT	Homo sapiens	NCBITAXON	NCBITaxon:9606	biological specimen	ERO	ERO:0000020	TCCSUP cell	CLO	CLO:0009283	Cell line information	TCCSUP REP C p8	Bladder	EMEM; 10% FBS; 1mM NEAA; 1mM Sodium Pyruvate	46	32	8	Screener C	20110210	20110413	pass
TCCSUP_URINARY_TRACT	Homo sapiens	NCBITAXON	NCBITaxon:9606	biological specimen	ERO	ERO:0000020	TCCSUP cell	CLO	CLO:0009283	Cell line information	TCCSUP REP D p8	Bladder	EMEM; 10% FBS; 1mM NEAA; 1mM Sodium Pyruvate	46	32	8	Screener C	20110210	20110413	pass
THP1_HAEMATOPOIETIC_AND_LYMPHOID_TISSUE	Homo sapiens	NCBITAXON	NCBITaxon:9606	biological specimen	ERO	ERO:0000020	THP-1 cell	CLO	CLO:0009348	Cell line information	THP-1 REP A p8	Leukemia	RPMI; 10% FBS; 50uM B-mercaptoethanol	26	35	8	Screener D	20110111	20110413	pass
THP1_HAEMATOPOIETIC_AND_LYMPHOID_TISSUE	Homo sapiens	NCBITAXON	NCBITaxon:9606	biological specimen	ERO	ERO:0000020	THP-1 cell	CLO	CLO:0009348	Cell line information	THP-1 REP B p8	Leukemia	RPMI; 10% FBS; 50uM B-mercaptoethanol	26	35	8	Screener D	20110111	20110413	pass
THP1_HAEMATOPOIETIC_AND_LYMPHOID_TISSUE	Homo sapiens	NCBITAXON	NCBITaxon:9606	biological specimen	ERO	ERO:0000020	THP-1 cell	CLO	CLO:0009348	Cell line information	THP-1 REP C p8	Leukemia	RPMI; 10% FBS; 50uM B-mercaptoethanol	26	35	8	Screener D	20110111	20110413	pass
THP1_HAEMATOPOIETIC_AND_LYMPHOID_TISSUE	Homo sapiens	NCBITAXON	NCBITaxon:9606	biological specimen	ERO	ERO:0000020	THP-1 cell	CLO	CLO:0009348	Cell line information	THP-1 REP D p8	Leukemia	RPMI; 10% FBS; 50uM B-mercaptoethanol	26	35	8	Screener D	20110111	20110413	pass
TOV21G_OVARY	Homo sapiens	NCBITAXON	NCBITaxon:9606	biological specimen	ERO	ERO:0000020	TOV-21G cell	CLO	CLO:0009385	Cell line information	TOV-21G REP A p8	Ovarian	MCDB 105:Medium 199 (1:1); 15% FBS	27	28	8	Screener C	20090929	20110426	pass
TOV21G_OVARY	Homo sapiens	NCBITAXON	NCBITaxon:9606	biological specimen	ERO	ERO:0000020	TOV-21G cell	CLO	CLO:0009385	Cell line information	TOV-21G REP B p8	Ovarian	MCDB 105:Medium 199 (1:1); 15% FBS	27	28	8	Screener C	20090929	20110426	pass
TOV21G_OVARY	Homo sapiens	NCBITAXON	NCBITaxon:9606	biological specimen	ERO	ERO:0000020	TOV-21G cell	CLO	CLO:0009385	Cell line information	TOV-21G REP C p8	Ovarian	MCDB 105:Medium 199 (1:1); 15% FBS	27	28	8	Screener C	20090929	20110426	pass
TOV21G_OVARY	Homo sapiens	NCBITAXON	NCBITaxon:9606	biological specimen	ERO	ERO:0000020	TOV-21G cell	CLO	CLO:0009385	Cell line information	TOV-21G REP D p8	Ovarian	MCDB 105:Medium 199 (1:1); 15% FBS	27	28	8	Screener C	20090929	20110426	pass
TT_OESOPHAGUS	Homo sapiens	NCBITAXON	NCBITaxon:9606	biological specimen	ERO	ERO:0000020	TT cell	CLO	CLO:0009421	Cell line information	T.T REP A p7	Esophageal	DMEM:F12 (1:1); 10% FBS	40	28	7	Screener A	20110422	20110503	pass
TT_OESOPHAGUS	Homo sapiens	NCBITAXON	NCBITaxon:9606	biological specimen	ERO	ERO:0000020	TT cell	CLO	CLO:0009421	Cell line information	T.T REP B p7	Esophageal	DMEM:F12 (1:1); 10% FBS	40	28	7	Screener A	20110422	20110503	pass
TT_OESOPHAGUS	Homo sapiens	NCBITAXON	NCBITaxon:9606	biological specimen	ERO	ERO:0000020	TT cell	CLO	CLO:0009421	Cell line information	T.T REP C p7	Esophageal	DMEM:F12 (1:1); 10% FBS	40	28	7	Screener A	20110422	20110503	pass
TT_OESOPHAGUS	Homo sapiens	NCBITAXON	NCBITaxon:9606	biological specimen	ERO	ERO:0000020	TT cell	CLO	CLO:0009421	Cell line information	T.T REP D p7	Esophageal	DMEM:F12 (1:1); 10% FBS	40	28	7	Screener A	20110422	20110503	pass
22RV1_PROSTATE	Homo sapiens	NCBITAXON	NCBITaxon:9606	biological specimen	ERO	ERO:0000020	22RV1 cell	CLO	CLO:0001199	Cell line information	22-RV1 REP A p8	Prostate	RPMI; 10% FBS	55	43	8	Screener A	20090812	20110610	pass
22RV1_PROSTATE	Homo sapiens	NCBITAXON	NCBITaxon:9606	biological specimen	ERO	ERO:0000020	22RV1 cell	CLO	CLO:0001199	Cell line information	22-RV1 REP B p8	Prostate	RPMI; 10% FBS	55	43	8	Screener A	20090812	20110610	pass
22RV1_PROSTATE	Homo sapiens	NCBITAXON	NCBITaxon:9606	biological specimen	ERO	ERO:0000020	22RV1 cell	CLO	CLO:0001199	Cell line information	22-RV1 REP C p8	Prostate	RPMI; 10% FBS	55	43	8	Screener A	20090812	20110610	pass
22RV1_PROSTATE	Homo sapiens	NCBITAXON	NCBITaxon:9606	biological specimen	ERO	ERO:0000020	22RV1 cell	CLO	CLO:0001199	Cell line information	22-RV1 REP D p8	Prostate	RPMI; 10% FBS	55	43	8	Screener A	20090812	20110610	pass
697_HAEMATOPOIETIC_AND_LYMPHOID_TISSUE	Homo sapiens	NCBITAXON	NCBITaxon:9606	biological specimen	ERO	ERO:0000020	697 cell	CLO	CLO:0001008	Cell line information	697 Rep A p8	Leukemia	RPMI; 20% FBS	40	29	8	Screener B	20110804	20110928	pass
697_HAEMATOPOIETIC_AND_LYMPHOID_TISSUE	Homo sapiens	NCBITAXON	NCBITaxon:9606	biological specimen	ERO	ERO:0000020	697 cell	CLO	CLO:0001008	Cell line information	697 Rep B p8	Leukemia	RPMI; 20% FBS	40	29	8	Screener B	20110804	20110928	pass
697_HAEMATOPOIETIC_AND_LYMPHOID_TISSUE	Homo sapiens	NCBITAXON	NCBITaxon:9606	biological specimen	ERO	ERO:0000020	697 cell	CLO	CLO:0001008	Cell line information	697 Rep C p8	Leukemia	RPMI; 20% FBS	40	29	8	Screener B	20110804	20110928	pass
697_HAEMATOPOIETIC_AND_LYMPHOID_TISSUE	Homo sapiens	NCBITAXON	NCBITaxon:9606	biological specimen	ERO	ERO:0000020	697 cell	CLO	CLO:0001008	Cell line information	697 Rep D p8	Leukemia	RPMI; 20% FBS	40	29	8	Screener B	20110804	20110928	pass
786O_KIDNEY	Homo sapiens	NCBITAXON	NCBITaxon:9606	biological specimen	ERO	ERO:0000020	786-O cell	CLO	CLO:0001486	Cell line information	786-O REP A p8	Renal Cell Carcinoma	RPMI; 10% FBS	24	28	8	Screener A	20100511	20110426	pass
786O_KIDNEY	Homo sapiens	NCBITAXON	NCBITaxon:9606	biological specimen	ERO	ERO:0000020	786-O cell	CLO	CLO:0001486	Cell line information	786-O REP B p8	Renal Cell Carcinoma	RPMI; 10% FBS	24	28	8	Screener A	20100511	20110426	pass
786O_KIDNEY	Homo sapiens	NCBITAXON	NCBITaxon:9606	biological specimen	ERO	ERO:0000020	786-O cell	CLO	CLO:0001486	Cell line information	786-O REP C p8	Renal Cell Carcinoma	RPMI; 10% FBS	24	28	8	Screener A	20100511	20110426	pass
786O_KIDNEY	Homo sapiens	NCBITAXON	NCBITaxon:9606	biological specimen	ERO	ERO:0000020	786-O cell	CLO	CLO:0001486	Cell line information	786-O REP D p8	Renal Cell Carcinoma	RPMI; 10% FBS	24	28	8	Screener A	20100511	20110426	pass
A1207_CENTRAL_NERVOUS_SYSTEM	Homo sapiens	NCBITAXON	NCBITaxon:9606	biological specimen	ERO	ERO:0000020	A1207			Cell line information	A1207 Rep A P9	GBM	DMEM; 10% FBS	24	32	9	Other (<20 screens each)	20120509	20120815	pass
A1207_CENTRAL_NERVOUS_SYSTEM	Homo sapiens	NCBITAXON	NCBITaxon:9606	biological specimen	ERO	ERO:0000020	A1207			Cell line information	A1207 Rep C P9	GBM	DMEM; 10% FBS	24	32	9	Other (<20 screens each)	20120509	20120815	pass
A1207_CENTRAL_NERVOUS_SYSTEM	Homo sapiens	NCBITAXON	NCBITaxon:9606	biological specimen	ERO	ERO:0000020	A1207			Cell line information	A1207 Rep D P9	GBM	DMEM; 10% FBS	24	32	9	Other (<20 screens each)	20120509	20120815	pass
A172_CENTRAL_NERVOUS_SYSTEM	Homo sapiens	NCBITAXON	NCBITaxon:9606	biological specimen	ERO	ERO:0000020	A172 cell	CLO	CLO:0001560	Cell line information	A172 REP A p9	GBM	EMEM; 10% FBS	40	32	9	Screener C	20110113	20111026	pass
A172_CENTRAL_NERVOUS_SYSTEM	Homo sapiens	NCBITAXON	NCBITaxon:9606	biological specimen	ERO	ERO:0000020	A172 cell	CLO	CLO:0001560	Cell line information	A172 REP B p9	GBM	EMEM; 10% FBS	40	32	9	Screener C	20110113	20111026	pass
A172_CENTRAL_NERVOUS_SYSTEM	Homo sapiens	NCBITAXON	NCBITaxon:9606	biological specimen	ERO	ERO:0000020	A172 cell	CLO	CLO:0001560	Cell line information	A172 REP C p9	GBM	EMEM; 10% FBS	40	32	9	Screener C	20110113	20111026	pass
A172_CENTRAL_NERVOUS_SYSTEM	Homo sapiens	NCBITAXON	NCBITaxon:9606	biological specimen	ERO	ERO:0000020	A172 cell	CLO	CLO:0001560	Cell line information	A172 REP D p9	GBM	EMEM; 10% FBS	40	32	9	Screener C	20110113	20111026	pass
A204_SOFT_TISSUE	Homo sapiens	NCBITAXON	NCBITaxon:9606	biological specimen	ERO	ERO:0000020	A-204 cell	CLO	CLO:0001565	Cell line information	A-204 REP A p8	Soft Tissue Sarcoma	McCoy's 5A; 10% FBS	28	28	8	Screener D	20100914	20111027	pass
A204_SOFT_TISSUE	Homo sapiens	NCBITAXON	NCBITaxon:9606	biological specimen	ERO	ERO:0000020	A-204 cell	CLO	CLO:0001565	Cell line information	A-204 REP B p8	Soft Tissue Sarcoma	McCoy's 5A; 10% FBS	28	28	8	Screener D	20100914	20111027	pass
A204_SOFT_TISSUE	Homo sapiens	NCBITAXON	NCBITaxon:9606	biological specimen	ERO	ERO:0000020	A-204 cell	CLO	CLO:0001565	Cell line information	A-204 REP C p8	Soft Tissue Sarcoma	McCoy's 5A; 10% FBS	28	28	8	Screener D	20100914	20111027	pass
A204_SOFT_TISSUE	Homo sapiens	NCBITAXON	NCBITaxon:9606	biological specimen	ERO	ERO:0000020	A-204 cell	CLO	CLO:0001565	Cell line information	A-204 REP D p8	Soft Tissue Sarcoma	McCoy's 5A; 10% FBS	28	28	8	Screener D	20100914	20111027	pass
A2058_SKIN	Homo sapiens	NCBITAXON	NCBITaxon:9606	biological specimen	ERO	ERO:0000020	A2058 cell	CLO	CLO:0001566	Cell line information	A2058 Rep A p7	Melanoma	DMEM; 10% FBS	27	28	7	Screener D	20100701	20111202	pass
A2058_SKIN	Homo sapiens	NCBITAXON	NCBITaxon:9606	biological specimen	ERO	ERO:0000020	A2058 cell	CLO	CLO:0001566	Cell line information	A2058 Rep B p7	Melanoma	DMEM; 10% FBS	27	28	7	Screener D	20100701	20111202	pass
A2058_SKIN	Homo sapiens	NCBITAXON	NCBITaxon:9606	biological specimen	ERO	ERO:0000020	A2058 cell	CLO	CLO:0001566	Cell line information	A2058 Rep C p7	Melanoma	DMEM; 10% FBS	27	28	7	Screener D	20100701	20111202	pass
A2058_SKIN	Homo sapiens	NCBITAXON	NCBITaxon:9606	biological specimen	ERO	ERO:0000020	A2058 cell	CLO	CLO:0001566	Cell line information	A2058 Rep D p7	Melanoma	DMEM; 10% FBS	27	28	7	Screener D	20100701	20111202	pass
A549_LUNG	Homo sapiens	NCBITAXON	NCBITaxon:9606	biological specimen	ERO	ERO:0000020	A549 cell	CLO	CLO:0001601	Cell line information	A549 REP A p8	Lung NSCLC	DMEM; 10% FBS	22	28	8	Screener C	20100729	20111102	pass
A549_LUNG	Homo sapiens	NCBITAXON	NCBITaxon:9606	biological specimen	ERO	ERO:0000020	A549 cell	CLO	CLO:0001601	Cell line information	A549 REP B p8	Lung NSCLC	DMEM; 10% FBS	22	28	8	Screener C	20100729	20111102	pass
A549_LUNG	Homo sapiens	NCBITAXON	NCBITaxon:9606	biological specimen	ERO	ERO:0000020	A549 cell	CLO	CLO:0001601	Cell line information	A549 REP C p8	Lung NSCLC	DMEM; 10% FBS	22	28	8	Screener C	20100729	20111102	pass
A549_LUNG	Homo sapiens	NCBITAXON	NCBITaxon:9606	biological specimen	ERO	ERO:0000020	A549 cell	CLO	CLO:0001601	Cell line information	A549 REP D p8	Lung NSCLC	DMEM; 10% FBS	22	28	8	Screener C	20100729	20111102	pass
A673_BONE	Homo sapiens	NCBITAXON	NCBITaxon:9606	biological specimen	ERO	ERO:0000020	A673 cell	CLO	CLO:0001605	Cell line information	A-673 Rep A p8	Bone sarcoma	DMEM; 10% FBS	28	35	8	Screener E	20110818	20110929	pass
A673_BONE	Homo sapiens	NCBITAXON	NCBITaxon:9606	biological specimen	ERO	ERO:0000020	A673 cell	CLO	CLO:0001605	Cell line information	A-673 Rep B p8	Bone sarcoma	DMEM; 10% FBS	28	35	8	Screener E	20110818	20110929	pass
A673_BONE	Homo sapiens	NCBITAXON	NCBITaxon:9606	biological specimen	ERO	ERO:0000020	A673 cell	CLO	CLO:0001605	Cell line information	A-673 Rep C p8	Bone sarcoma	DMEM; 10% FBS	28	35	8	Screener E	20110818	20110929	pass
A673_BONE	Homo sapiens	NCBITAXON	NCBITaxon:9606	biological specimen	ERO	ERO:0000020	A673 cell	CLO	CLO:0001605	Cell line information	A-673 Rep D p8	Bone sarcoma	DMEM; 10% FBS	28	35	8	Screener E	20110818	20110929	pass
ACHN_KIDNEY	Homo sapiens	NCBITAXON	NCBITaxon:9606	biological specimen	ERO	ERO:0000020	ACHN cell	CLO	CLO:0001654	Cell line information	ACHN REP A p8	Renal Cell Carcinoma	EMEM; 10% FBS	32	29	8	Other (<20 screens each)	20110113	20110331	pass
ACHN_KIDNEY	Homo sapiens	NCBITAXON	NCBITaxon:9606	biological specimen	ERO	ERO:0000020	ACHN cell	CLO	CLO:0001654	Cell line information	ACHN REP B p8	Renal Cell Carcinoma	EMEM; 10% FBS	32	29	8	Other (<20 screens each)	20110113	20110331	pass
ACHN_KIDNEY	Homo sapiens	NCBITAXON	NCBITaxon:9606	biological specimen	ERO	ERO:0000020	ACHN cell	CLO	CLO:0001654	Cell line information	ACHN REP C p8	Renal Cell Carcinoma	EMEM; 10% FBS	32	29	8	Other (<20 screens each)	20110113	20110331	pass
ACHN_KIDNEY	Homo sapiens	NCBITAXON	NCBITaxon:9606	biological specimen	ERO	ERO:0000020	ACHN cell	CLO	CLO:0001654	Cell line information	ACHN REP D p8	Renal Cell Carcinoma	EMEM; 10% FBS	32	29	8	Other (<20 screens each)	20110113	20110331	pass
AGS_STOMACH	Homo sapiens	NCBITAXON	NCBITaxon:9606	biological specimen	ERO	ERO:0000020	AGS cell	CLO	CLO:0001686	Cell line information	AGS REP A p9	Gastric	F12K; 10% FBS	22	32	9	Other (<20 screens each)	20101111	20110309	pass
AGS_STOMACH	Homo sapiens	NCBITAXON	NCBITaxon:9606	biological specimen	ERO	ERO:0000020	AGS cell	CLO	CLO:0001686	Cell line information	AGS REP B p9	Gastric	F12K; 10% FBS	22	32	9	Other (<20 screens each)	20101111	20110309	pass
AGS_STOMACH	Homo sapiens	NCBITAXON	NCBITaxon:9606	biological specimen	ERO	ERO:0000020	AGS cell	CLO	CLO:0001686	Cell line information	AGS REP C p9	Gastric	F12K; 10% FBS	22	32	9	Other (<20 screens each)	20101111	20110309	pass
AGS_STOMACH	Homo sapiens	NCBITAXON	NCBITaxon:9606	biological specimen	ERO	ERO:0000020	AGS cell	CLO	CLO:0001686	Cell line information	AGS REP D p9	Gastric	F12K; 10% FBS	22	32	9	Other (<20 screens each)	20101111	20110309	pass
AM38_CENTRAL_NERVOUS_SYSTEM	Homo sapiens	NCBITAXON	NCBITaxon:9606	biological specimen	ERO	ERO:0000020	AM38			Cell line information	AM-38 Rep A p5	GBM	EMEM; 20% FBS	72	49	5	Screener E	20110504	20110519	pass
AM38_CENTRAL_NERVOUS_SYSTEM	Homo sapiens	NCBITAXON	NCBITaxon:9606	biological specimen	ERO	ERO:0000020	AM38			Cell line information	AM-38 Rep B p5	GBM	EMEM; 20% FBS	72	49	5	Screener E	20110504	20110519	pass
AM38_CENTRAL_NERVOUS_SYSTEM	Homo sapiens	NCBITAXON	NCBITaxon:9606	biological specimen	ERO	ERO:0000020	AM38			Cell line information	AM-38 Rep C p5	GBM	EMEM; 20% FBS	72	49	5	Screener E	20110504	20110519	pass
AM38_CENTRAL_NERVOUS_SYSTEM	Homo sapiens	NCBITAXON	NCBITaxon:9606	biological specimen	ERO	ERO:0000020	AM38			Cell line information	AM-38 Rep D p5	GBM	EMEM; 20% FBS	72	49	5	Screener E	20110504	20110519	pass
AML193_HAEMATOPOIETIC_AND_LYMPHOID_TISSUE	Homo sapiens	NCBITAXON	NCBITaxon:9606	biological specimen	ERO	ERO:0000020	AML-193 cell	CLO	CLO:0001718	Cell line information	AML-193 Rep A p4	Leukemia	IMDM; 5% FBS; 10ug/mL Insulin; 5ug/mL Transferrin; 2ng/mL GM-CSF	65	35	4	Screener C	20110928	20111005	pass
AML193_HAEMATOPOIETIC_AND_LYMPHOID_TISSUE	Homo sapiens	NCBITAXON	NCBITaxon:9606	biological specimen	ERO	ERO:0000020	AML-193 cell	CLO	CLO:0001718	Cell line information	AML-193 Rep B p4	Leukemia	IMDM; 5% FBS; 10ug/mL Insulin; 5ug/mL Transferrin; 2ng/mL GM-CSF	65	35	4	Screener C	20110928	20111005	pass
AML193_HAEMATOPOIETIC_AND_LYMPHOID_TISSUE	Homo sapiens	NCBITAXON	NCBITaxon:9606	biological specimen	ERO	ERO:0000020	AML-193 cell	CLO	CLO:0001718	Cell line information	AML-193 Rep C p4	Leukemia	IMDM; 5% FBS; 10ug/mL Insulin; 5ug/mL Transferrin; 2ng/mL GM-CSF	65	35	4	Screener C	20110928	20111005	pass
AML193_HAEMATOPOIETIC_AND_LYMPHOID_TISSUE	Homo sapiens	NCBITAXON	NCBITaxon:9606	biological specimen	ERO	ERO:0000020	AML-193 cell	CLO	CLO:0001718	Cell line information	AML-193 Rep D p4	Leukemia	IMDM; 5% FBS; 10ug/mL Insulin; 5ug/mL Transferrin; 2ng/mL GM-CSF	65	35	4	Screener C	20110928	20111005	pass
ASPC1_PANCREAS	Homo sapiens	NCBITAXON	NCBITaxon:9606	biological specimen	ERO	ERO:0000020	AsPC-1 cell	CLO	CLO:0001756	Cell line information	AsPC-1 REP A p9	Pancreas	RPMI; 10% FBS	46	36	9	Screener C	20091123	20110310	pass
ASPC1_PANCREAS	Homo sapiens	NCBITAXON	NCBITaxon:9606	biological specimen	ERO	ERO:0000020	AsPC-1 cell	CLO	CLO:0001756	Cell line information	AsPC-1 REP B p9	Pancreas	RPMI; 10% FBS	46	36	9	Screener C	20091123	20110310	pass
ASPC1_PANCREAS	Homo sapiens	NCBITAXON	NCBITaxon:9606	biological specimen	ERO	ERO:0000020	AsPC-1 cell	CLO	CLO:0001756	Cell line information	AsPC-1 REP C p9	Pancreas	RPMI; 10% FBS	46	36	9	Screener C	20091123	20110310	pass
ASPC1_PANCREAS	Homo sapiens	NCBITAXON	NCBITaxon:9606	biological specimen	ERO	ERO:0000020	AsPC-1 cell	CLO	CLO:0001756	Cell line information	AsPC-1 REP D p9	Pancreas	RPMI; 10% FBS	46	36	9	Screener C	20091123	20110310	pass
BT20_BREAST	Homo sapiens	NCBITAXON	NCBITaxon:9606	biological specimen	ERO	ERO:0000020	BT-20 cell	CLO	CLO:0002041	Cell line information	BT-20 Rep A p8	Breast	EMEM; 10% FBS	70	37	8	Screener B	20110525	20110609	pass
BT20_BREAST	Homo sapiens	NCBITAXON	NCBITaxon:9606	biological specimen	ERO	ERO:0000020	BT-20 cell	CLO	CLO:0002041	Cell line information	BT-20 Rep B p8	Breast	EMEM; 10% FBS	70	37	8	Screener B	20110525	20110609	pass
BT20_BREAST	Homo sapiens	NCBITAXON	NCBITaxon:9606	biological specimen	ERO	ERO:0000020	BT-20 cell	CLO	CLO:0002041	Cell line information	BT-20 Rep C p8	Breast	EMEM; 10% FBS	70	37	8	Screener B	20110525	20110609	pass
BT20_BREAST	Homo sapiens	NCBITAXON	NCBITaxon:9606	biological specimen	ERO	ERO:0000020	BT-20 cell	CLO	CLO:0002041	Cell line information	BT-20 Rep D p8	Breast	EMEM; 10% FBS	70	37	8	Screener B	20110525	20110609	pass
BT474_BREAST	Homo sapiens	NCBITAXON	NCBITaxon:9606	biological specimen	ERO	ERO:0000020	BT-474 cell	CLO	CLO:0002042	Cell line information	BT-474 Rep A p5	Breast	RPMI; 10% FBS	78	35	5	Screener D	20110804	20111007	pass
BT474_BREAST	Homo sapiens	NCBITAXON	NCBITaxon:9606	biological specimen	ERO	ERO:0000020	BT-474 cell	CLO	CLO:0002042	Cell line information	BT-474 Rep B p5	Breast	RPMI; 10% FBS	78	35	5	Screener D	20110804	20111007	pass
BT474_BREAST	Homo sapiens	NCBITAXON	NCBITaxon:9606	biological specimen	ERO	ERO:0000020	BT-474 cell	CLO	CLO:0002042	Cell line information	BT-474 Rep C p5	Breast	RPMI; 10% FBS	78	35	5	Screener D	20110804	20111007	pass
BT474_BREAST	Homo sapiens	NCBITAXON	NCBITaxon:9606	biological specimen	ERO	ERO:0000020	BT-474 cell	CLO	CLO:0002042	Cell line information	BT-474 Rep D p5	Breast	RPMI; 10% FBS	78	35	5	Screener D	20110804	20111007	pass
BT549_BREAST	Homo sapiens	NCBITAXON	NCBITaxon:9606	biological specimen	ERO	ERO:0000020	BT-549 cell	CLO	CLO:0002044	Cell line information	BT-549 Rep A p8	Breast	RPMI; 10% FBS; 10 ug/ml insulin	51	35	8	Screener E	20110810	20111128	fail
BT549_BREAST	Homo sapiens	NCBITAXON	NCBITaxon:9606	biological specimen	ERO	ERO:0000020	BT-549 cell	CLO	CLO:0002044	Cell line information	BT-549 Rep B p8	Breast	RPMI; 10% FBS; 10 ug/ml insulin	51	35	8	Screener E	20110810	20111128	fail
BT549_BREAST	Homo sapiens	NCBITAXON	NCBITaxon:9606	biological specimen	ERO	ERO:0000020	BT-549 cell	CLO	CLO:0002044	Cell line information	BT-549 Rep C p8	Breast	RPMI; 10% FBS; 10 ug/ml insulin	51	35	8	Screener E	20110810	20111128	fail
BT549_BREAST	Homo sapiens	NCBITAXON	NCBITaxon:9606	biological specimen	ERO	ERO:0000020	BT-549 cell	CLO	CLO:0002044	Cell line information	BT-549 Rep D p8	Breast	RPMI; 10% FBS; 10 ug/ml insulin	51	35	8	Screener E	20110810	20111128	fail
BXPC3_PANCREAS	Homo sapiens	NCBITAXON	NCBITaxon:9606	biological specimen	ERO	ERO:0000020	BxPC-3 cell	CLO	CLO:0002065	Cell line information	BxPC-3 Rep A p9	Pancreas	RPMI; 10% FBS	48	36	9	Other (<20 screens each)	20091124	20111202	pass
BXPC3_PANCREAS	Homo sapiens	NCBITAXON	NCBITaxon:9606	biological specimen	ERO	ERO:0000020	BxPC-3 cell	CLO	CLO:0002065	Cell line information	BxPC-3 Rep B p9	Pancreas	RPMI; 10% FBS	48	36	9	Other (<20 screens each)	20091124	20111202	pass
BXPC3_PANCREAS	Homo sapiens	NCBITAXON	NCBITaxon:9606	biological specimen	ERO	ERO:0000020	BxPC-3 cell	CLO	CLO:0002065	Cell line information	BxPC-3 Rep C p9	Pancreas	RPMI; 10% FBS	48	36	9	Other (<20 screens each)	20091124	20111202	pass
BXPC3_PANCREAS	Homo sapiens	NCBITAXON	NCBITaxon:9606	biological specimen	ERO	ERO:0000020	BxPC-3 cell	CLO	CLO:0002065	Cell line information	BxPC-3 Rep D p9	Pancreas	RPMI; 10% FBS	48	36	9	Other (<20 screens each)	20091124	20111202	pass
C32_SKIN	Homo sapiens	NCBITAXON	NCBITaxon:9606	biological specimen	ERO	ERO:0000020	C32 cell	CLO	CLO:0002113	Cell line information	C32 Rep C p10	Melanoma	EMEM; 10% FBS; 0.1mM NEAA	53	47	10	Screener D	20110518	20110602	pass
C32_SKIN	Homo sapiens	NCBITAXON	NCBITaxon:9606	biological specimen	ERO	ERO:0000020	C32 cell	CLO	CLO:0002113	Cell line information	C32 Rep A p10	Melanoma	EMEM; 10% FBS; 0.1mM NEAA	53	47	10	Screener D	20110518	20110602	pass
C32_SKIN	Homo sapiens	NCBITAXON	NCBITaxon:9606	biological specimen	ERO	ERO:0000020	C32 cell	CLO	CLO:0002113	Cell line information	C32 Rep B p10	Melanoma	EMEM; 10% FBS; 0.1mM NEAA	53	47	10	Screener D	20110518	20110602	pass
C32_SKIN	Homo sapiens	NCBITAXON	NCBITaxon:9606	biological specimen	ERO	ERO:0000020	C32 cell	CLO	CLO:0002113	Cell line information	C32 Rep D p10	Melanoma	EMEM; 10% FBS; 0.1mM NEAA	53	47	10	Screener D	20110518	20110602	pass
CADOES1_BONE	Homo sapiens	NCBITAXON	NCBITaxon:9606	biological specimen	ERO	ERO:0000020	CADO-ES1 cell	CLO	CLO:0002173	Cell line information	CADO-ES-1 Rep A p7	Bone sarcoma	RPMI; 10% FBS	48	36	7	Screener B	20110728	20110804	pass
CADOES1_BONE	Homo sapiens	NCBITAXON	NCBITaxon:9606	biological specimen	ERO	ERO:0000020	CADO-ES1 cell	CLO	CLO:0002173	Cell line information	CADO-ES-1 Rep B p7	Bone sarcoma	RPMI; 10% FBS	48	36	7	Screener B	20110728	20110804	pass
CADOES1_BONE	Homo sapiens	NCBITAXON	NCBITaxon:9606	biological specimen	ERO	ERO:0000020	CADO-ES1 cell	CLO	CLO:0002173	Cell line information	CADO-ES-1 Rep C p7	Bone sarcoma	RPMI; 10% FBS	48	36	7	Screener B	20110728	20110804	pass
CADOES1_BONE	Homo sapiens	NCBITAXON	NCBITaxon:9606	biological specimen	ERO	ERO:0000020	CADO-ES1 cell	CLO	CLO:0002173	Cell line information	CADO-ES-1 Rep D p7	Bone sarcoma	RPMI; 10% FBS	48	36	7	Screener B	20110728	20110804	pass
CAKI1_KIDNEY	Homo sapiens	NCBITAXON	NCBITaxon:9606	biological specimen	ERO	ERO:0000020	CAKI-1 cell	CLO	CLO:0002175	Cell line information	Caki-1 REP A p12	Renal Cell Carcinoma	McCoy's 5A; 10% FBS	36	49	12	Other (<20 screens each)	20110518	20110602	fail
CAKI1_KIDNEY	Homo sapiens	NCBITAXON	NCBITaxon:9606	biological specimen	ERO	ERO:0000020	CAKI-1 cell	CLO	CLO:0002175	Cell line information	Caki-1 REP B p12	Renal Cell Carcinoma	McCoy's 5A; 10% FBS	36	49	12	Other (<20 screens each)	20110518	20110602	fail
CAKI1_KIDNEY	Homo sapiens	NCBITAXON	NCBITaxon:9606	biological specimen	ERO	ERO:0000020	CAKI-1 cell	CLO	CLO:0002175	Cell line information	Caki-1 REP C p12	Renal Cell Carcinoma	McCoy's 5A; 10% FBS	36	49	12	Other (<20 screens each)	20110518	20110602	fail
CAKI1_KIDNEY	Homo sapiens	NCBITAXON	NCBITaxon:9606	biological specimen	ERO	ERO:0000020	CAKI-1 cell	CLO	CLO:0002175	Cell line information	Caki-1 REP D p12	Renal Cell Carcinoma	McCoy's 5A; 10% FBS	36	49	12	Other (<20 screens each)	20110518	20110602	fail
CAL120_BREAST	Homo sapiens	NCBITAXON	NCBITaxon:9606	biological specimen	ERO	ERO:0000020	CAL-120 cell	CLO	CLO:0002179	Cell line information	CAL-120 Rep A p10	Breast	DMEM; 10% FBS	45	35	10	Screener D	20110525	20110602	pass
CAL120_BREAST	Homo sapiens	NCBITAXON	NCBITaxon:9606	biological specimen	ERO	ERO:0000020	CAL-120 cell	CLO	CLO:0002179	Cell line information	CAL-120 Rep B p10	Breast	DMEM; 10% FBS	45	35	10	Screener D	20110525	20110602	pass
CAL120_BREAST	Homo sapiens	NCBITAXON	NCBITaxon:9606	biological specimen	ERO	ERO:0000020	CAL-120 cell	CLO	CLO:0002179	Cell line information	CAL-120 Rep C p10	Breast	DMEM; 10% FBS	45	35	10	Screener D	20110525	20110602	pass
CAL120_BREAST	Homo sapiens	NCBITAXON	NCBITaxon:9606	biological specimen	ERO	ERO:0000020	CAL-120 cell	CLO	CLO:0002179	Cell line information	CAL-120 Rep D p10	Breast	DMEM; 10% FBS	45	35	10	Screener D	20110525	20110602	pass
CAL51_BREAST	Homo sapiens	NCBITAXON	NCBITaxon:9606	biological specimen	ERO	ERO:0000020	CAL-51 cell	CLO	CLO:0002185	Cell line information	CAL-51 REP A p8	Breast	DMEM; 20% FBS	24	28	8	Screener E	20110517	20110526	pass
CAL51_BREAST	Homo sapiens	NCBITAXON	NCBITaxon:9606	biological specimen	ERO	ERO:0000020	CAL-51 cell	CLO	CLO:0002185	Cell line information	CAL-51 REP C p8	Breast	DMEM; 20% FBS	24	28	8	Screener E	20110517	20110526	pass
CAL51_BREAST	Homo sapiens	NCBITAXON	NCBITaxon:9606	biological specimen	ERO	ERO:0000020	CAL-51 cell	CLO	CLO:0002185	Cell line information	CAL-51 REP D p8	Breast	DMEM; 20% FBS	24	28	8	Screener E	20110517	20110526	pass
CALU1_LUNG	Homo sapiens	NCBITAXON	NCBITaxon:9606	biological specimen	ERO	ERO:0000020	CALU-1 cell	CLO	CLO:0002191	Cell line information	Calu-1 Rep A p9	Lung NSCLC	McCoy's 5A; 10% FBS	37	32	9	Screener A	20110427	20110506	pass
CALU1_LUNG	Homo sapiens	NCBITAXON	NCBITaxon:9606	biological specimen	ERO	ERO:0000020	CALU-1 cell	CLO	CLO:0002191	Cell line information	Calu-1 Rep B p9	Lung NSCLC	McCoy's 5A; 10% FBS	37	32	9	Screener A	20110427	20110506	pass
CALU1_LUNG	Homo sapiens	NCBITAXON	NCBITaxon:9606	biological specimen	ERO	ERO:0000020	CALU-1 cell	CLO	CLO:0002191	Cell line information	Calu-1 Rep C p9	Lung NSCLC	McCoy's 5A; 10% FBS	37	32	9	Screener A	20110427	20110506	pass
CALU1_LUNG	Homo sapiens	NCBITAXON	NCBITaxon:9606	biological specimen	ERO	ERO:0000020	CALU-1 cell	CLO	CLO:0002191	Cell line information	Calu-1 Rep D p9	Lung NSCLC	McCoy's 5A; 10% FBS	37	32	9	Screener A	20110427	20110506	pass
CAOV3_OVARY	Homo sapiens	NCBITAXON	NCBITaxon:9606	biological specimen	ERO	ERO:0000020	CAOV-3 cell	CLO	CLO:0002195	Cell line information	CaOV-3 Rep A p7	Ovarian	DMEM; 10% FBS	68	49	7	Screener A	20110211	20111202	pass
CAOV3_OVARY	Homo sapiens	NCBITAXON	NCBITaxon:9606	biological specimen	ERO	ERO:0000020	CAOV-3 cell	CLO	CLO:0002195	Cell line information	CaOV-3 Rep B p7	Ovarian	DMEM; 10% FBS	68	49	7	Screener A	20110211	20111202	pass
CAOV3_OVARY	Homo sapiens	NCBITAXON	NCBITaxon:9606	biological specimen	ERO	ERO:0000020	CAOV-3 cell	CLO	CLO:0002195	Cell line information	CaOV-3 Rep C p7	Ovarian	DMEM; 10% FBS	68	49	7	Screener A	20110211	20111202	pass
CAOV3_OVARY	Homo sapiens	NCBITAXON	NCBITaxon:9606	biological specimen	ERO	ERO:0000020	CAOV-3 cell	CLO	CLO:0002195	Cell line information	CaOV-3 Rep D p7	Ovarian	DMEM; 10% FBS	68	49	7	Screener A	20110211	20111202	pass
CAOV4_OVARY	Homo sapiens	NCBITAXON	NCBITaxon:9606	biological specimen	ERO	ERO:0000020	CAOV-4 cell	CLO	CLO:0002196	Cell line information	CaOV-4 Rep A p5	Ovarian	RPMI; 20% FBS	>120hrs	75	5	Screener B	20110211	20111202	pass
CAOV4_OVARY	Homo sapiens	NCBITAXON	NCBITaxon:9606	biological specimen	ERO	ERO:0000020	CAOV-4 cell	CLO	CLO:0002196	Cell line information	CaOV-4 Rep B p5	Ovarian	RPMI; 20% FBS	>120hrs	75	5	Screener B	20110211	20111202	pass
CAOV4_OVARY	Homo sapiens	NCBITAXON	NCBITaxon:9606	biological specimen	ERO	ERO:0000020	CAOV-4 cell	CLO	CLO:0002196	Cell line information	CaOV-4 Rep C p5	Ovarian	RPMI; 20% FBS	>120hrs	75	5	Screener B	20110211	20111202	pass
CAOV4_OVARY	Homo sapiens	NCBITAXON	NCBITaxon:9606	biological specimen	ERO	ERO:0000020	CAOV-4 cell	CLO	CLO:0002196	Cell line information	CaOV-4 Rep D p5	Ovarian	RPMI; 20% FBS	>120hrs	75	5	Screener B	20110211	20111202	pass
CAS1_CENTRAL_NERVOUS_SYSTEM	Homo sapiens	NCBITAXON	NCBITaxon:9606	biological specimen	ERO	ERO:0000020	CAS-1 cell	CLO	CLO:0002200	Cell line information	CAS-1 REP A p8	GBM	DMEM; 10% FBS	60	49	8	Screener E	20110504	20110511	pass
CAS1_CENTRAL_NERVOUS_SYSTEM	Homo sapiens	NCBITAXON	NCBITaxon:9606	biological specimen	ERO	ERO:0000020	CAS-1 cell	CLO	CLO:0002200	Cell line information	CAS-1 REP B p8	GBM	DMEM; 10% FBS	60	49	8	Screener E	20110504	20110511	pass
CAS1_CENTRAL_NERVOUS_SYSTEM	Homo sapiens	NCBITAXON	NCBITaxon:9606	biological specimen	ERO	ERO:0000020	CAS-1 cell	CLO	CLO:0002200	Cell line information	CAS-1 REP C p8	GBM	DMEM; 10% FBS	60	49	8	Screener E	20110504	20110511	pass
CAS1_CENTRAL_NERVOUS_SYSTEM	Homo sapiens	NCBITAXON	NCBITaxon:9606	biological specimen	ERO	ERO:0000020	CAS-1 cell	CLO	CLO:0002200	Cell line information	CAS-1 REP D p8	GBM	DMEM; 10% FBS	60	49	8	Screener E	20110504	20110511	pass
CFPAC1_PANCREAS	Homo sapiens	NCBITAXON	NCBITaxon:9606	biological specimen	ERO	ERO:0000020	CFPAC-1	CLO	CLO:0002395	Cell line information	CFPAC-1 REP A p8	Pancreas	DMEM; 10% FBS	45	35	8	Screener B	20100304	20111102	pass
CFPAC1_PANCREAS	Homo sapiens	NCBITAXON	NCBITaxon:9606	biological specimen	ERO	ERO:0000020	CFPAC-1	CLO	CLO:0002395	Cell line information	CFPAC-1 REP B p8	Pancreas	DMEM; 10% FBS	45	35	8	Screener B	20100304	20111102	pass
CFPAC1_PANCREAS	Homo sapiens	NCBITAXON	NCBITaxon:9606	biological specimen	ERO	ERO:0000020	CFPAC-1	CLO	CLO:0002395	Cell line information	CFPAC-1 REP C p8	Pancreas	DMEM; 10% FBS	45	35	8	Screener B	20100304	20111102	pass
CFPAC1_PANCREAS	Homo sapiens	NCBITAXON	NCBITaxon:9606	biological specimen	ERO	ERO:0000020	CFPAC-1	CLO	CLO:0002395	Cell line information	CFPAC-1 REP D p8	Pancreas	DMEM; 10% FBS	45	35	8	Screener B	20100304	20111102	pass
CH157MN_CENTRAL_NERVOUS_SYSTEM	Homo sapiens	NCBITAXON	NCBITaxon:9606	biological specimen	ERO	ERO:0000020	CH157MN			Cell line information	CH-157MN REP A p8	Meningioma	DMEM; 10% FBS	22	29	8	Screener B	20100728	20111102	pass
CH157MN_CENTRAL_NERVOUS_SYSTEM	Homo sapiens	NCBITAXON	NCBITaxon:9606	biological specimen	ERO	ERO:0000020	CH157MN			Cell line information	CH-157MN REP B p8	Meningioma	DMEM; 10% FBS	22	29	8	Screener B	20100728	20111102	pass
CH157MN_CENTRAL_NERVOUS_SYSTEM	Homo sapiens	NCBITAXON	NCBITaxon:9606	biological specimen	ERO	ERO:0000020	CH157MN			Cell line information	CH-157MN REP C p8	Meningioma	DMEM; 10% FBS	22	29	8	Screener B	20100728	20111102	pass
CH157MN_CENTRAL_NERVOUS_SYSTEM	Homo sapiens	NCBITAXON	NCBITaxon:9606	biological specimen	ERO	ERO:0000020	CH157MN			Cell line information	CH-157MN REP D p8	Meningioma	DMEM; 10% FBS	22	29	8	Screener B	20100728	20111102	pass
COLO205_LARGE_INTESTINE	Homo sapiens	NCBITAXON	NCBITaxon:9606	biological specimen	ERO	ERO:0000020	COLO205			Cell line information	COLO 205 REP A p8	Colon	RPMI; 10% FBS	25	29	8	Screener B	20091006	20111122	pass
COLO205_LARGE_INTESTINE	Homo sapiens	NCBITAXON	NCBITaxon:9606	biological specimen	ERO	ERO:0000020	COLO205			Cell line information	COLO 205 REP B p8	Colon	RPMI; 10% FBS	25	29	8	Screener B	20091006	20111122	pass
COLO205_LARGE_INTESTINE	Homo sapiens	NCBITAXON	NCBITaxon:9606	biological specimen	ERO	ERO:0000020	COLO205			Cell line information	COLO 205 REP C p8	Colon	RPMI; 10% FBS	25	29	8	Screener B	20091006	20111122	pass
COLO205_LARGE_INTESTINE	Homo sapiens	NCBITAXON	NCBITaxon:9606	biological specimen	ERO	ERO:0000020	COLO205			Cell line information	COLO 205 REP D p8	Colon	RPMI; 10% FBS	25	29	8	Screener B	20091006	20111122	pass
COLO704_OVARY	Homo sapiens	NCBITAXON	NCBITaxon:9606	biological specimen	ERO	ERO:0000020	COLO-704	CLO	CLO:0002575	Cell line information	COLO-704 REP A p8	Ovarian	RPMI; 10% FBS	26	35	8	Screener A	20091201	20111102	pass
COLO704_OVARY	Homo sapiens	NCBITAXON	NCBITaxon:9606	biological specimen	ERO	ERO:0000020	COLO-704	CLO	CLO:0002575	Cell line information	COLO-704 REP B p8	Ovarian	RPMI; 10% FBS	26	35	8	Screener A	20091201	20111102	pass
COLO704_OVARY	Homo sapiens	NCBITAXON	NCBITaxon:9606	biological specimen	ERO	ERO:0000020	COLO-704	CLO	CLO:0002575	Cell line information	COLO-704 REP C p8	Ovarian	RPMI; 10% FBS	26	35	8	Screener A	20091201	20111102	pass
COLO704_OVARY	Homo sapiens	NCBITAXON	NCBITaxon:9606	biological specimen	ERO	ERO:0000020	COLO-704	CLO	CLO:0002575	Cell line information	COLO-704 REP D p8	Ovarian	RPMI; 10% FBS	26	35	8	Screener A	20091201	20111102	pass
COLO741_SKIN	Homo sapiens	NCBITAXON	NCBITaxon:9606	biological specimen	ERO	ERO:0000020	COLO741			Cell line information	COLO 741 REP A p8	Melanoma	RPMI; 10% FBS	30	32	8	Screener A	20091124	20110311	pass
COLO741_SKIN	Homo sapiens	NCBITAXON	NCBITaxon:9606	biological specimen	ERO	ERO:0000020	COLO741			Cell line information	COLO 741 REP B p8	Melanoma	RPMI; 10% FBS	30	32	8	Screener A	20091124	20110311	pass
COLO741_SKIN	Homo sapiens	NCBITAXON	NCBITaxon:9606	biological specimen	ERO	ERO:0000020	COLO741			Cell line information	COLO 741 REP C p8	Melanoma	RPMI; 10% FBS	30	32	8	Screener A	20091124	20110311	pass
COLO741_SKIN	Homo sapiens	NCBITAXON	NCBITaxon:9606	biological specimen	ERO	ERO:0000020	COLO741			Cell line information	COLO 741 REP D p8	Melanoma	RPMI; 10% FBS	30	32	8	Screener A	20091124	20110311	pass
CORL23_LUNG	Homo sapiens	NCBITAXON	NCBITaxon:9606	biological specimen	ERO	ERO:0000020	COR-L23 cell	CLO	CLO:0002585	Cell line information	COR-L23 Rep A p8	Lung NSCLC	RPMI; 10% FBS; 2mM glutamine	35	29	8	Screener E	20110119	20111026	pass
CORL23_LUNG	Homo sapiens	NCBITAXON	NCBITaxon:9606	biological specimen	ERO	ERO:0000020	COR-L23 cell	CLO	CLO:0002585	Cell line information	COR-L23 Rep B p8	Lung NSCLC	RPMI; 10% FBS; 2mM glutamine	35	29	8	Screener E	20110119	20111026	pass
CORL23_LUNG	Homo sapiens	NCBITAXON	NCBITaxon:9606	biological specimen	ERO	ERO:0000020	COR-L23 cell	CLO	CLO:0002585	Cell line information	COR-L23 Rep C p8	Lung NSCLC	RPMI; 10% FBS; 2mM glutamine	35	29	8	Screener E	20110119	20111026	pass
CORL23_LUNG	Homo sapiens	NCBITAXON	NCBITaxon:9606	biological specimen	ERO	ERO:0000020	COR-L23 cell	CLO	CLO:0002585	Cell line information	COR-L23 Rep D p8	Lung NSCLC	RPMI; 10% FBS; 2mM glutamine	35	29	8	Screener E	20110119	20111026	pass
COV318_OVARY	Homo sapiens	NCBITAXON	NCBITaxon:9606	biological specimen	ERO	ERO:0000020	COV318			Cell line information	COV318 REP A p10	Ovarian	DMEM; 10% FBS; 2mM L-glutamine	50	48	10	Screener B	20110204	20110610	fail
COV318_OVARY	Homo sapiens	NCBITAXON	NCBITaxon:9606	biological specimen	ERO	ERO:0000020	COV318			Cell line information	COV318 REP B p10	Ovarian	DMEM; 10% FBS; 2mM L-glutamine	50	48	10	Screener B	20110204	20110610	fail
COV318_OVARY	Homo sapiens	NCBITAXON	NCBITaxon:9606	biological specimen	ERO	ERO:0000020	COV318			Cell line information	COV318 REP C p10	Ovarian	DMEM; 10% FBS; 2mM L-glutamine	50	48	10	Screener B	20110204	20110610	fail
COV318_OVARY	Homo sapiens	NCBITAXON	NCBITaxon:9606	biological specimen	ERO	ERO:0000020	COV318			Cell line information	COV318 REP D p10	Ovarian	DMEM; 10% FBS; 2mM L-glutamine	50	48	10	Screener B	20110204	20110610	fail
COV362_OVARY	Homo sapiens	NCBITAXON	NCBITaxon:9606	biological specimen	ERO	ERO:0000020	COV362			Cell line information	COV362 REP A p9	Ovarian	DMEM; 10% FBS; 2mM L-glutamine	91	43	9	Screener E	20110202	20110311	pass
COV362_OVARY	Homo sapiens	NCBITAXON	NCBITaxon:9606	biological specimen	ERO	ERO:0000020	COV362			Cell line information	COV362 REP B p9	Ovarian	DMEM; 10% FBS; 2mM L-glutamine	91	43	9	Screener E	20110202	20110311	pass
COV362_OVARY	Homo sapiens	NCBITAXON	NCBITaxon:9606	biological specimen	ERO	ERO:0000020	COV362			Cell line information	COV362 REP C p9	Ovarian	DMEM; 10% FBS; 2mM L-glutamine	91	43	9	Screener E	20110202	20110311	pass
COV362_OVARY	Homo sapiens	NCBITAXON	NCBITaxon:9606	biological specimen	ERO	ERO:0000020	COV362			Cell line information	COV362 REP D p9	Ovarian	DMEM; 10% FBS; 2mM L-glutamine	91	43	9	Screener E	20110202	20110311	pass
COV434_OVARY	Homo sapiens	NCBITAXON	NCBITaxon:9606	biological specimen	ERO	ERO:0000020	COV434			Cell line information	COV434 Rep A p7	Ovarian	DMEM; 10% FBS; 2mM L-glutamine	24	32	7	Screener E	20111128	20111202	pass
COV434_OVARY	Homo sapiens	NCBITAXON	NCBITaxon:9606	biological specimen	ERO	ERO:0000020	COV434			Cell line information	COV434 Rep B p7	Ovarian	DMEM; 10% FBS; 2mM L-glutamine	24	32	7	Screener E	20111128	20111202	pass
COV434_OVARY	Homo sapiens	NCBITAXON	NCBITaxon:9606	biological specimen	ERO	ERO:0000020	COV434			Cell line information	COV434 Rep C p7	Ovarian	DMEM; 10% FBS; 2mM L-glutamine	24	32	7	Screener E	20111128	20111202	pass
COV434_OVARY	Homo sapiens	NCBITAXON	NCBITaxon:9606	biological specimen	ERO	ERO:0000020	COV434			Cell line information	COV434 Rep D p7	Ovarian	DMEM; 10% FBS; 2mM L-glutamine	24	32	7	Screener E	20111128	20111202	pass
COV504_OVARY	Homo sapiens	NCBITAXON	NCBITaxon:9606	biological specimen	ERO	ERO:0000020	COV504			Cell line information	COV504 Rep A p9	Ovarian	DMEM; 10% FBS; 2mM L-glutamine	50	35	9	Screener B	20091020	20111209	pass
COV504_OVARY	Homo sapiens	NCBITAXON	NCBITaxon:9606	biological specimen	ERO	ERO:0000020	COV504			Cell line information	COV504 Rep B p9	Ovarian	DMEM; 10% FBS; 2mM L-glutamine	50	35	9	Screener B	20091020	20111209	pass
COV504_OVARY	Homo sapiens	NCBITAXON	NCBITaxon:9606	biological specimen	ERO	ERO:0000020	COV504			Cell line information	COV504 Rep C p9	Ovarian	DMEM; 10% FBS; 2mM L-glutamine	50	35	9	Screener B	20091020	20111209	pass
COV504_OVARY	Homo sapiens	NCBITAXON	NCBITaxon:9606	biological specimen	ERO	ERO:0000020	COV504			Cell line information	COV504 Rep D p9	Ovarian	DMEM; 10% FBS; 2mM L-glutamine	50	35	9	Screener B	20091020	20111209	pass
COV644_OVARY	Homo sapiens	NCBITAXON	NCBITaxon:9606	biological specimen	ERO	ERO:0000020	COV644			Cell line information	COV644 REP A p8	Ovarian	DMEM; 10% FBS; 2mM L-glutamine	188	49	8	Screener B	20110510	20110518	pass
COV644_OVARY	Homo sapiens	NCBITAXON	NCBITaxon:9606	biological specimen	ERO	ERO:0000020	COV644			Cell line information	COV644 REP B p8	Ovarian	DMEM; 10% FBS; 2mM L-glutamine	188	49	8	Screener B	20110510	20110518	pass
COV644_OVARY	Homo sapiens	NCBITAXON	NCBITaxon:9606	biological specimen	ERO	ERO:0000020	COV644			Cell line information	COV644 REP C p8	Ovarian	DMEM; 10% FBS; 2mM L-glutamine	188	49	8	Screener B	20110510	20110518	pass
COV644_OVARY	Homo sapiens	NCBITAXON	NCBITaxon:9606	biological specimen	ERO	ERO:0000020	COV644			Cell line information	COV644 REP D p8	Ovarian	DMEM; 10% FBS; 2mM L-glutamine	188	49	8	Screener B	20110510	20110518	pass
DBTRG05MG_CENTRAL_NERVOUS_SYSTEM	Homo sapiens	NCBITAXON	NCBITaxon:9606	biological specimen	ERO	ERO:0000020	DBTRG-05MG cell	CLO	CLO:0002723	Cell line information	DBTRG-05MG Rep A p9	GBM	RPMI; 10% FBS; 10mg/L adenine; 1mg/L adenosine triphosphate; 100mg/L L-cystine; 25mM HEPES; 15mg/L hypoxanthine; 50 mg/L L-isoleucine; 50 mg/L L-proline; 100 mg/L sodium pyruvate; 1 mg/L thymidine	54	32	9	Screener C	20110503	20110510	pass
DBTRG05MG_CENTRAL_NERVOUS_SYSTEM	Homo sapiens	NCBITAXON	NCBITaxon:9606	biological specimen	ERO	ERO:0000020	DBTRG-05MG cell	CLO	CLO:0002723	Cell line information	DBTRG-05MG Rep B p9	GBM	RPMI; 10% FBS; 10mg/L adenine; 1mg/L adenosine triphosphate; 100mg/L L-cystine; 25mM HEPES; 15mg/L hypoxanthine; 50 mg/L L-isoleucine; 50 mg/L L-proline; 100 mg/L sodium pyruvate; 1 mg/L thymidine	54	32	9	Screener C	20110503	20110510	pass
DBTRG05MG_CENTRAL_NERVOUS_SYSTEM	Homo sapiens	NCBITAXON	NCBITaxon:9606	biological specimen	ERO	ERO:0000020	DBTRG-05MG cell	CLO	CLO:0002723	Cell line information	DBTRG-05MG Rep C p9	GBM	RPMI; 10% FBS; 10mg/L adenine; 1mg/L adenosine triphosphate; 100mg/L L-cystine; 25mM HEPES; 15mg/L hypoxanthine; 50 mg/L L-isoleucine; 50 mg/L L-proline; 100 mg/L sodium pyruvate; 1 mg/L thymidine	54	32	9	Screener C	20110503	20110510	pass
DBTRG05MG_CENTRAL_NERVOUS_SYSTEM	Homo sapiens	NCBITAXON	NCBITaxon:9606	biological specimen	ERO	ERO:0000020	DBTRG-05MG cell	CLO	CLO:0002723	Cell line information	DBTRG-05MG Rep D p9	GBM	RPMI; 10% FBS; 10mg/L adenine; 1mg/L adenosine triphosphate; 100mg/L L-cystine; 25mM HEPES; 15mg/L hypoxanthine; 50 mg/L L-isoleucine; 50 mg/L L-proline; 100 mg/L sodium pyruvate; 1 mg/L thymidine	54	32	9	Screener C	20110503	20110510	pass
DKMG_CENTRAL_NERVOUS_SYSTEM	Homo sapiens	NCBITAXON	NCBITaxon:9606	biological specimen	ERO	ERO:0000020	DK-MG cell	CLO	CLO:0002782	Cell line information	DK-MG Rep A p 5	GBM	RPMI; 10% FBS; 2mM glutamine	80	30	5	Screener E	20111102	20111128	pass
DKMG_CENTRAL_NERVOUS_SYSTEM	Homo sapiens	NCBITAXON	NCBITaxon:9606	biological specimen	ERO	ERO:0000020	DK-MG cell	CLO	CLO:0002782	Cell line information	DK-MG Rep B p 5	GBM	RPMI; 10% FBS; 2mM glutamine	80	30	5	Screener E	20111102	20111128	pass
DKMG_CENTRAL_NERVOUS_SYSTEM	Homo sapiens	NCBITAXON	NCBITaxon:9606	biological specimen	ERO	ERO:0000020	DK-MG cell	CLO	CLO:0002782	Cell line information	DK-MG Rep C p 5	GBM	RPMI; 10% FBS; 2mM glutamine	80	30	5	Screener E	20111102	20111128	pass
DKMG_CENTRAL_NERVOUS_SYSTEM	Homo sapiens	NCBITAXON	NCBITaxon:9606	biological specimen	ERO	ERO:0000020	DK-MG cell	CLO	CLO:0002782	Cell line information	DK-MG Rep D p 5	GBM	RPMI; 10% FBS; 2mM glutamine	80	30	5	Screener E	20111102	20111128	pass
DKMG_CENTRAL_NERVOUS_SYSTEM	Homo sapiens	NCBITAXON	NCBITaxon:9606	biological specimen	ERO	ERO:0000020	DK-MG cell	CLO	CLO:0002782	Cell line information	DK-MG Rep A p6	GBM	RPMI; 10% FBS; 2mM glutamine	80	30	5	Screener E	20111102	20111128	fail
DKMG_CENTRAL_NERVOUS_SYSTEM	Homo sapiens	NCBITAXON	NCBITaxon:9606	biological specimen	ERO	ERO:0000020	DK-MG cell	CLO	CLO:0002782	Cell line information	DK-MG Rep B p6	GBM	RPMI; 10% FBS; 2mM glutamine	80	30	5	Screener E	20111102	20111128	fail
DKMG_CENTRAL_NERVOUS_SYSTEM	Homo sapiens	NCBITAXON	NCBITaxon:9606	biological specimen	ERO	ERO:0000020	DK-MG cell	CLO	CLO:0002782	Cell line information	DK-MG Rep C p6	GBM	RPMI; 10% FBS; 2mM glutamine	80	30	5	Screener E	20111102	20111128	fail
DKMG_CENTRAL_NERVOUS_SYSTEM	Homo sapiens	NCBITAXON	NCBITaxon:9606	biological specimen	ERO	ERO:0000020	DK-MG cell	CLO	CLO:0002782	Cell line information	DK-MG Rep D p6	GBM	RPMI; 10% FBS; 2mM glutamine	80	30	5	Screener E	20111102	20111128	fail
DLD1_LARGE_INTESTINE	Homo sapiens	NCBITAXON	NCBITaxon:9606	biological specimen	ERO	ERO:0000020	DLD-1 cell	CLO	CLO:0002785	Cell line information	DLD-1 REP A p8	Colon	RPMI; 10% FBS	33	28	8	Other (<20 screens each)	20100112	20111104	pass
DLD1_LARGE_INTESTINE	Homo sapiens	NCBITAXON	NCBITaxon:9606	biological specimen	ERO	ERO:0000020	DLD-1 cell	CLO	CLO:0002785	Cell line information	DLD-1 REP B p8	Colon	RPMI; 10% FBS	33	28	8	Other (<20 screens each)	20100112	20111104	pass
DLD1_LARGE_INTESTINE	Homo sapiens	NCBITAXON	NCBITaxon:9606	biological specimen	ERO	ERO:0000020	DLD-1 cell	CLO	CLO:0002785	Cell line information	DLD-1 REP C p8	Colon	RPMI; 10% FBS	33	28	8	Other (<20 screens each)	20100112	20111104	pass
DLD1_LARGE_INTESTINE	Homo sapiens	NCBITAXON	NCBITaxon:9606	biological specimen	ERO	ERO:0000020	DLD-1 cell	CLO	CLO:0002785	Cell line information	DLD-1 REP D p8	Colon	RPMI; 10% FBS	33	28	8	Other (<20 screens each)	20100112	20111104	pass
DU4475_BREAST	Homo sapiens	NCBITAXON	NCBITaxon:9606	biological specimen	ERO	ERO:0000020	DU4475 cell	CLO	CLO:0002842	Cell line information	Du4475 Rep A p6	Breast	RPMI; 10% FBS	90	35	6	Other (<20 screens each)	20100126	20111128	fail
DU4475_BREAST	Homo sapiens	NCBITAXON	NCBITaxon:9606	biological specimen	ERO	ERO:0000020	DU4475 cell	CLO	CLO:0002842	Cell line information	Du4475 Rep B p6	Breast	RPMI; 10% FBS	90	35	6	Other (<20 screens each)	20100126	20111128	fail
DU4475_BREAST	Homo sapiens	NCBITAXON	NCBITaxon:9606	biological specimen	ERO	ERO:0000020	DU4475 cell	CLO	CLO:0002842	Cell line information	Du4475 Rep C p6	Breast	RPMI; 10% FBS	90	35	6	Other (<20 screens each)	20100126	20111128	fail
DU4475_BREAST	Homo sapiens	NCBITAXON	NCBITaxon:9606	biological specimen	ERO	ERO:0000020	DU4475 cell	CLO	CLO:0002842	Cell line information	Du4475 Rep D p6	Breast	RPMI; 10% FBS	90	35	6	Other (<20 screens each)	20100126	20111128	fail
EFE184_ENDOMETRIUM	Homo sapiens	NCBITAXON	NCBITaxon:9606	biological specimen	ERO	ERO:0000020	EFE-184 cell	CLO	CLO:0002887	Cell line information	EFE-184 Rep A p6	Endometrial	RPMI; 10% FBS	90	33	6	Screener B	20110713	20110721	pass
EFE184_ENDOMETRIUM	Homo sapiens	NCBITAXON	NCBITaxon:9606	biological specimen	ERO	ERO:0000020	EFE-184 cell	CLO	CLO:0002887	Cell line information	EFE-184 Rep B p6	Endometrial	RPMI; 10% FBS	90	33	6	Screener B	20110713	20110721	pass
EFE184_ENDOMETRIUM	Homo sapiens	NCBITAXON	NCBITaxon:9606	biological specimen	ERO	ERO:0000020	EFE-184 cell	CLO	CLO:0002887	Cell line information	EFE-184 Rep C p6	Endometrial	RPMI; 10% FBS	90	33	6	Screener B	20110713	20110721	pass
EFE184_ENDOMETRIUM	Homo sapiens	NCBITAXON	NCBITaxon:9606	biological specimen	ERO	ERO:0000020	EFE-184 cell	CLO	CLO:0002887	Cell line information	EFE-184 Rep D p6	Endometrial	RPMI; 10% FBS	90	33	6	Screener B	20110713	20110721	pass
EFM19_BREAST	Homo sapiens	NCBITAXON	NCBITaxon:9606	biological specimen	ERO	ERO:0000020	EFM-19 cell	CLO	CLO:0002888	Cell line information	EFM-19 Rep A p6	Breast	RPMI; 10% FBS	81	37	6	Screener B	20100914	20111019	pass
EFM19_BREAST	Homo sapiens	NCBITAXON	NCBITaxon:9606	biological specimen	ERO	ERO:0000020	EFM-19 cell	CLO	CLO:0002888	Cell line information	EFM-19 Rep B p6	Breast	RPMI; 10% FBS	81	37	6	Screener B	20100914	20111019	pass
EFM19_BREAST	Homo sapiens	NCBITAXON	NCBITaxon:9606	biological specimen	ERO	ERO:0000020	EFM-19 cell	CLO	CLO:0002888	Cell line information	EFM-19 Rep C p6	Breast	RPMI; 10% FBS	81	37	6	Screener B	20100914	20111019	pass
EFM19_BREAST	Homo sapiens	NCBITAXON	NCBITaxon:9606	biological specimen	ERO	ERO:0000020	EFM-19 cell	CLO	CLO:0002888	Cell line information	EFM-19 Rep D p6	Breast	RPMI; 10% FBS	81	37	6	Screener B	20100914	20111019	pass
EFO27_OVARY	Homo sapiens	NCBITAXON	NCBITaxon:9606	biological specimen	ERO	ERO:0000020	EFO-27 cell	CLO	CLO:0002893	Cell line information	EFO-27 REP A p8	Ovarian	RPMI; 20% FBS; 0.1mM NEAA; 1mM Sodium Pyruvate	29	29	8	Screener B	20090618	20110315	pass
EFO27_OVARY	Homo sapiens	NCBITAXON	NCBITaxon:9606	biological specimen	ERO	ERO:0000020	EFO-27 cell	CLO	CLO:0002893	Cell line information	EFO-27 REP B p8	Ovarian	RPMI; 20% FBS; 0.1mM NEAA; 1mM Sodium Pyruvate	29	29	8	Screener B	20090618	20110315	pass
EFO27_OVARY	Homo sapiens	NCBITAXON	NCBITaxon:9606	biological specimen	ERO	ERO:0000020	EFO-27 cell	CLO	CLO:0002893	Cell line information	EFO-27 REP C p8	Ovarian	RPMI; 20% FBS; 0.1mM NEAA; 1mM Sodium Pyruvate	29	29	8	Screener B	20090618	20110315	pass
EFO27_OVARY	Homo sapiens	NCBITAXON	NCBITaxon:9606	biological specimen	ERO	ERO:0000020	EFO-27 cell	CLO	CLO:0002893	Cell line information	EFO-27 REP D p8	Ovarian	RPMI; 20% FBS; 0.1mM NEAA; 1mM Sodium Pyruvate	29	29	8	Screener B	20090618	20110315	pass
EJM_HAEMATOPOIETIC_AND_LYMPHOID_TISSUE	Homo sapiens	NCBITAXON	NCBITaxon:9606	biological specimen	ERO	ERO:0000020	EJM			Cell line information	EJM Rep A p9	Multiple Myeloma	IMDM; 10% FBS	40	43	9	Screener B	20110713	20111005	fail
EJM_HAEMATOPOIETIC_AND_LYMPHOID_TISSUE	Homo sapiens	NCBITAXON	NCBITaxon:9606	biological specimen	ERO	ERO:0000020	EJM			Cell line information	EJM Rep B p9	Multiple Myeloma	IMDM; 10% FBS	40	43	9	Screener B	20110713	20111005	fail
EJM_HAEMATOPOIETIC_AND_LYMPHOID_TISSUE	Homo sapiens	NCBITAXON	NCBITaxon:9606	biological specimen	ERO	ERO:0000020	EJM			Cell line information	EJM Rep C p9	Multiple Myeloma	IMDM; 10% FBS	40	43	9	Screener B	20110713	20111005	fail
EJM_HAEMATOPOIETIC_AND_LYMPHOID_TISSUE	Homo sapiens	NCBITAXON	NCBITaxon:9606	biological specimen	ERO	ERO:0000020	EJM			Cell line information	EJM Rep D p9	Multiple Myeloma	IMDM; 10% FBS	40	43	9	Screener B	20110713	20111005	fail
EW8_BONE	Homo sapiens	NCBITAXON	NCBITaxon:9606	biological specimen	ERO	ERO:0000020	EW8			Cell line information	EW8 REP A p9	Bone sarcoma	DMEM; 10% FBS; 2mM L-glutamine	30	29	9	Screener D	20110511	20110519	pass
EW8_BONE	Homo sapiens	NCBITAXON	NCBITaxon:9606	biological specimen	ERO	ERO:0000020	EW8			Cell line information	EW8 REP B p9	Bone sarcoma	DMEM; 10% FBS; 2mM L-glutamine	30	29	9	Screener D	20110511	20110519	pass
EW8_BONE	Homo sapiens	NCBITAXON	NCBITaxon:9606	biological specimen	ERO	ERO:0000020	EW8			Cell line information	EW8 REP C p9	Bone sarcoma	DMEM; 10% FBS; 2mM L-glutamine	30	29	9	Screener D	20110511	20110519	pass
EW8_BONE	Homo sapiens	NCBITAXON	NCBITaxon:9606	biological specimen	ERO	ERO:0000020	EW8			Cell line information	EW8 REP D p9	Bone sarcoma	DMEM; 10% FBS; 2mM L-glutamine	30	29	9	Screener D	20110511	20110519	pass
EWS502_BONE	Homo sapiens	NCBITAXON	NCBITaxon:9606	biological specimen	ERO	ERO:0000020	EWS502			Cell line information	EWS502 Rep A p8	Bone sarcoma	RPMI; 15% FBS; 2mM glutamine	46	34	8	Screener B	20110713	20110728	pass
EWS502_BONE	Homo sapiens	NCBITAXON	NCBITaxon:9606	biological specimen	ERO	ERO:0000020	EWS502			Cell line information	EWS502 Rep B p8	Bone sarcoma	RPMI; 15% FBS; 2mM glutamine	46	34	8	Screener B	20110713	20110728	pass
EWS502_BONE	Homo sapiens	NCBITAXON	NCBITaxon:9606	biological specimen	ERO	ERO:0000020	EWS502			Cell line information	EWS502 Rep C p8	Bone sarcoma	RPMI; 15% FBS; 2mM glutamine	46	34	8	Screener B	20110713	20110728	pass
EWS502_BONE	Homo sapiens	NCBITAXON	NCBITaxon:9606	biological specimen	ERO	ERO:0000020	EWS502			Cell line information	EWS502 Rep D p8	Bone sarcoma	RPMI; 15% FBS; 2mM glutamine	46	34	8	Screener B	20110713	20110728	pass
F36P_HAEMATOPOIETIC_AND_LYMPHOID_TISSUE	Homo sapiens	NCBITAXON	NCBITaxon:9606	biological specimen	ERO	ERO:0000020	F36P			Cell line information	F-36P Rep A p8	Leukemia	RPMI; 20% FBS; 10 ng/ml GM-CSF	55	28	8	Screener C	20110525	20110609	pass
F36P_HAEMATOPOIETIC_AND_LYMPHOID_TISSUE	Homo sapiens	NCBITAXON	NCBITaxon:9606	biological specimen	ERO	ERO:0000020	F36P			Cell line information	F-36P Rep B p8	Leukemia	RPMI; 20% FBS; 10 ng/ml GM-CSF	55	28	8	Screener C	20110525	20110609	pass
F36P_HAEMATOPOIETIC_AND_LYMPHOID_TISSUE	Homo sapiens	NCBITAXON	NCBITaxon:9606	biological specimen	ERO	ERO:0000020	F36P			Cell line information	F-36P Rep C p8	Leukemia	RPMI; 20% FBS; 10 ng/ml GM-CSF	55	28	8	Screener C	20110525	20110609	pass
F36P_HAEMATOPOIETIC_AND_LYMPHOID_TISSUE	Homo sapiens	NCBITAXON	NCBITaxon:9606	biological specimen	ERO	ERO:0000020	F36P			Cell line information	F-36P Rep D p8	Leukemia	RPMI; 20% FBS; 10 ng/ml GM-CSF	55	28	8	Screener C	20110525	20110609	pass
F5_CENTRAL_NERVOUS_SYSTEM	Homo sapiens	NCBITAXON	NCBITaxon:9606	biological specimen	ERO	ERO:0000020	F5 cell	CLO	CLO:0002983	Cell line information	F5 REP A p8	Meningioma	RPMI; 10% FBS	46	29	8	Other (<20 screens each)	20100728	20111104	fail
F5_CENTRAL_NERVOUS_SYSTEM	Homo sapiens	NCBITAXON	NCBITaxon:9606	biological specimen	ERO	ERO:0000020	F5 cell	CLO	CLO:0002983	Cell line information	F5 REP B p8	Meningioma	RPMI; 10% FBS	46	29	8	Other (<20 screens each)	20100728	20111104	fail
F5_CENTRAL_NERVOUS_SYSTEM	Homo sapiens	NCBITAXON	NCBITaxon:9606	biological specimen	ERO	ERO:0000020	F5 cell	CLO	CLO:0002983	Cell line information	F5 REP C p8	Meningioma	RPMI; 10% FBS	46	29	8	Other (<20 screens each)	20100728	20111104	fail
F5_CENTRAL_NERVOUS_SYSTEM	Homo sapiens	NCBITAXON	NCBITaxon:9606	biological specimen	ERO	ERO:0000020	F5 cell	CLO	CLO:0002983	Cell line information	F5 REP D p8	Meningioma	RPMI; 10% FBS	46	29	8	Other (<20 screens each)	20100728	20111104	fail
FUOV1_OVARY	Homo sapiens	NCBITAXON	NCBITaxon:9606	biological specimen	ERO	ERO:0000020	FU-OV-1 cell	CLO	CLO:0003406	Cell line information	FU-OV-1 Rep A p7	Ovarian	DMEM; 10% FBS	71	30	7	Screener B	20110211	20111122	fail
FUOV1_OVARY	Homo sapiens	NCBITAXON	NCBITaxon:9606	biological specimen	ERO	ERO:0000020	FU-OV-1 cell	CLO	CLO:0003406	Cell line information	FU-OV-1 Rep B p7	Ovarian	DMEM; 10% FBS	71	30	7	Screener B	20110211	20111122	fail
FUOV1_OVARY	Homo sapiens	NCBITAXON	NCBITaxon:9606	biological specimen	ERO	ERO:0000020	FU-OV-1 cell	CLO	CLO:0003406	Cell line information	FU-OV-1 Rep C p7	Ovarian	DMEM; 10% FBS	71	30	7	Screener B	20110211	20111122	fail
FUOV1_OVARY	Homo sapiens	NCBITAXON	NCBITaxon:9606	biological specimen	ERO	ERO:0000020	FU-OV-1 cell	CLO	CLO:0003406	Cell line information	FU-OV-1 Rep D p7	Ovarian	DMEM; 10% FBS	71	30	7	Screener B	20110211	20111122	fail
GB1_CENTRAL_NERVOUS_SYSTEM	Homo sapiens	NCBITAXON	NCBITaxon:9606	biological specimen	ERO	ERO:0000020	GB1			Cell line information	GB-1 REP A p8	GBM	EMEM; 10% FBS	36	29	8	Screener E	20110120	20111121	pass
GB1_CENTRAL_NERVOUS_SYSTEM	Homo sapiens	NCBITAXON	NCBITaxon:9606	biological specimen	ERO	ERO:0000020	GB1			Cell line information	GB-1 REP B p8	GBM	EMEM; 10% FBS	36	29	8	Screener E	20110120	20111121	pass
GB1_CENTRAL_NERVOUS_SYSTEM	Homo sapiens	NCBITAXON	NCBITaxon:9606	biological specimen	ERO	ERO:0000020	GB1			Cell line information	GB-1 REP C p8	GBM	EMEM; 10% FBS	36	29	8	Screener E	20110120	20111121	pass
GB1_CENTRAL_NERVOUS_SYSTEM	Homo sapiens	NCBITAXON	NCBITaxon:9606	biological specimen	ERO	ERO:0000020	GB1			Cell line information	GB-1 REP D p8	GBM	EMEM; 10% FBS	36	29	8	Screener E	20110120	20111121	pass
GCIY_STOMACH	Homo sapiens	NCBITAXON	NCBITaxon:9606	biological specimen	ERO	ERO:0000020	GCIY			Cell line information	GCIY REP A p11	Gastric	MEM; 15% FBS	60	42	11	Screener B	20091105	20110622	fail
GCIY_STOMACH	Homo sapiens	NCBITAXON	NCBITaxon:9606	biological specimen	ERO	ERO:0000020	GCIY			Cell line information	GCIY REP B p11	Gastric	MEM; 15% FBS	60	42	11	Screener B	20091105	20110622	fail
GCIY_STOMACH	Homo sapiens	NCBITAXON	NCBITaxon:9606	biological specimen	ERO	ERO:0000020	GCIY			Cell line information	GCIY REP C p11	Gastric	MEM; 15% FBS	60	42	11	Screener B	20091105	20110622	fail
GCIY_STOMACH	Homo sapiens	NCBITAXON	NCBITaxon:9606	biological specimen	ERO	ERO:0000020	GCIY			Cell line information	GCIY REP D p11	Gastric	MEM; 15% FBS	60	42	11	Screener B	20091105	20110622	fail
GMS10_CENTRAL_NERVOUS_SYSTEM	Homo sapiens	NCBITAXON	NCBITaxon:9606	biological specimen	ERO	ERO:0000020	GMS-10 cell	CLO	CLO:0003547	Cell line information	GMS-10 Rep A p8	GBM	MEM; 10% FBS	72	44	8	Screener B	20110511	20110526	fail
GMS10_CENTRAL_NERVOUS_SYSTEM	Homo sapiens	NCBITAXON	NCBITaxon:9606	biological specimen	ERO	ERO:0000020	GMS-10 cell	CLO	CLO:0003547	Cell line information	GMS-10 Rep B p8	GBM	MEM; 10% FBS	72	44	8	Screener B	20110511	20110526	fail
GMS10_CENTRAL_NERVOUS_SYSTEM	Homo sapiens	NCBITAXON	NCBITaxon:9606	biological specimen	ERO	ERO:0000020	GMS-10 cell	CLO	CLO:0003547	Cell line information	GMS-10 Rep C p8	GBM	MEM; 10% FBS	72	44	8	Screener B	20110511	20110526	fail
GMS10_CENTRAL_NERVOUS_SYSTEM	Homo sapiens	NCBITAXON	NCBITaxon:9606	biological specimen	ERO	ERO:0000020	GMS-10 cell	CLO	CLO:0003547	Cell line information	GMS-10 Rep D p8	GBM	MEM; 10% FBS	72	44	8	Screener B	20110511	20110526	fail
HCC1187_BREAST	Homo sapiens	NCBITAXON	NCBITaxon:9606	biological specimen	ERO	ERO:0000020	HCC1187 cell	CLO	CLO:0003632	Cell line information	HCC1187 Rep A p8	Breast	RPMI; 10% FBS	100	37	8	Screener E	20110525	20110622	pass
HCC1187_BREAST	Homo sapiens	NCBITAXON	NCBITaxon:9606	biological specimen	ERO	ERO:0000020	HCC1187 cell	CLO	CLO:0003632	Cell line information	HCC1187 Rep B p8	Breast	RPMI; 10% FBS	100	37	8	Screener E	20110525	20110622	pass
HCC1187_BREAST	Homo sapiens	NCBITAXON	NCBITaxon:9606	biological specimen	ERO	ERO:0000020	HCC1187 cell	CLO	CLO:0003632	Cell line information	HCC1187 Rep C p8	Breast	RPMI; 10% FBS	100	37	8	Screener E	20110525	20110622	pass
HCC1187_BREAST	Homo sapiens	NCBITAXON	NCBITaxon:9606	biological specimen	ERO	ERO:0000020	HCC1187 cell	CLO	CLO:0003632	Cell line information	HCC1187 Rep D p8	Breast	RPMI; 10% FBS	100	37	8	Screener E	20110525	20110622	pass
HCC1395_BREAST	Homo sapiens	NCBITAXON	NCBITaxon:9606	biological specimen	ERO	ERO:0000020	HCC1395 cell	CLO	CLO:0003634	Cell line information	HCC1395 Rep A p5	Breast	RPMI; 10% FBS	72	39	5	Screener A	20110824	20111007	pass
HCC1395_BREAST	Homo sapiens	NCBITAXON	NCBITaxon:9606	biological specimen	ERO	ERO:0000020	HCC1395 cell	CLO	CLO:0003634	Cell line information	HCC1395 Rep B p5	Breast	RPMI; 10% FBS	72	39	5	Screener A	20110824	20111007	pass
HCC1395_BREAST	Homo sapiens	NCBITAXON	NCBITaxon:9606	biological specimen	ERO	ERO:0000020	HCC1395 cell	CLO	CLO:0003634	Cell line information	HCC1395 Rep C p5	Breast	RPMI; 10% FBS	72	39	5	Screener A	20110824	20111007	pass
HCC1395_BREAST	Homo sapiens	NCBITAXON	NCBITaxon:9606	biological specimen	ERO	ERO:0000020	HCC1395 cell	CLO	CLO:0003634	Cell line information	HCC1395 Rep D p5	Breast	RPMI; 10% FBS	72	39	5	Screener A	20110824	20111007	pass
HCC1954_BREAST	Homo sapiens	NCBITAXON	NCBITaxon:9606	biological specimen	ERO	ERO:0000020	HCC1954 cell	CLO	CLO:0003647	Cell line information	HCC1954 Rep A p 10	Breast	RPMI; 10% FBS	45	33	10	Screener D	20110517	20111129	pass
HCC1954_BREAST	Homo sapiens	NCBITAXON	NCBITaxon:9606	biological specimen	ERO	ERO:0000020	HCC1954 cell	CLO	CLO:0003647	Cell line information	HCC1954 Rep B p 10	Breast	RPMI; 10% FBS	45	33	10	Screener D	20110517	20111129	pass
HCC1954_BREAST	Homo sapiens	NCBITAXON	NCBITaxon:9606	biological specimen	ERO	ERO:0000020	HCC1954 cell	CLO	CLO:0003647	Cell line information	HCC1954 Rep C p 10	Breast	RPMI; 10% FBS	45	33	10	Screener D	20110517	20111129	pass
HCC1954_BREAST	Homo sapiens	NCBITAXON	NCBITaxon:9606	biological specimen	ERO	ERO:0000020	HCC1954 cell	CLO	CLO:0003647	Cell line information	HCC1954 Rep D p 10	Breast	RPMI; 10% FBS	45	33	10	Screener D	20110517	20111129	pass
HCC2218_BREAST	Homo sapiens	NCBITAXON	NCBITaxon:9606	biological specimen	ERO	ERO:0000020	HCC2218 cell	CLO	CLO:0003652	Cell line information	HCC2218 REP A p6	Breast	RPMI; 10% FBS	120	37	6	Screener B	20120305	20120319	pass
HCC2218_BREAST	Homo sapiens	NCBITAXON	NCBITaxon:9606	biological specimen	ERO	ERO:0000020	HCC2218 cell	CLO	CLO:0003652	Cell line information	HCC2218 REP B p6	Breast	RPMI; 10% FBS	120	37	6	Screener B	20120305	20120319	pass
HCC2218_BREAST	Homo sapiens	NCBITAXON	NCBITaxon:9606	biological specimen	ERO	ERO:0000020	HCC2218 cell	CLO	CLO:0003652	Cell line information	HCC2218 REP C p6	Breast	RPMI; 10% FBS	120	37	6	Screener B	20120305	20120319	pass
HCC2218_BREAST	Homo sapiens	NCBITAXON	NCBITaxon:9606	biological specimen	ERO	ERO:0000020	HCC2218 cell	CLO	CLO:0003652	Cell line information	HCC2218 REP D p6	Breast	RPMI; 10% FBS	120	37	6	Screener B	20120305	20120319	pass
HCC2814_LUNG	Homo sapiens	NCBITAXON	NCBITaxon:9606	biological specimen	ERO	ERO:0000020	HCC2814			Cell line information	HCC2814 REP A p10	Lung NSCLC	RPMI; 10% FBS	24	35	10	Screener C	20090811	20110315	pass
HCC2814_LUNG	Homo sapiens	NCBITAXON	NCBITaxon:9606	biological specimen	ERO	ERO:0000020	HCC2814			Cell line information	HCC2814 REP B p10	Lung NSCLC	RPMI; 10% FBS	24	35	10	Screener C	20090811	20110315	pass
HCC2814_LUNG	Homo sapiens	NCBITAXON	NCBITaxon:9606	biological specimen	ERO	ERO:0000020	HCC2814			Cell line information	HCC2814 REP C p10	Lung NSCLC	RPMI; 10% FBS	24	35	10	Screener C	20090811	20110315	pass
HCC2814_LUNG	Homo sapiens	NCBITAXON	NCBITaxon:9606	biological specimen	ERO	ERO:0000020	HCC2814			Cell line information	HCC2814 REP D p10	Lung NSCLC	RPMI; 10% FBS	24	35	10	Screener C	20090811	20110315	pass
HCC364_LUNG	Homo sapiens	NCBITAXON	NCBITaxon:9606	biological specimen	ERO	ERO:0000020	HCC364			Cell line information	HCC364 Rep A p7	Lung NSCLC	RPMI; 10% FBS	24	38	7	Other (<20 screens each)	20090828	20120119	pass
HCC364_LUNG	Homo sapiens	NCBITAXON	NCBITaxon:9606	biological specimen	ERO	ERO:0000020	HCC364			Cell line information	HCC364 Rep B p7	Lung NSCLC	RPMI; 10% FBS	24	38	7	Other (<20 screens each)	20090828	20120119	pass
HCC364_LUNG	Homo sapiens	NCBITAXON	NCBITaxon:9606	biological specimen	ERO	ERO:0000020	HCC364			Cell line information	HCC364 Rep C p7	Lung NSCLC	RPMI; 10% FBS	24	38	7	Other (<20 screens each)	20090828	20120119	pass
HCC364_LUNG	Homo sapiens	NCBITAXON	NCBITaxon:9606	biological specimen	ERO	ERO:0000020	HCC364			Cell line information	HCC364 Rep D p7	Lung NSCLC	RPMI; 10% FBS	24	38	7	Other (<20 screens each)	20090828	20120119	pass
HCC44_LUNG	Homo sapiens	NCBITAXON	NCBITaxon:9606	biological specimen	ERO	ERO:0000020	HCC44			Cell line information	HCC-44 REP A p9	Lung NSCLC	RPMI; 10% FBS	29	32	9	Screener C	20110113	20111103	pass
HCC44_LUNG	Homo sapiens	NCBITAXON	NCBITaxon:9606	biological specimen	ERO	ERO:0000020	HCC44			Cell line information	HCC-44 REP B p9	Lung NSCLC	RPMI; 10% FBS	29	32	9	Screener C	20110113	20111103	pass
HCC44_LUNG	Homo sapiens	NCBITAXON	NCBITaxon:9606	biological specimen	ERO	ERO:0000020	HCC44			Cell line information	HCC-44 REP C p9	Lung NSCLC	RPMI; 10% FBS	29	32	9	Screener C	20110113	20111103	pass
HCC44_LUNG	Homo sapiens	NCBITAXON	NCBITaxon:9606	biological specimen	ERO	ERO:0000020	HCC44			Cell line information	HCC-44 REP D p9	Lung NSCLC	RPMI; 10% FBS	29	32	9	Screener C	20110113	20111103	pass
HCC70_BREAST	Homo sapiens	NCBITAXON	NCBITaxon:9606	biological specimen	ERO	ERO:0000020	HCC70 cell	CLO	CLO:0003658	Cell line information	HCC70 Rep A p 6	Breast	RPMI; 10% FBS	93	55	6	Screener B	20100727	20110311	pass
HCC70_BREAST	Homo sapiens	NCBITAXON	NCBITaxon:9606	biological specimen	ERO	ERO:0000020	HCC70 cell	CLO	CLO:0003658	Cell line information	HCC70 Rep B p 6	Breast	RPMI; 10% FBS	93	55	6	Screener B	20100727	20110311	pass
HCC70_BREAST	Homo sapiens	NCBITAXON	NCBITaxon:9606	biological specimen	ERO	ERO:0000020	HCC70 cell	CLO	CLO:0003658	Cell line information	HCC70 Rep C p 6	Breast	RPMI; 10% FBS	93	55	6	Screener B	20100727	20110311	pass
HCC70_BREAST	Homo sapiens	NCBITAXON	NCBITaxon:9606	biological specimen	ERO	ERO:0000020	HCC70 cell	CLO	CLO:0003658	Cell line information	HCC70 Rep D p 6	Breast	RPMI; 10% FBS	93	55	6	Screener B	20100727	20110311	pass
HCC827_LUNG	Homo sapiens	NCBITAXON	NCBITaxon:9606	biological specimen	ERO	ERO:0000020	HCC827 cell	CLO	CLO:0003659	Cell line information	HCC827 Rep A p7	Lung NSCLC	RPMI; 10% FBS	71	56	7	Screener A	20090706	20110208	pass
HCC827_LUNG	Homo sapiens	NCBITAXON	NCBITaxon:9606	biological specimen	ERO	ERO:0000020	HCC827 cell	CLO	CLO:0003659	Cell line information	HCC827 Rep B p7	Lung NSCLC	RPMI; 10% FBS	71	56	7	Screener A	20090706	20110208	pass
HCC827_LUNG	Homo sapiens	NCBITAXON	NCBITaxon:9606	biological specimen	ERO	ERO:0000020	HCC827 cell	CLO	CLO:0003659	Cell line information	HCC827 Rep C p7	Lung NSCLC	RPMI; 10% FBS	71	56	7	Screener A	20090706	20110208	pass
HCC827_LUNG	Homo sapiens	NCBITAXON	NCBITaxon:9606	biological specimen	ERO	ERO:0000020	HCC827 cell	CLO	CLO:0003659	Cell line information	HCC827 Rep D p7	Lung NSCLC	RPMI; 10% FBS	71	56	7	Screener A	20090706	20110208	pass
HCC827GR5_LUNG	Homo sapiens	NCBITAXON	NCBITaxon:9606	biological specimen	ERO	ERO:0000020	HCC827GR5			Cell line information	HCC827 GR5 Rep A p6	Lung NSCLC	RPMI; 10% FBS	48	35	6	Screener E	20111005	20111007	pass
HCC827GR5_LUNG	Homo sapiens	NCBITAXON	NCBITaxon:9606	biological specimen	ERO	ERO:0000020	HCC827GR5			Cell line information	HCC827 GR5 Rep B p6	Lung NSCLC	RPMI; 10% FBS	48	35	6	Screener E	20111005	20111007	pass
HCC827GR5_LUNG	Homo sapiens	NCBITAXON	NCBITaxon:9606	biological specimen	ERO	ERO:0000020	HCC827GR5			Cell line information	HCC827 GR5 Rep C p6	Lung NSCLC	RPMI; 10% FBS	48	35	6	Screener E	20111005	20111007	pass
HCC827GR5_LUNG	Homo sapiens	NCBITAXON	NCBITaxon:9606	biological specimen	ERO	ERO:0000020	HCC827GR5			Cell line information	HCC827 GR5 Rep D p6	Lung NSCLC	RPMI; 10% FBS	48	35	6	Screener E	20111005	20111007	pass
HCT116_LARGE_INTESTINE	Homo sapiens	NCBITAXON	NCBITaxon:9606	biological specimen	ERO	ERO:0000020	HCT116			Cell line information	HCT116 Rep A p8	Colon	McCoy's 5A; 10% FBS	36	29	8	Screener A	20110628	20110708	pass
HCT116_LARGE_INTESTINE	Homo sapiens	NCBITAXON	NCBITaxon:9606	biological specimen	ERO	ERO:0000020	HCT116			Cell line information	HCT116 Rep B p8	Colon	McCoy's 5A; 10% FBS	36	29	8	Screener A	20110628	20110708	pass
HCT116_LARGE_INTESTINE	Homo sapiens	NCBITAXON	NCBITaxon:9606	biological specimen	ERO	ERO:0000020	HCT116			Cell line information	HCT116 Rep C p8	Colon	McCoy's 5A; 10% FBS	36	29	8	Screener A	20110628	20110708	pass
HCT116_LARGE_INTESTINE	Homo sapiens	NCBITAXON	NCBITaxon:9606	biological specimen	ERO	ERO:0000020	HCT116			Cell line information	HCT116 Rep D p8	Colon	McCoy's 5A; 10% FBS	36	29	8	Screener A	20110628	20110708	pass
HCT116G9B_ENGINEERED	Homo sapiens	NCBITAXON	NCBITaxon:9606	biological specimen	ERO	ERO:0000020	HCT116G9B			Cell line information	HCT116G9B Rep A p9	Engineered	McCoy's 5A; 10% FBS	50	33	9	Screener D	20110719	20110927	pass, but removed (engineered)
HCT116G9B_ENGINEERED	Homo sapiens	NCBITAXON	NCBITaxon:9606	biological specimen	ERO	ERO:0000020	HCT116G9B			Cell line information	HCT116G9B Rep B p9	Engineered	McCoy's 5A; 10% FBS	50	33	9	Screener D	20110719	20110927	pass, but removed (engineered)
HCT116G9B_ENGINEERED	Homo sapiens	NCBITAXON	NCBITaxon:9606	biological specimen	ERO	ERO:0000020	HCT116G9B			Cell line information	HCT116G9B Rep C p9	Engineered	McCoy's 5A; 10% FBS	50	33	9	Screener D	20110719	20110927	pass, but removed (engineered)
HCT116G9B_ENGINEERED	Homo sapiens	NCBITAXON	NCBITaxon:9606	biological specimen	ERO	ERO:0000020	HCT116G9B			Cell line information	HCT116G9B Rep D p9	Engineered	McCoy's 5A; 10% FBS	50	33	9	Screener D	20110719	20110927	pass, but removed (engineered)
HEC1A_ENDOMETRIUM	Homo sapiens	NCBITAXON	NCBITaxon:9606	biological specimen	ERO	ERO:0000020	HEC-1-A cell	CLO	CLO:0003674	Cell line information	HEC-1-A REP A p8	Endometrial	McCoy's 5A; 10% FBS	27	35	8	Screener B	20101111	20110426	pass
HEC1A_ENDOMETRIUM	Homo sapiens	NCBITAXON	NCBITaxon:9606	biological specimen	ERO	ERO:0000020	HEC-1-A cell	CLO	CLO:0003674	Cell line information	HEC-1-A REP B p8	Endometrial	McCoy's 5A; 10% FBS	27	35	8	Screener B	20101111	20110426	pass
HEC1A_ENDOMETRIUM	Homo sapiens	NCBITAXON	NCBITaxon:9606	biological specimen	ERO	ERO:0000020	HEC-1-A cell	CLO	CLO:0003674	Cell line information	HEC-1-A REP C p8	Endometrial	McCoy's 5A; 10% FBS	27	35	8	Screener B	20101111	20110426	pass
HEC1A_ENDOMETRIUM	Homo sapiens	NCBITAXON	NCBITaxon:9606	biological specimen	ERO	ERO:0000020	HEC-1-A cell	CLO	CLO:0003674	Cell line information	HEC-1-A REP D p8	Endometrial	McCoy's 5A; 10% FBS	27	35	8	Screener B	20101111	20110426	pass
HEYA8_OVARY	Homo sapiens	NCBITAXON	NCBITaxon:9606	biological specimen	ERO	ERO:0000020	HEYA8			Cell line information	Hey-A8 Rep A p8	Ovarian	RPMI; 10% FBS	16	29	8	Screener C	20090618	20111129	pass
HEYA8_OVARY	Homo sapiens	NCBITAXON	NCBITaxon:9606	biological specimen	ERO	ERO:0000020	HEYA8			Cell line information	Hey-A8 Rep B p8	Ovarian	RPMI; 10% FBS	16	29	8	Screener C	20090618	20111129	pass
HEYA8_OVARY	Homo sapiens	NCBITAXON	NCBITaxon:9606	biological specimen	ERO	ERO:0000020	HEYA8			Cell line information	Hey-A8 Rep C p8	Ovarian	RPMI; 10% FBS	16	29	8	Screener C	20090618	20111129	pass
HEYA8_OVARY	Homo sapiens	NCBITAXON	NCBITaxon:9606	biological specimen	ERO	ERO:0000020	HEYA8			Cell line information	Hey-A8 Rep D p8	Ovarian	RPMI; 10% FBS	16	29	8	Screener C	20090618	20111129	pass
HL60_HAEMATOPOIETIC_AND_LYMPHOID_TISSUE	Homo sapiens	NCBITAXON	NCBITaxon:9606	biological specimen	ERO	ERO:0000020	HL-60 cell	CLO	CLO:0003775	Cell line information	HL-60 REP A p8	Leukemia	IMDM; 10% FBS	28	30	8	Screener B	20091217	20111104	pass
HL60_HAEMATOPOIETIC_AND_LYMPHOID_TISSUE	Homo sapiens	NCBITAXON	NCBITaxon:9606	biological specimen	ERO	ERO:0000020	HL-60 cell	CLO	CLO:0003775	Cell line information	HL-60 REP B p8	Leukemia	IMDM; 10% FBS	28	30	8	Screener B	20091217	20111104	pass
HL60_HAEMATOPOIETIC_AND_LYMPHOID_TISSUE	Homo sapiens	NCBITAXON	NCBITaxon:9606	biological specimen	ERO	ERO:0000020	HL-60 cell	CLO	CLO:0003775	Cell line information	HL-60 REP C p8	Leukemia	IMDM; 10% FBS	28	30	8	Screener B	20091217	20111104	pass
HL60_HAEMATOPOIETIC_AND_LYMPHOID_TISSUE	Homo sapiens	NCBITAXON	NCBITaxon:9606	biological specimen	ERO	ERO:0000020	HL-60 cell	CLO	CLO:0003775	Cell line information	HL-60 REP D p8	Leukemia	IMDM; 10% FBS	28	30	8	Screener B	20091217	20111104	pass
HLF_LIVER	Homo sapiens	NCBITAXON	NCBITaxon:9606	biological specimen	ERO	ERO:0000020	HLF			Cell line information	HLF REP A p8	Liver	EMEM; 10% FBS	27	29	8	Screener B	20100618	20111104	pass
HLF_LIVER	Homo sapiens	NCBITAXON	NCBITaxon:9606	biological specimen	ERO	ERO:0000020	HLF			Cell line information	HLF REP B p8	Liver	EMEM; 10% FBS	27	29	8	Screener B	20100618	20111104	pass
HLF_LIVER	Homo sapiens	NCBITAXON	NCBITaxon:9606	biological specimen	ERO	ERO:0000020	HLF			Cell line information	HLF REP C p8	Liver	EMEM; 10% FBS	27	29	8	Screener B	20100618	20111104	pass
HLF_LIVER	Homo sapiens	NCBITAXON	NCBITaxon:9606	biological specimen	ERO	ERO:0000020	HLF			Cell line information	HLF REP D p8	Liver	EMEM; 10% FBS	27	29	8	Screener B	20100618	20111104	pass
HNT34_HAEMATOPOIETIC_AND_LYMPHOID_TISSUE	Homo sapiens	NCBITAXON	NCBITaxon:9606	biological specimen	ERO	ERO:0000020	HNT34			Cell line information	HNT-34 Rep A p9	Leukemia	RPMI; 20% FBS	34	32	9	Screener B	20110804	20110929	pass
HNT34_HAEMATOPOIETIC_AND_LYMPHOID_TISSUE	Homo sapiens	NCBITAXON	NCBITaxon:9606	biological specimen	ERO	ERO:0000020	HNT34			Cell line information	HNT-34 Rep B p9	Leukemia	RPMI; 20% FBS	34	32	9	Screener B	20110804	20110929	pass
HNT34_HAEMATOPOIETIC_AND_LYMPHOID_TISSUE	Homo sapiens	NCBITAXON	NCBITaxon:9606	biological specimen	ERO	ERO:0000020	HNT34			Cell line information	HNT-34 Rep C p9	Leukemia	RPMI; 20% FBS	34	32	9	Screener B	20110804	20110929	pass
HNT34_HAEMATOPOIETIC_AND_LYMPHOID_TISSUE	Homo sapiens	NCBITAXON	NCBITaxon:9606	biological specimen	ERO	ERO:0000020	HNT34			Cell line information	HNT-34 Rep D p9	Leukemia	RPMI; 20% FBS	34	32	9	Screener B	20110804	20110929	pass
HPAC_PANCREAS	Homo sapiens	NCBITAXON	NCBITaxon:9606	biological specimen	ERO	ERO:0000020	HPAC cell	CLO	CLO:0003814	Cell line information	HPAC REP A p8	Pancreas	DMEM:HamsF12 (1:1); 10 % FBS; 0.002 mg/ml insulin; 0.005 mg/ml tranferrin; 40ng/ml hydrocortisone; 10ng/ml epidermal growth factor (do not filter)	23	32	8	Screener B	20100113	20111019	pass
HPAC_PANCREAS	Homo sapiens	NCBITAXON	NCBITaxon:9606	biological specimen	ERO	ERO:0000020	HPAC cell	CLO	CLO:0003814	Cell line information	HPAC REP B p8	Pancreas	DMEM:HamsF12 (1:1); 10 % FBS; 0.002 mg/ml insulin; 0.005 mg/ml tranferrin; 40ng/ml hydrocortisone; 10ng/ml epidermal growth factor (do not filter)	23	32	8	Screener B	20100113	20111019	pass
HPAC_PANCREAS	Homo sapiens	NCBITAXON	NCBITaxon:9606	biological specimen	ERO	ERO:0000020	HPAC cell	CLO	CLO:0003814	Cell line information	HPAC REP C p8	Pancreas	DMEM:HamsF12 (1:1); 10 % FBS; 0.002 mg/ml insulin; 0.005 mg/ml tranferrin; 40ng/ml hydrocortisone; 10ng/ml epidermal growth factor (do not filter)	23	32	8	Screener B	20100113	20111019	pass
HPAC_PANCREAS	Homo sapiens	NCBITAXON	NCBITaxon:9606	biological specimen	ERO	ERO:0000020	HPAC cell	CLO	CLO:0003814	Cell line information	HPAC REP D p8	Pancreas	DMEM:HamsF12 (1:1); 10 % FBS; 0.002 mg/ml insulin; 0.005 mg/ml tranferrin; 40ng/ml hydrocortisone; 10ng/ml epidermal growth factor (do not filter)	23	32	8	Screener B	20100113	20111019	pass
HPAFII_PANCREAS	Homo sapiens	NCBITAXON	NCBITaxon:9606	biological specimen	ERO	ERO:0000020	HPAF-II cell	CLO	CLO:0003816	Cell line information	HPAF-II Rep A p5	Pancreas	DMEM; 10% FBS	70	33	5	Screener C	20110713	20110720	pass
HPAFII_PANCREAS	Homo sapiens	NCBITAXON	NCBITaxon:9606	biological specimen	ERO	ERO:0000020	HPAF-II cell	CLO	CLO:0003816	Cell line information	HPAF-II Rep B p5	Pancreas	DMEM; 10% FBS	70	33	5	Screener C	20110713	20110720	pass
HPAFII_PANCREAS	Homo sapiens	NCBITAXON	NCBITaxon:9606	biological specimen	ERO	ERO:0000020	HPAF-II cell	CLO	CLO:0003816	Cell line information	HPAF-II Rep C p5	Pancreas	DMEM; 10% FBS	70	33	5	Screener C	20110713	20110720	pass
HPAFII_PANCREAS	Homo sapiens	NCBITAXON	NCBITaxon:9606	biological specimen	ERO	ERO:0000020	HPAF-II cell	CLO	CLO:0003816	Cell line information	HPAF-II Rep D p5	Pancreas	DMEM; 10% FBS	70	33	5	Screener C	20110713	20110720	pass
HS683_CENTRAL_NERVOUS_SYSTEM	Homo sapiens	NCBITAXON	NCBITaxon:9606	biological specimen	ERO	ERO:0000020	HS683			Cell line information	Hs 683 REP A p8	GBM	DMEM; 10% FBS	49	28	8	Screener B	20100622	20110304	pass
HS683_CENTRAL_NERVOUS_SYSTEM	Homo sapiens	NCBITAXON	NCBITaxon:9606	biological specimen	ERO	ERO:0000020	HS683			Cell line information	Hs 683 REP B p8	GBM	DMEM; 10% FBS	49	28	8	Screener B	20100622	20110304	pass
HS683_CENTRAL_NERVOUS_SYSTEM	Homo sapiens	NCBITAXON	NCBITaxon:9606	biological specimen	ERO	ERO:0000020	HS683			Cell line information	Hs 683 REP C p8	GBM	DMEM; 10% FBS	49	28	8	Screener B	20100622	20110304	pass
HS683_CENTRAL_NERVOUS_SYSTEM	Homo sapiens	NCBITAXON	NCBITaxon:9606	biological specimen	ERO	ERO:0000020	HS683			Cell line information	Hs 683 REP D p8	GBM	DMEM; 10% FBS	49	28	8	Screener B	20100622	20110304	pass
HS766T_PANCREAS	Homo sapiens	NCBITAXON	NCBITaxon:9606	biological specimen	ERO	ERO:0000020	HS766T			Cell line information	Hs 766T Rep A P6	Pancreas	DMEM; 10% FBS	30	27	6	Other (<20 screens each)	20120524	20110721	pass
HS766T_PANCREAS	Homo sapiens	NCBITAXON	NCBITaxon:9606	biological specimen	ERO	ERO:0000020	HS766T			Cell line information	Hs 766T Rep B P6	Pancreas	DMEM; 10% FBS	30	27	6	Other (<20 screens each)	20120524	20110721	pass
HS766T_PANCREAS	Homo sapiens	NCBITAXON	NCBITaxon:9606	biological specimen	ERO	ERO:0000020	HS766T			Cell line information	Hs 766T Rep C P6	Pancreas	DMEM; 10% FBS	30	27	6	Other (<20 screens each)	20120524	20110721	pass
HS766T_PANCREAS	Homo sapiens	NCBITAXON	NCBITaxon:9606	biological specimen	ERO	ERO:0000020	HS766T			Cell line information	Hs 766T Rep D P6	Pancreas	DMEM; 10% FBS	30	27	6	Other (<20 screens each)	20120524	20110721	pass
HS766T_PANCREAS	Homo sapiens	NCBITAXON	NCBITaxon:9606	biological specimen	ERO	ERO:0000020	HS766T			Cell line information	Hs 766T Rep A p8	Pancreas	DMEM; 10% FBS	30	27	6	Other (<20 screens each)	20120524	20110721	fail
HS766T_PANCREAS	Homo sapiens	NCBITAXON	NCBITaxon:9606	biological specimen	ERO	ERO:0000020	HS766T			Cell line information	Hs 766T Rep B p8	Pancreas	DMEM; 10% FBS	30	27	6	Other (<20 screens each)	20120524	20110721	fail
HS766T_PANCREAS	Homo sapiens	NCBITAXON	NCBITaxon:9606	biological specimen	ERO	ERO:0000020	HS766T			Cell line information	Hs 766T Rep C p8	Pancreas	DMEM; 10% FBS	30	27	6	Other (<20 screens each)	20120524	20110721	fail
HS766T_PANCREAS	Homo sapiens	NCBITAXON	NCBITaxon:9606	biological specimen	ERO	ERO:0000020	HS766T			Cell line information	Hs 766T Rep D p8	Pancreas	DMEM; 10% FBS	30	27	6	Other (<20 screens each)	20120524	20110721	fail
HS944T_SKIN	Homo sapiens	NCBITAXON	NCBITaxon:9606	biological specimen	ERO	ERO:0000020	HS944T			Cell line information	Hs 944.T REP A p8	Melanoma	DMEM; 10% FBS	30	29	8	Screener C	20100728	20111019	pass
HS944T_SKIN	Homo sapiens	NCBITAXON	NCBITaxon:9606	biological specimen	ERO	ERO:0000020	HS944T			Cell line information	Hs 944.T REP B p8	Melanoma	DMEM; 10% FBS	30	29	8	Screener C	20100728	20111019	pass
HS944T_SKIN	Homo sapiens	NCBITAXON	NCBITaxon:9606	biological specimen	ERO	ERO:0000020	HS944T			Cell line information	Hs 944.T REP C p8	Melanoma	DMEM; 10% FBS	30	29	8	Screener C	20100728	20111019	pass
HS944T_SKIN	Homo sapiens	NCBITAXON	NCBITaxon:9606	biological specimen	ERO	ERO:0000020	HS944T			Cell line information	Hs 944.T REP D p8	Melanoma	DMEM; 10% FBS	30	29	8	Screener C	20100728	20111019	pass
HT1197_URINARY_TRACT	Homo sapiens	NCBITAXON	NCBITaxon:9606	biological specimen	ERO	ERO:0000020	HT-1197 cell	CLO	CLO:0004278	Cell line information	HT-1197 REP A p10	Bladder	EMEM; 10% FBS	46	36	10	Screener B	20110111	20111019	pass
HT1197_URINARY_TRACT	Homo sapiens	NCBITAXON	NCBITaxon:9606	biological specimen	ERO	ERO:0000020	HT-1197 cell	CLO	CLO:0004278	Cell line information	HT-1197 REP B p10	Bladder	EMEM; 10% FBS	46	36	10	Screener B	20110111	20111019	pass
HT1197_URINARY_TRACT	Homo sapiens	NCBITAXON	NCBITaxon:9606	biological specimen	ERO	ERO:0000020	HT-1197 cell	CLO	CLO:0004278	Cell line information	HT-1197 REP C p10	Bladder	EMEM; 10% FBS	46	36	10	Screener B	20110111	20111019	pass
HT1197_URINARY_TRACT	Homo sapiens	NCBITAXON	NCBITaxon:9606	biological specimen	ERO	ERO:0000020	HT-1197 cell	CLO	CLO:0004278	Cell line information	HT-1197 REP D p10	Bladder	EMEM; 10% FBS	46	36	10	Screener B	20110111	20111019	pass
HT29_LARGE_INTESTINE	Homo sapiens	NCBITAXON	NCBITaxon:9606	biological specimen	ERO	ERO:0000020	HT-29 cell	CLO	CLO:0004283	Cell line information	HT-29 REP A p8	Colon	McCoy's 5A; 10% FBS	24	28	8	Screener B	20090724	20111109	pass
HT29_LARGE_INTESTINE	Homo sapiens	NCBITAXON	NCBITaxon:9606	biological specimen	ERO	ERO:0000020	HT-29 cell	CLO	CLO:0004283	Cell line information	HT-29 REP B p8	Colon	McCoy's 5A; 10% FBS	24	28	8	Screener B	20090724	20111109	pass
HT29_LARGE_INTESTINE	Homo sapiens	NCBITAXON	NCBITaxon:9606	biological specimen	ERO	ERO:0000020	HT-29 cell	CLO	CLO:0004283	Cell line information	HT-29 REP C p8	Colon	McCoy's 5A; 10% FBS	24	28	8	Screener B	20090724	20111109	pass
HT29_LARGE_INTESTINE	Homo sapiens	NCBITAXON	NCBITaxon:9606	biological specimen	ERO	ERO:0000020	HT-29 cell	CLO	CLO:0004283	Cell line information	HT-29 REP D p8	Colon	McCoy's 5A; 10% FBS	24	28	8	Screener B	20090724	20111109	pass
HT55_LARGE_INTESTINE	Homo sapiens	NCBITAXON	NCBITaxon:9606	biological specimen	ERO	ERO:0000020	HT55 cell	CLO	CLO:0004287	Cell line information	HT55 REP A p8	Colon	EMEM; 20% FBS; 2mM L-glutamine; 0.1mM NEAA	28	34	8	Screener B	20100602	20111109	pass
HT55_LARGE_INTESTINE	Homo sapiens	NCBITAXON	NCBITaxon:9606	biological specimen	ERO	ERO:0000020	HT55 cell	CLO	CLO:0004287	Cell line information	HT55 REP B p8	Colon	EMEM; 20% FBS; 2mM L-glutamine; 0.1mM NEAA	28	34	8	Screener B	20100602	20111109	pass
HT55_LARGE_INTESTINE	Homo sapiens	NCBITAXON	NCBITaxon:9606	biological specimen	ERO	ERO:0000020	HT55 cell	CLO	CLO:0004287	Cell line information	HT55 REP C p8	Colon	EMEM; 20% FBS; 2mM L-glutamine; 0.1mM NEAA	28	34	8	Screener B	20100602	20111109	pass
HT55_LARGE_INTESTINE	Homo sapiens	NCBITAXON	NCBITaxon:9606	biological specimen	ERO	ERO:0000020	HT55 cell	CLO	CLO:0004287	Cell line information	HT55 REP D p8	Colon	EMEM; 20% FBS; 2mM L-glutamine; 0.1mM NEAA	28	34	8	Screener B	20100602	20111109	pass
HUG1N_STOMACH	Homo sapiens	NCBITAXON	NCBITaxon:9606	biological specimen	ERO	ERO:0000020	HUG1N			Cell line information	HuG1-N Rep A p7	Gastric	RPMI; 10% FBS	33	46	7	Screener A	20111028	20111122	pass
HUG1N_STOMACH	Homo sapiens	NCBITAXON	NCBITaxon:9606	biological specimen	ERO	ERO:0000020	HUG1N			Cell line information	HuG1-N Rep B p7	Gastric	RPMI; 10% FBS	33	46	7	Screener A	20111028	20111122	pass
HUG1N_STOMACH	Homo sapiens	NCBITAXON	NCBITaxon:9606	biological specimen	ERO	ERO:0000020	HUG1N			Cell line information	HuG1-N Rep C p7	Gastric	RPMI; 10% FBS	33	46	7	Screener A	20111028	20111122	pass
HUG1N_STOMACH	Homo sapiens	NCBITAXON	NCBITaxon:9606	biological specimen	ERO	ERO:0000020	HUG1N			Cell line information	HuG1-N Rep D p7	Gastric	RPMI; 10% FBS	33	46	7	Screener A	20111028	20111122	pass
HUTU80_SMALL_INTESTINE	Homo sapiens	NCBITAXON	NCBITaxon:9606	biological specimen	ERO	ERO:0000020	HUTU80			Cell line information	HuTu80 REP A p7	Colon	EMEM; 10% FBS	26	29	7	Screener B	20111221	20110421	pass
HUTU80_SMALL_INTESTINE	Homo sapiens	NCBITAXON	NCBITaxon:9606	biological specimen	ERO	ERO:0000020	HUTU80			Cell line information	HuTu80 REP B p7	Colon	EMEM; 10% FBS	26	29	7	Screener B	20111221	20110421	pass
HUTU80_SMALL_INTESTINE	Homo sapiens	NCBITAXON	NCBITaxon:9606	biological specimen	ERO	ERO:0000020	HUTU80			Cell line information	HuTu80 REP D p7	Colon	EMEM; 10% FBS	26	29	7	Screener B	20111221	20110421	pass
IGR39_SKIN	Homo sapiens	NCBITAXON	NCBITaxon:9606	biological specimen	ERO	ERO:0000020	IGR-39 cell	CLO	CLO:0006671	Cell line information	IGR-39 REP A p8	Melanoma	DMEM; 15% FBS	34	28	8	Screener D	20101208	20110421	pass
IGR39_SKIN	Homo sapiens	NCBITAXON	NCBITaxon:9606	biological specimen	ERO	ERO:0000020	IGR-39 cell	CLO	CLO:0006671	Cell line information	IGR-39 REP B p8	Melanoma	DMEM; 15% FBS	34	28	8	Screener D	20101208	20110421	pass
IGR39_SKIN	Homo sapiens	NCBITAXON	NCBITaxon:9606	biological specimen	ERO	ERO:0000020	IGR-39 cell	CLO	CLO:0006671	Cell line information	IGR-39 REP C p8	Melanoma	DMEM; 15% FBS	34	28	8	Screener D	20101208	20110421	pass
IGR39_SKIN	Homo sapiens	NCBITAXON	NCBITaxon:9606	biological specimen	ERO	ERO:0000020	IGR-39 cell	CLO	CLO:0006671	Cell line information	IGR-39 REP D p8	Melanoma	DMEM; 15% FBS	34	28	8	Screener D	20101208	20110421	pass
IOMMLEE_CENTRAL_NERVOUS_SYSTEM	Homo sapiens	NCBITAXON	NCBITaxon:9606	biological specimen	ERO	ERO:0000020	IOMMLEE			Cell line information	IOMM-LEE REP A p8	Meningioma	DMEM; 10% FBS	18	28	8	Screener C	20090617	20111122	pass
IOMMLEE_CENTRAL_NERVOUS_SYSTEM	Homo sapiens	NCBITAXON	NCBITaxon:9606	biological specimen	ERO	ERO:0000020	IOMMLEE			Cell line information	IOMM-LEE REP B p8	Meningioma	DMEM; 10% FBS	18	28	8	Screener C	20090617	20111122	pass
IOMMLEE_CENTRAL_NERVOUS_SYSTEM	Homo sapiens	NCBITAXON	NCBITaxon:9606	biological specimen	ERO	ERO:0000020	IOMMLEE			Cell line information	IOMM-LEE REP C p8	Meningioma	DMEM; 10% FBS	18	28	8	Screener C	20090617	20111122	pass
IOMMLEE_CENTRAL_NERVOUS_SYSTEM	Homo sapiens	NCBITAXON	NCBITaxon:9606	biological specimen	ERO	ERO:0000020	IOMMLEE			Cell line information	IOMM-LEE REP D p8	Meningioma	DMEM; 10% FBS	18	28	8	Screener C	20090617	20111122	pass
JHOC5_OVARY	Homo sapiens	NCBITAXON	NCBITaxon:9606	biological specimen	ERO	ERO:0000020	JHOC5			Cell line information	JHOC-5 REP A p8	Ovarian	DMEM:F12 (1:1); 10% FBS; 0.1mM NEAA	30	28	8	Screener C	20110201	20110317	pass
JHOC5_OVARY	Homo sapiens	NCBITAXON	NCBITaxon:9606	biological specimen	ERO	ERO:0000020	JHOC5			Cell line information	JHOC-5 REP B p8	Ovarian	DMEM:F12 (1:1); 10% FBS; 0.1mM NEAA	30	28	8	Screener C	20110201	20110317	pass
JHOC5_OVARY	Homo sapiens	NCBITAXON	NCBITaxon:9606	biological specimen	ERO	ERO:0000020	JHOC5			Cell line information	JHOC-5 REP C p8	Ovarian	DMEM:F12 (1:1); 10% FBS; 0.1mM NEAA	30	28	8	Screener C	20110201	20110317	pass
JHOC5_OVARY	Homo sapiens	NCBITAXON	NCBITaxon:9606	biological specimen	ERO	ERO:0000020	JHOC5			Cell line information	JHOC-5 REP D p8	Ovarian	DMEM:F12 (1:1); 10% FBS; 0.1mM NEAA	30	28	8	Screener C	20110201	20110317	pass
JHOM1_OVARY	Homo sapiens	NCBITAXON	NCBITaxon:9606	biological specimen	ERO	ERO:0000020	JHOM1			Cell line information	JHOM-1 Rep A p9	Ovarian	DMEM:F12 (1:1); 10% FBS; 0.1mM NEAA	60	33	9	Screener D	20110504	20110519	pass
JHOM1_OVARY	Homo sapiens	NCBITAXON	NCBITaxon:9606	biological specimen	ERO	ERO:0000020	JHOM1			Cell line information	JHOM-1 Rep B p9	Ovarian	DMEM:F12 (1:1); 10% FBS; 0.1mM NEAA	60	33	9	Screener D	20110504	20110519	pass
JHOM1_OVARY	Homo sapiens	NCBITAXON	NCBITaxon:9606	biological specimen	ERO	ERO:0000020	JHOM1			Cell line information	JHOM-1 Rep C p9	Ovarian	DMEM:F12 (1:1); 10% FBS; 0.1mM NEAA	60	33	9	Screener D	20110504	20110519	pass
JHOM1_OVARY	Homo sapiens	NCBITAXON	NCBITaxon:9606	biological specimen	ERO	ERO:0000020	JHOM1			Cell line information	JHOM-1 Rep D p9	Ovarian	DMEM:F12 (1:1); 10% FBS; 0.1mM NEAA	60	33	9	Screener D	20110504	20110519	pass
JHOS4_OVARY	Homo sapiens	NCBITAXON	NCBITaxon:9606	biological specimen	ERO	ERO:0000020	JHOS4			Cell line information	JHOS-4 Rep A p7	Ovarian	DMEM:F12 (1:1); 10% FBS	70	37	7	Screener C	20110728	20110804	fail
JHOS4_OVARY	Homo sapiens	NCBITAXON	NCBITaxon:9606	biological specimen	ERO	ERO:0000020	JHOS4			Cell line information	JHOS-4 Rep B p7	Ovarian	DMEM:F12 (1:1); 10% FBS	70	37	7	Screener C	20110728	20110804	fail
JHOS4_OVARY	Homo sapiens	NCBITAXON	NCBITaxon:9606	biological specimen	ERO	ERO:0000020	JHOS4			Cell line information	JHOS-4 Rep C p7	Ovarian	DMEM:F12 (1:1); 10% FBS	70	37	7	Screener C	20110728	20110804	fail
JHOS4_OVARY	Homo sapiens	NCBITAXON	NCBITaxon:9606	biological specimen	ERO	ERO:0000020	JHOS4			Cell line information	JHOS-4 Rep D p7	Ovarian	DMEM:F12 (1:1); 10% FBS	70	37	7	Screener C	20110728	20110804	fail
JJN3_HAEMATOPOIETIC_AND_LYMPHOID_TISSUE	Homo sapiens	NCBITAXON	NCBITaxon:9606	biological specimen	ERO	ERO:0000020	JJN3			Cell line information	JJN-3 REP A p8	Multiple Myeloma	DMEM:IMDM (1:1); 20% FBS	24	28	8	Screener B	20110120	20111003	pass
JJN3_HAEMATOPOIETIC_AND_LYMPHOID_TISSUE	Homo sapiens	NCBITAXON	NCBITaxon:9606	biological specimen	ERO	ERO:0000020	JJN3			Cell line information	JJN-3 REP B p8	Multiple Myeloma	DMEM:IMDM (1:1); 20% FBS	24	28	8	Screener B	20110120	20111003	pass
JJN3_HAEMATOPOIETIC_AND_LYMPHOID_TISSUE	Homo sapiens	NCBITAXON	NCBITaxon:9606	biological specimen	ERO	ERO:0000020	JJN3			Cell line information	JJN-3 REP C p8	Multiple Myeloma	DMEM:IMDM (1:1); 20% FBS	24	28	8	Screener B	20110120	20111003	pass
JJN3_HAEMATOPOIETIC_AND_LYMPHOID_TISSUE	Homo sapiens	NCBITAXON	NCBITaxon:9606	biological specimen	ERO	ERO:0000020	JJN3			Cell line information	JJN-3 REP D p8	Multiple Myeloma	DMEM:IMDM (1:1); 20% FBS	24	28	8	Screener B	20110120	20111003	pass
K562_HAEMATOPOIETIC_AND_LYMPHOID_TISSUE	Homo sapiens	NCBITAXON	NCBITaxon:9606	biological specimen	ERO	ERO:0000020	K-562 cell	CLO	CLO:0007059	Cell line information	K-562 Rep A p8	Leukemia	IMDM; 10% FBS	47	28	8	Screener C	20110803	20110928	pass
K562_HAEMATOPOIETIC_AND_LYMPHOID_TISSUE	Homo sapiens	NCBITAXON	NCBITaxon:9606	biological specimen	ERO	ERO:0000020	K-562 cell	CLO	CLO:0007059	Cell line information	K-562 Rep B p8	Leukemia	IMDM; 10% FBS	47	28	8	Screener C	20110803	20110928	pass
K562_HAEMATOPOIETIC_AND_LYMPHOID_TISSUE	Homo sapiens	NCBITAXON	NCBITaxon:9606	biological specimen	ERO	ERO:0000020	K-562 cell	CLO	CLO:0007059	Cell line information	K-562 Rep C p8	Leukemia	IMDM; 10% FBS	47	28	8	Screener C	20110803	20110928	pass
K562_HAEMATOPOIETIC_AND_LYMPHOID_TISSUE	Homo sapiens	NCBITAXON	NCBITaxon:9606	biological specimen	ERO	ERO:0000020	K-562 cell	CLO	CLO:0007059	Cell line information	K-562 Rep D p8	Leukemia	IMDM; 10% FBS	47	28	8	Screener C	20110803	20110928	pass
KALS1_CENTRAL_NERVOUS_SYSTEM	Homo sapiens	NCBITAXON	NCBITaxon:9606	biological specimen	ERO	ERO:0000020	KALS1			Cell line information	KALS-1 Rep A p11	GBM	RPMI; 5% FBS	90	50	11	Other (<20 screens each)	20110511	20110518	pass
KALS1_CENTRAL_NERVOUS_SYSTEM	Homo sapiens	NCBITAXON	NCBITaxon:9606	biological specimen	ERO	ERO:0000020	KALS1			Cell line information	KALS-1 Rep B p11	GBM	RPMI; 5% FBS	90	50	11	Other (<20 screens each)	20110511	20110518	pass
KALS1_CENTRAL_NERVOUS_SYSTEM	Homo sapiens	NCBITAXON	NCBITaxon:9606	biological specimen	ERO	ERO:0000020	KALS1			Cell line information	KALS-1 Rep C p11	GBM	RPMI; 5% FBS	90	50	11	Other (<20 screens each)	20110511	20110518	pass
KALS1_CENTRAL_NERVOUS_SYSTEM	Homo sapiens	NCBITAXON	NCBITaxon:9606	biological specimen	ERO	ERO:0000020	KALS1			Cell line information	KALS-1 Rep D p11	GBM	RPMI; 5% FBS	90	50	11	Other (<20 screens each)	20110511	20110518	pass
KASUMI1_HAEMATOPOIETIC_AND_LYMPHOID_TISSUE	Homo sapiens	NCBITAXON	NCBITaxon:9606	biological specimen	ERO	ERO:0000020	KASUMI-1 cell	CLO	CLO:0007069	Cell line information	Kasumi-1 Rep A p7	Leukemia	RPMI; 10% FBS	40	29	7	Screener D	20110628	20110720	pass
KASUMI1_HAEMATOPOIETIC_AND_LYMPHOID_TISSUE	Homo sapiens	NCBITAXON	NCBITaxon:9606	biological specimen	ERO	ERO:0000020	KASUMI-1 cell	CLO	CLO:0007069	Cell line information	Kasumi-1 Rep B p7	Leukemia	RPMI; 10% FBS	40	29	7	Screener D	20110628	20110720	pass
KASUMI1_HAEMATOPOIETIC_AND_LYMPHOID_TISSUE	Homo sapiens	NCBITAXON	NCBITaxon:9606	biological specimen	ERO	ERO:0000020	KASUMI-1 cell	CLO	CLO:0007069	Cell line information	Kasumi-1 Rep C p7	Leukemia	RPMI; 10% FBS	40	29	7	Screener D	20110628	20110720	pass
KASUMI1_HAEMATOPOIETIC_AND_LYMPHOID_TISSUE	Homo sapiens	NCBITAXON	NCBITaxon:9606	biological specimen	ERO	ERO:0000020	KASUMI-1 cell	CLO	CLO:0007069	Cell line information	Kasumi-1 Rep D p7	Leukemia	RPMI; 10% FBS	40	29	7	Screener D	20110628	20110720	pass
KMS11_HAEMATOPOIETIC_AND_LYMPHOID_TISSUE	Homo sapiens	NCBITAXON	NCBITaxon:9606	biological specimen	ERO	ERO:0000020	KMS11			Cell line information	KMS-11 Rep A p5	Multiple Myeloma	RPMI; 10% FBS	70	27	5	Screener B	20120524	20110928	fail, but borderline
KMS11_HAEMATOPOIETIC_AND_LYMPHOID_TISSUE	Homo sapiens	NCBITAXON	NCBITaxon:9606	biological specimen	ERO	ERO:0000020	KMS11			Cell line information	KMS-11 Rep A p6	Multiple Myeloma	RPMI; 10% FBS	70	27	5	Screener B	20120524	20110928	fail, but borderline
KMS11_HAEMATOPOIETIC_AND_LYMPHOID_TISSUE	Homo sapiens	NCBITAXON	NCBITaxon:9606	biological specimen	ERO	ERO:0000020	KMS11			Cell line information	KMS-11 Rep B p5	Multiple Myeloma	RPMI; 10% FBS	70	27	5	Screener B	20120524	20110928	fail, but borderline
KMS11_HAEMATOPOIETIC_AND_LYMPHOID_TISSUE	Homo sapiens	NCBITAXON	NCBITaxon:9606	biological specimen	ERO	ERO:0000020	KMS11			Cell line information	KMS-11 Rep B p6	Multiple Myeloma	RPMI; 10% FBS	70	27	5	Screener B	20120524	20110928	fail, but borderline
KMS11_HAEMATOPOIETIC_AND_LYMPHOID_TISSUE	Homo sapiens	NCBITAXON	NCBITaxon:9606	biological specimen	ERO	ERO:0000020	KMS11			Cell line information	KMS-11 Rep C p5	Multiple Myeloma	RPMI; 10% FBS	70	27	5	Screener B	20120524	20110928	fail, but borderline
KMS11_HAEMATOPOIETIC_AND_LYMPHOID_TISSUE	Homo sapiens	NCBITAXON	NCBITaxon:9606	biological specimen	ERO	ERO:0000020	KMS11			Cell line information	KMS-11 Rep C p6	Multiple Myeloma	RPMI; 10% FBS	70	27	5	Screener B	20120524	20110928	fail, but borderline
KMS11_HAEMATOPOIETIC_AND_LYMPHOID_TISSUE	Homo sapiens	NCBITAXON	NCBITaxon:9606	biological specimen	ERO	ERO:0000020	KMS11			Cell line information	KMS-11 Rep D p5	Multiple Myeloma	RPMI; 10% FBS	70	27	5	Screener B	20120524	20110928	fail, but borderline
KMS11_HAEMATOPOIETIC_AND_LYMPHOID_TISSUE	Homo sapiens	NCBITAXON	NCBITaxon:9606	biological specimen	ERO	ERO:0000020	KMS11			Cell line information	KMS-11 Rep D p6	Multiple Myeloma	RPMI; 10% FBS	70	27	5	Screener B	20120524	20110928	fail, but borderline
KMS12BM_HAEMATOPOIETIC_AND_LYMPHOID_TISSUE	Homo sapiens	NCBITAXON	NCBITaxon:9606	biological specimen	ERO	ERO:0000020	KMS12BM			Cell line information	KMS-12-BM REP A p8	Multiple Myeloma	RPMI; 20% FBS	60	29	8	Other (<20 screens each)	20091214	20111005	pass
KMS12BM_HAEMATOPOIETIC_AND_LYMPHOID_TISSUE	Homo sapiens	NCBITAXON	NCBITaxon:9606	biological specimen	ERO	ERO:0000020	KMS12BM			Cell line information	KMS-12-BM REP B p8	Multiple Myeloma	RPMI; 20% FBS	60	29	8	Other (<20 screens each)	20091214	20111005	pass
KMS12BM_HAEMATOPOIETIC_AND_LYMPHOID_TISSUE	Homo sapiens	NCBITAXON	NCBITaxon:9606	biological specimen	ERO	ERO:0000020	KMS12BM			Cell line information	KMS-12-BM REP C p8	Multiple Myeloma	RPMI; 20% FBS	60	29	8	Other (<20 screens each)	20091214	20111005	pass
KMS12BM_HAEMATOPOIETIC_AND_LYMPHOID_TISSUE	Homo sapiens	NCBITAXON	NCBITaxon:9606	biological specimen	ERO	ERO:0000020	KMS12BM			Cell line information	KMS-12-BM REP D p8	Multiple Myeloma	RPMI; 20% FBS	60	29	8	Other (<20 screens each)	20091214	20111005	pass
KMS20_HAEMATOPOIETIC_AND_LYMPHOID_TISSUE	Homo sapiens	NCBITAXON	NCBITaxon:9606	biological specimen	ERO	ERO:0000020	KMS20			Cell line information	KMS-20 Rep A p7	Multiple Myeloma	RPMI; 10% FBS	60	38	7	Screener C	20110802	20110822	fail, but borderline
KMS20_HAEMATOPOIETIC_AND_LYMPHOID_TISSUE	Homo sapiens	NCBITAXON	NCBITaxon:9606	biological specimen	ERO	ERO:0000020	KMS20			Cell line information	KMS-20 Rep B p7	Multiple Myeloma	RPMI; 10% FBS	60	38	7	Screener C	20110802	20110822	fail, but borderline
KMS20_HAEMATOPOIETIC_AND_LYMPHOID_TISSUE	Homo sapiens	NCBITAXON	NCBITaxon:9606	biological specimen	ERO	ERO:0000020	KMS20			Cell line information	KMS-20 Rep C p7	Multiple Myeloma	RPMI; 10% FBS	60	38	7	Screener C	20110802	20110822	fail, but borderline
KMS20_HAEMATOPOIETIC_AND_LYMPHOID_TISSUE	Homo sapiens	NCBITAXON	NCBITaxon:9606	biological specimen	ERO	ERO:0000020	KMS20			Cell line information	KMS-20 Rep D p7	Multiple Myeloma	RPMI; 10% FBS	60	38	7	Screener C	20110802	20110822	fail, but borderline
KMS26_HAEMATOPOIETIC_AND_LYMPHOID_TISSUE	Homo sapiens	NCBITAXON	NCBITaxon:9606	biological specimen	ERO	ERO:0000020	KMS26			Cell line information	KMS-26 Rep A p8	Multiple Myeloma	RPMI; 10% FBS	35	29	8	Screener B	20110413	20111003	fail, but borderline
KMS26_HAEMATOPOIETIC_AND_LYMPHOID_TISSUE	Homo sapiens	NCBITAXON	NCBITaxon:9606	biological specimen	ERO	ERO:0000020	KMS26			Cell line information	KMS-26 Rep B p8	Multiple Myeloma	RPMI; 10% FBS	35	29	8	Screener B	20110413	20111003	fail, but borderline
KMS26_HAEMATOPOIETIC_AND_LYMPHOID_TISSUE	Homo sapiens	NCBITAXON	NCBITaxon:9606	biological specimen	ERO	ERO:0000020	KMS26			Cell line information	KMS-26 Rep C p8	Multiple Myeloma	RPMI; 10% FBS	35	29	8	Screener B	20110413	20111003	fail, but borderline
KMS26_HAEMATOPOIETIC_AND_LYMPHOID_TISSUE	Homo sapiens	NCBITAXON	NCBITaxon:9606	biological specimen	ERO	ERO:0000020	KMS26			Cell line information	KMS-26 Rep D p8	Multiple Myeloma	RPMI; 10% FBS	35	29	8	Screener B	20110413	20111003	fail, but borderline
KMS34_HAEMATOPOIETIC_AND_LYMPHOID_TISSUE	Homo sapiens	NCBITAXON	NCBITaxon:9606	biological specimen	ERO	ERO:0000020	KMS34			Cell line information	KMS-34 Rep A p7	Multiple Myeloma	RPMI; 10% FBS	100	28	7	Screener B	20110518	20110602	fail, but borderline
KMS34_HAEMATOPOIETIC_AND_LYMPHOID_TISSUE	Homo sapiens	NCBITAXON	NCBITaxon:9606	biological specimen	ERO	ERO:0000020	KMS34			Cell line information	KMS-34 Rep B p7	Multiple Myeloma	RPMI; 10% FBS	100	28	7	Screener B	20110518	20110602	fail, but borderline
KMS34_HAEMATOPOIETIC_AND_LYMPHOID_TISSUE	Homo sapiens	NCBITAXON	NCBITaxon:9606	biological specimen	ERO	ERO:0000020	KMS34			Cell line information	KMS-34 Rep C p7	Multiple Myeloma	RPMI; 10% FBS	100	28	7	Screener B	20110518	20110602	fail, but borderline
KMS34_HAEMATOPOIETIC_AND_LYMPHOID_TISSUE	Homo sapiens	NCBITAXON	NCBITaxon:9606	biological specimen	ERO	ERO:0000020	KMS34			Cell line information	KMS-34 Rep D p7	Multiple Myeloma	RPMI; 10% FBS	100	28	7	Screener B	20110518	20110602	fail, but borderline
KNS60_CENTRAL_NERVOUS_SYSTEM	Homo sapiens	NCBITAXON	NCBITaxon:9606	biological specimen	ERO	ERO:0000020	KNS60			Cell line information	KNS-60 Rep A p8	GBM	DMEM; 5% FBS	38	32	8	Screener C	20110101	20110331	pass
KNS60_CENTRAL_NERVOUS_SYSTEM	Homo sapiens	NCBITAXON	NCBITaxon:9606	biological specimen	ERO	ERO:0000020	KNS60			Cell line information	KNS-60 Rep B p8	GBM	DMEM; 5% FBS	38	32	8	Screener C	20110101	20110331	pass
KNS60_CENTRAL_NERVOUS_SYSTEM	Homo sapiens	NCBITAXON	NCBITaxon:9606	biological specimen	ERO	ERO:0000020	KNS60			Cell line information	KNS-60 Rep C p8	GBM	DMEM; 5% FBS	38	32	8	Screener C	20110101	20110331	pass
KNS60_CENTRAL_NERVOUS_SYSTEM	Homo sapiens	NCBITAXON	NCBITaxon:9606	biological specimen	ERO	ERO:0000020	KNS60			Cell line information	KNS-60 Rep D p8	GBM	DMEM; 5% FBS	38	32	8	Screener C	20110101	20110331	pass
KNS81_CENTRAL_NERVOUS_SYSTEM	Homo sapiens	NCBITAXON	NCBITaxon:9606	biological specimen	ERO	ERO:0000020	KNS81			Cell line information	KNS-81 Rep A p9	GBM	DMEM; 5% FBS	110	36	9	Screener D	20110426	20110429	pass
KNS81_CENTRAL_NERVOUS_SYSTEM	Homo sapiens	NCBITAXON	NCBITaxon:9606	biological specimen	ERO	ERO:0000020	KNS81			Cell line information	KNS-81 Rep B p9	GBM	DMEM; 5% FBS	110	36	9	Screener D	20110426	20110429	pass
KNS81_CENTRAL_NERVOUS_SYSTEM	Homo sapiens	NCBITAXON	NCBITaxon:9606	biological specimen	ERO	ERO:0000020	KNS81			Cell line information	KNS-81 Rep C p9	GBM	DMEM; 5% FBS	110	36	9	Screener D	20110426	20110429	pass
KNS81_CENTRAL_NERVOUS_SYSTEM	Homo sapiens	NCBITAXON	NCBITaxon:9606	biological specimen	ERO	ERO:0000020	KNS81			Cell line information	KNS-81 Rep D p9	GBM	DMEM; 5% FBS	110	36	9	Screener D	20110426	20110429	pass
KP1NL_PANCREAS	Homo sapiens	NCBITAXON	NCBITaxon:9606	biological specimen	ERO	ERO:0000020	KP1NL			Cell line information	KP-1NL REP A p9	Pancreas	RPMI; 10% FBS	25	32	9	Screener D	20100914	20110317	pass
KP1NL_PANCREAS	Homo sapiens	NCBITAXON	NCBITaxon:9606	biological specimen	ERO	ERO:0000020	KP1NL			Cell line information	KP-1NL REP B p9	Pancreas	RPMI; 10% FBS	25	32	9	Screener D	20100914	20110317	pass
KP1NL_PANCREAS	Homo sapiens	NCBITAXON	NCBITaxon:9606	biological specimen	ERO	ERO:0000020	KP1NL			Cell line information	KP-1NL REP C p9	Pancreas	RPMI; 10% FBS	25	32	9	Screener D	20100914	20110317	pass
KP1NL_PANCREAS	Homo sapiens	NCBITAXON	NCBITaxon:9606	biological specimen	ERO	ERO:0000020	KP1NL			Cell line information	KP-1NL REP D p9	Pancreas	RPMI; 10% FBS	25	32	9	Screener D	20100914	20110317	pass
KP2_PANCREAS	Homo sapiens	NCBITAXON	NCBITaxon:9606	biological specimen	ERO	ERO:0000020	KP2			Cell line information	KP-2 REP A p7	Pancreas	RPMI; 10% FBS	36	43	7	Screener A	20110504	20110511	pass
KP2_PANCREAS	Homo sapiens	NCBITAXON	NCBITaxon:9606	biological specimen	ERO	ERO:0000020	KP2			Cell line information	KP-2 REP B p7	Pancreas	RPMI; 10% FBS	36	43	7	Screener A	20110504	20110511	pass
KP2_PANCREAS	Homo sapiens	NCBITAXON	NCBITaxon:9606	biological specimen	ERO	ERO:0000020	KP2			Cell line information	KP-2 REP C p7	Pancreas	RPMI; 10% FBS	36	43	7	Screener A	20110504	20110511	pass
KP2_PANCREAS	Homo sapiens	NCBITAXON	NCBITaxon:9606	biological specimen	ERO	ERO:0000020	KP2			Cell line information	KP-2 REP D p7	Pancreas	RPMI; 10% FBS	36	43	7	Screener A	20110504	20110511	pass
KP4_PANCREAS	Homo sapiens	NCBITAXON	NCBITaxon:9606	biological specimen	ERO	ERO:0000020	KP4			Cell line information	KP4 REP A p8	Pancreas	DMEM:F12 (1:1); 10% FBS	27	28	8	Screener C	20100309	20110321	pass
KP4_PANCREAS	Homo sapiens	NCBITAXON	NCBITaxon:9606	biological specimen	ERO	ERO:0000020	KP4			Cell line information	KP4 REP B p8	Pancreas	DMEM:F12 (1:1); 10% FBS	27	28	8	Screener C	20100309	20110321	pass
KP4_PANCREAS	Homo sapiens	NCBITAXON	NCBITaxon:9606	biological specimen	ERO	ERO:0000020	KP4			Cell line information	KP4 REP C p8	Pancreas	DMEM:F12 (1:1); 10% FBS	27	28	8	Screener C	20100309	20110321	pass
KP4_PANCREAS	Homo sapiens	NCBITAXON	NCBITaxon:9606	biological specimen	ERO	ERO:0000020	KP4			Cell line information	KP4 REP D p8	Pancreas	DMEM:F12 (1:1); 10% FBS	27	28	8	Screener C	20100309	20110321	pass
KURAMOCHI_OVARY	Homo sapiens	NCBITAXON	NCBITaxon:9606	biological specimen	ERO	ERO:0000020	KURAMOCHI			Cell line information	Kuramochi REP A p8	Ovarian	RPMI; 10% FBS	82	50	8	Screener A	20110210	20110317	pass
KURAMOCHI_OVARY	Homo sapiens	NCBITAXON	NCBITaxon:9606	biological specimen	ERO	ERO:0000020	KURAMOCHI			Cell line information	Kuramochi REP B p8	Ovarian	RPMI; 10% FBS	82	50	8	Screener A	20110210	20110317	pass
KURAMOCHI_OVARY	Homo sapiens	NCBITAXON	NCBITaxon:9606	biological specimen	ERO	ERO:0000020	KURAMOCHI			Cell line information	Kuramochi REP C p8	Ovarian	RPMI; 10% FBS	82	50	8	Screener A	20110210	20110317	pass
KURAMOCHI_OVARY	Homo sapiens	NCBITAXON	NCBITaxon:9606	biological specimen	ERO	ERO:0000020	KURAMOCHI			Cell line information	Kuramochi REP D p8	Ovarian	RPMI; 10% FBS	82	50	8	Screener A	20110210	20110317	pass
KYSE150_OESOPHAGUS	Homo sapiens	NCBITAXON	NCBITaxon:9606	biological specimen	ERO	ERO:0000020	KYSE-150 cell	CLO	CLO:0007129	Cell line information	KYSE-150 REP A p8	Esophageal	RPMI:HamsF-12(1:1) (RPMI-1640 (Hyclone Cat.	23	28	8	Screener C	20090922	20110321	pass
KYSE150_OESOPHAGUS	Homo sapiens	NCBITAXON	NCBITaxon:9606	biological specimen	ERO	ERO:0000020	KYSE-150 cell	CLO	CLO:0007129	Cell line information	KYSE-150 REP B p8	Esophageal	RPMI:HamsF-12(1:1) (RPMI-1640 (Hyclone Cat.	23	28	8	Screener C	20090922	20110321	pass
KYSE150_OESOPHAGUS	Homo sapiens	NCBITAXON	NCBITaxon:9606	biological specimen	ERO	ERO:0000020	KYSE-150 cell	CLO	CLO:0007129	Cell line information	KYSE-150 REP C p8	Esophageal	RPMI:HamsF-12(1:1) (RPMI-1640 (Hyclone Cat.	23	28	8	Screener C	20090922	20110321	pass
KYSE150_OESOPHAGUS	Homo sapiens	NCBITAXON	NCBITaxon:9606	biological specimen	ERO	ERO:0000020	KYSE-150 cell	CLO	CLO:0007129	Cell line information	KYSE-150 REP D p8	Esophageal	RPMI:HamsF-12(1:1) (RPMI-1640 (Hyclone Cat.	23	28	8	Screener C	20090922	20110321	pass
KYSE30_OESOPHAGUS	Homo sapiens	NCBITAXON	NCBITaxon:9606	biological specimen	ERO	ERO:0000020	KYSE-30 cell	CLO	CLO:0007132	Cell line information	KYSE-30 REP A p8	Esophageal	RPMI:F12 (1:1); 20% FBS	22	28	8	Screener C	20100914	20110322	pass
KYSE30_OESOPHAGUS	Homo sapiens	NCBITAXON	NCBITaxon:9606	biological specimen	ERO	ERO:0000020	KYSE-30 cell	CLO	CLO:0007132	Cell line information	KYSE-30 REP B p8	Esophageal	RPMI:F12 (1:1); 20% FBS	22	28	8	Screener C	20100914	20110322	pass
KYSE30_OESOPHAGUS	Homo sapiens	NCBITAXON	NCBITaxon:9606	biological specimen	ERO	ERO:0000020	KYSE-30 cell	CLO	CLO:0007132	Cell line information	KYSE-30 REP D p8	Esophageal	RPMI:F12 (1:1); 20% FBS	22	28	8	Screener C	20100914	20110322	pass
KYSE450_OESOPHAGUS	Homo sapiens	NCBITAXON	NCBITaxon:9606	biological specimen	ERO	ERO:0000020	KYSE-450 cell	CLO	CLO:0007134	Cell line information	KYSE-450 REP A p8	Esophageal	RPMI:HamsF-12(1:1) (RPMI-1640 (Hyclone Cat.	23	28	8	Screener B	20090827	20111121	pass
KYSE450_OESOPHAGUS	Homo sapiens	NCBITAXON	NCBITaxon:9606	biological specimen	ERO	ERO:0000020	KYSE-450 cell	CLO	CLO:0007134	Cell line information	KYSE-450 REP B p8	Esophageal	RPMI:HamsF-12(1:1) (RPMI-1640 (Hyclone Cat.	23	28	8	Screener B	20090827	20111121	pass
KYSE450_OESOPHAGUS	Homo sapiens	NCBITAXON	NCBITaxon:9606	biological specimen	ERO	ERO:0000020	KYSE-450 cell	CLO	CLO:0007134	Cell line information	KYSE-450 REP C p8	Esophageal	RPMI:HamsF-12(1:1) (RPMI-1640 (Hyclone Cat.	23	28	8	Screener B	20090827	20111121	pass
KYSE450_OESOPHAGUS	Homo sapiens	NCBITAXON	NCBITaxon:9606	biological specimen	ERO	ERO:0000020	KYSE-450 cell	CLO	CLO:0007134	Cell line information	KYSE-450 REP D p8	Esophageal	RPMI:HamsF-12(1:1) (RPMI-1640 (Hyclone Cat.	23	28	8	Screener B	20090827	20111121	pass
KYSE510_OESOPHAGUS	Homo sapiens	NCBITAXON	NCBITaxon:9606	biological specimen	ERO	ERO:0000020	KYSE-510 cell	CLO	CLO:0007135	Cell line information	KYSE-510 REP A p8	Esophageal	RPMI; 10% FBS	30	28	8	Screener C	20091106	20111121	pass
KYSE510_OESOPHAGUS	Homo sapiens	NCBITAXON	NCBITaxon:9606	biological specimen	ERO	ERO:0000020	KYSE-510 cell	CLO	CLO:0007135	Cell line information	KYSE-510 REP B p8	Esophageal	RPMI; 10% FBS	30	28	8	Screener C	20091106	20111121	pass
KYSE510_OESOPHAGUS	Homo sapiens	NCBITAXON	NCBITaxon:9606	biological specimen	ERO	ERO:0000020	KYSE-510 cell	CLO	CLO:0007135	Cell line information	KYSE-510 REP C p8	Esophageal	RPMI; 10% FBS	30	28	8	Screener C	20091106	20111121	pass
KYSE510_OESOPHAGUS	Homo sapiens	NCBITAXON	NCBITaxon:9606	biological specimen	ERO	ERO:0000020	KYSE-510 cell	CLO	CLO:0007135	Cell line information	KYSE-510 REP D p8	Esophageal	RPMI; 10% FBS	30	28	8	Screener C	20091106	20111121	pass
L33_PANCREAS	Homo sapiens	NCBITAXON	NCBITaxon:9606	biological specimen	ERO	ERO:0000020	L33			Cell line information	L3.3 REP A p8	Pancreas	DMEM; 10% FBS; 1mM Sodium pyruvate; 1mM NEAA; 2mM glutamine	35	32	8	Screener D	20101215	20111109	pass
L33_PANCREAS	Homo sapiens	NCBITAXON	NCBITaxon:9606	biological specimen	ERO	ERO:0000020	L33			Cell line information	L3.3 REP B p8	Pancreas	DMEM; 10% FBS; 1mM Sodium pyruvate; 1mM NEAA; 2mM glutamine	35	32	8	Screener D	20101215	20111109	pass
L33_PANCREAS	Homo sapiens	NCBITAXON	NCBITaxon:9606	biological specimen	ERO	ERO:0000020	L33			Cell line information	L3.3 REP C p8	Pancreas	DMEM; 10% FBS; 1mM Sodium pyruvate; 1mM NEAA; 2mM glutamine	35	32	8	Screener D	20101215	20111109	pass
L33_PANCREAS	Homo sapiens	NCBITAXON	NCBITaxon:9606	biological specimen	ERO	ERO:0000020	L33			Cell line information	L3.3 REP D p8	Pancreas	DMEM; 10% FBS; 1mM Sodium pyruvate; 1mM NEAA; 2mM glutamine	35	32	8	Screener D	20101215	20111109	pass
L363_HAEMATOPOIETIC_AND_LYMPHOID_TISSUE	Homo sapiens	NCBITAXON	NCBITaxon:9606	biological specimen	ERO	ERO:0000020	L-363 cell	CLO	CLO:0007186	Cell line information	L-363 Rep A p7	Multiple Myeloma	RPMI; 15% FBS	25	25	7	Other (<20 screens each)	20110728	20111005	pass
L363_HAEMATOPOIETIC_AND_LYMPHOID_TISSUE	Homo sapiens	NCBITAXON	NCBITaxon:9606	biological specimen	ERO	ERO:0000020	L-363 cell	CLO	CLO:0007186	Cell line information	L-363 Rep B p7	Multiple Myeloma	RPMI; 15% FBS	25	25	7	Other (<20 screens each)	20110728	20111005	pass
L363_HAEMATOPOIETIC_AND_LYMPHOID_TISSUE	Homo sapiens	NCBITAXON	NCBITaxon:9606	biological specimen	ERO	ERO:0000020	L-363 cell	CLO	CLO:0007186	Cell line information	L-363 Rep C p7	Multiple Myeloma	RPMI; 15% FBS	25	25	7	Other (<20 screens each)	20110728	20111005	pass
L363_HAEMATOPOIETIC_AND_LYMPHOID_TISSUE	Homo sapiens	NCBITAXON	NCBITaxon:9606	biological specimen	ERO	ERO:0000020	L-363 cell	CLO	CLO:0007186	Cell line information	L-363 Rep D p7	Multiple Myeloma	RPMI; 15% FBS	25	25	7	Other (<20 screens each)	20110728	20111005	pass
LAMA84_HAEMATOPOIETIC_AND_LYMPHOID_TISSUE	Homo sapiens	NCBITAXON	NCBITaxon:9606	biological specimen	ERO	ERO:0000020	LAMA-84 cell	CLO	CLO:0007238	Cell line information	LAMA-84 Rep A p8	Leukemia	RPMI; 10% FBS	36	28	8	Screener D	20110803	20110928	pass
LAMA84_HAEMATOPOIETIC_AND_LYMPHOID_TISSUE	Homo sapiens	NCBITAXON	NCBITaxon:9606	biological specimen	ERO	ERO:0000020	LAMA-84 cell	CLO	CLO:0007238	Cell line information	LAMA-84 Rep B p8	Leukemia	RPMI; 10% FBS	36	28	8	Screener D	20110803	20110928	pass
LAMA84_HAEMATOPOIETIC_AND_LYMPHOID_TISSUE	Homo sapiens	NCBITAXON	NCBITaxon:9606	biological specimen	ERO	ERO:0000020	LAMA-84 cell	CLO	CLO:0007238	Cell line information	LAMA-84 Rep C p8	Leukemia	RPMI; 10% FBS	36	28	8	Screener D	20110803	20110928	pass
LAMA84_HAEMATOPOIETIC_AND_LYMPHOID_TISSUE	Homo sapiens	NCBITAXON	NCBITaxon:9606	biological specimen	ERO	ERO:0000020	LAMA-84 cell	CLO	CLO:0007238	Cell line information	LAMA-84 Rep D p8	Leukemia	RPMI; 10% FBS	36	28	8	Screener D	20110803	20110928	pass
LK2_LUNG	Homo sapiens	NCBITAXON	NCBITaxon:9606	biological specimen	ERO	ERO:0000020	LK2			Cell line information	LK-2 REP A p8	Lung NSCLC	DMEM; 10% FBS	32	29	8	Screener E	20110111	20111019	pass
LK2_LUNG	Homo sapiens	NCBITAXON	NCBITaxon:9606	biological specimen	ERO	ERO:0000020	LK2			Cell line information	LK-2 REP B p8	Lung NSCLC	DMEM; 10% FBS	32	29	8	Screener E	20110111	20111019	pass
LK2_LUNG	Homo sapiens	NCBITAXON	NCBITaxon:9606	biological specimen	ERO	ERO:0000020	LK2			Cell line information	LK-2 REP C p8	Lung NSCLC	DMEM; 10% FBS	32	29	8	Screener E	20110111	20111019	pass
LK2_LUNG	Homo sapiens	NCBITAXON	NCBITaxon:9606	biological specimen	ERO	ERO:0000020	LK2			Cell line information	LK-2 REP D p8	Lung NSCLC	DMEM; 10% FBS	32	29	8	Screener E	20110111	20111019	pass
LN229_CENTRAL_NERVOUS_SYSTEM	Homo sapiens	NCBITAXON	NCBITaxon:9606	biological specimen	ERO	ERO:0000020	LN-229 cell	CLO	CLO:0007363	Cell line information	LN-229 REP A p8	GBM	DMEM; 5% FBS	31	27	8	Screener A	20090519	20111109	pass
LN229_CENTRAL_NERVOUS_SYSTEM	Homo sapiens	NCBITAXON	NCBITaxon:9606	biological specimen	ERO	ERO:0000020	LN-229 cell	CLO	CLO:0007363	Cell line information	LN-229 REP B p8	GBM	DMEM; 5% FBS	31	27	8	Screener A	20090519	20111109	pass
LN229_CENTRAL_NERVOUS_SYSTEM	Homo sapiens	NCBITAXON	NCBITaxon:9606	biological specimen	ERO	ERO:0000020	LN-229 cell	CLO	CLO:0007363	Cell line information	LN-229 REP C p8	GBM	DMEM; 5% FBS	31	27	8	Screener A	20090519	20111109	pass
LN229_CENTRAL_NERVOUS_SYSTEM	Homo sapiens	NCBITAXON	NCBITaxon:9606	biological specimen	ERO	ERO:0000020	LN-229 cell	CLO	CLO:0007363	Cell line information	LN-229 REP D p8	GBM	DMEM; 5% FBS	31	27	8	Screener A	20090519	20111109	pass
LN235_CENTRAL_NERVOUS_SYSTEM	Homo sapiens	NCBITAXON	NCBITaxon:9606	biological specimen	ERO	ERO:0000020	LN235			Cell line information	LN-235 REP A p10	GBM	DMEM; 10% FBS	37	36	10	Screener B	20101115	20110602	pass
LN235_CENTRAL_NERVOUS_SYSTEM	Homo sapiens	NCBITAXON	NCBITaxon:9606	biological specimen	ERO	ERO:0000020	LN235			Cell line information	LN-235 REP B p10	GBM	DMEM; 10% FBS	37	36	10	Screener B	20101115	20110602	pass
LN235_CENTRAL_NERVOUS_SYSTEM	Homo sapiens	NCBITAXON	NCBITaxon:9606	biological specimen	ERO	ERO:0000020	LN235			Cell line information	LN-235 REP C p10	GBM	DMEM; 10% FBS	37	36	10	Screener B	20101115	20110602	pass
LN235_CENTRAL_NERVOUS_SYSTEM	Homo sapiens	NCBITAXON	NCBITaxon:9606	biological specimen	ERO	ERO:0000020	LN235			Cell line information	LN-235 REP D p10	GBM	DMEM; 10% FBS	37	36	10	Screener B	20101115	20110602	pass
LN340_CENTRAL_NERVOUS_SYSTEM	Homo sapiens	NCBITAXON	NCBITaxon:9606	biological specimen	ERO	ERO:0000020	LN340			Cell line information	LN-340 REP A p9	GBM	DMEM; 10% FBS	30	30	9	Screener D	20100914	20110301	pass
LN340_CENTRAL_NERVOUS_SYSTEM	Homo sapiens	NCBITAXON	NCBITaxon:9606	biological specimen	ERO	ERO:0000020	LN340			Cell line information	LN-340 REP B p9	GBM	DMEM; 10% FBS	30	30	9	Screener D	20100914	20110301	pass
LN340_CENTRAL_NERVOUS_SYSTEM	Homo sapiens	NCBITAXON	NCBITaxon:9606	biological specimen	ERO	ERO:0000020	LN340			Cell line information	LN-340 REP C p9	GBM	DMEM; 10% FBS	30	30	9	Screener D	20100914	20110301	pass
LN340_CENTRAL_NERVOUS_SYSTEM	Homo sapiens	NCBITAXON	NCBITaxon:9606	biological specimen	ERO	ERO:0000020	LN340			Cell line information	LN-340 REP D p9	GBM	DMEM; 10% FBS	30	30	9	Screener D	20100914	20110301	pass
LN428_CENTRAL_NERVOUS_SYSTEM	Homo sapiens	NCBITAXON	NCBITaxon:9606	biological specimen	ERO	ERO:0000020	LN428			Cell line information	LN-428 Rep A p8	GBM	DMEM; 10% FBS	24	29	8	Screener A	20110201	20111026	pass
LN428_CENTRAL_NERVOUS_SYSTEM	Homo sapiens	NCBITAXON	NCBITaxon:9606	biological specimen	ERO	ERO:0000020	LN428			Cell line information	LN-428 Rep B p8	GBM	DMEM; 10% FBS	24	29	8	Screener A	20110201	20111026	pass
LN428_CENTRAL_NERVOUS_SYSTEM	Homo sapiens	NCBITAXON	NCBITaxon:9606	biological specimen	ERO	ERO:0000020	LN428			Cell line information	LN-428 Rep C p8	GBM	DMEM; 10% FBS	24	29	8	Screener A	20110201	20111026	pass
LN428_CENTRAL_NERVOUS_SYSTEM	Homo sapiens	NCBITAXON	NCBITaxon:9606	biological specimen	ERO	ERO:0000020	LN428			Cell line information	LN-428 Rep D p8	GBM	DMEM; 10% FBS	24	29	8	Screener A	20110201	20111026	pass
LN443_CENTRAL_NERVOUS_SYSTEM	Homo sapiens	NCBITAXON	NCBITaxon:9606	biological specimen	ERO	ERO:0000020	LN443			Cell line information	LN-443 REP A p9	GBM	DMEM; 10% FBS	40	35	9	Screener C	20101208	20110303	pass
LN443_CENTRAL_NERVOUS_SYSTEM	Homo sapiens	NCBITAXON	NCBITaxon:9606	biological specimen	ERO	ERO:0000020	LN443			Cell line information	LN-443 REP B p9	GBM	DMEM; 10% FBS	40	35	9	Screener C	20101208	20110303	pass
LN443_CENTRAL_NERVOUS_SYSTEM	Homo sapiens	NCBITAXON	NCBITaxon:9606	biological specimen	ERO	ERO:0000020	LN443			Cell line information	LN-443 REP C p9	GBM	DMEM; 10% FBS	40	35	9	Screener C	20101208	20110303	pass
LN443_CENTRAL_NERVOUS_SYSTEM	Homo sapiens	NCBITAXON	NCBITaxon:9606	biological specimen	ERO	ERO:0000020	LN443			Cell line information	LN-443 REP D p9	GBM	DMEM; 10% FBS	40	35	9	Screener C	20101208	20110303	pass
LN464_CENTRAL_NERVOUS_SYSTEM	Homo sapiens	NCBITAXON	NCBITaxon:9606	biological specimen	ERO	ERO:0000020	LN464			Cell line information	LN-464 REP A p8	GBM	DMEM; 10% FBS	35	30	8	Other (<20 screens each)	20100617	20111109	pass
LN464_CENTRAL_NERVOUS_SYSTEM	Homo sapiens	NCBITAXON	NCBITaxon:9606	biological specimen	ERO	ERO:0000020	LN464			Cell line information	LN-464 REP B p8	GBM	DMEM; 10% FBS	35	30	8	Other (<20 screens each)	20100617	20111109	pass
LN464_CENTRAL_NERVOUS_SYSTEM	Homo sapiens	NCBITAXON	NCBITaxon:9606	biological specimen	ERO	ERO:0000020	LN464			Cell line information	LN-464 REP C p8	GBM	DMEM; 10% FBS	35	30	8	Other (<20 screens each)	20100617	20111109	pass
LN464_CENTRAL_NERVOUS_SYSTEM	Homo sapiens	NCBITAXON	NCBITaxon:9606	biological specimen	ERO	ERO:0000020	LN464			Cell line information	LN-464 REP D p8	GBM	DMEM; 10% FBS	35	30	8	Other (<20 screens each)	20100617	20111109	pass
LNZ308_CENTRAL_NERVOUS_SYSTEM	Homo sapiens	NCBITAXON	NCBITaxon:9606	biological specimen	ERO	ERO:0000020	LNZ308			Cell line information	LN-Z308 REP A p8	GBM	DMEM; 10% FBS	30	29	8	Screener C	20101115	20110302	pass
LNZ308_CENTRAL_NERVOUS_SYSTEM	Homo sapiens	NCBITAXON	NCBITaxon:9606	biological specimen	ERO	ERO:0000020	LNZ308			Cell line information	LN-Z308 REP B p8	GBM	DMEM; 10% FBS	30	29	8	Screener C	20101115	20110302	pass
LNZ308_CENTRAL_NERVOUS_SYSTEM	Homo sapiens	NCBITAXON	NCBITaxon:9606	biological specimen	ERO	ERO:0000020	LNZ308			Cell line information	LN-Z308 REP C p8	GBM	DMEM; 10% FBS	30	29	8	Screener C	20101115	20110302	pass
LNZ308_CENTRAL_NERVOUS_SYSTEM	Homo sapiens	NCBITAXON	NCBITaxon:9606	biological specimen	ERO	ERO:0000020	LNZ308			Cell line information	LN-Z308 REP D p8	GBM	DMEM; 10% FBS	30	29	8	Screener C	20101115	20110302	pass
LOVO_LARGE_INTESTINE	Homo sapiens	NCBITAXON	NCBITaxon:9606	biological specimen	ERO	ERO:0000020	LOVO cell	CLO	CLO:0007377	Cell line information	LoVo Rep A p8	Colon	F12K; 10% FBS	52	42	8	Screener C	20111102	20111202	pass
LOVO_LARGE_INTESTINE	Homo sapiens	NCBITAXON	NCBITaxon:9606	biological specimen	ERO	ERO:0000020	LOVO cell	CLO	CLO:0007377	Cell line information	LoVo Rep B p8	Colon	F12K; 10% FBS	52	42	8	Screener C	20111102	20111202	pass
LOVO_LARGE_INTESTINE	Homo sapiens	NCBITAXON	NCBITaxon:9606	biological specimen	ERO	ERO:0000020	LOVO cell	CLO	CLO:0007377	Cell line information	LoVo Rep C p8	Colon	F12K; 10% FBS	52	42	8	Screener C	20111102	20111202	pass
LOVO_LARGE_INTESTINE	Homo sapiens	NCBITAXON	NCBITaxon:9606	biological specimen	ERO	ERO:0000020	LOVO cell	CLO	CLO:0007377	Cell line information	LoVo Rep D p8	Colon	F12K; 10% FBS	52	42	8	Screener C	20111102	20111202	pass
LP1_HAEMATOPOIETIC_AND_LYMPHOID_TISSUE	Homo sapiens	NCBITAXON	NCBITaxon:9606	biological specimen	ERO	ERO:0000020	LP-1 cell	CLO	CLO:0007379	Cell line information	LP-1 Rep B p7	Multiple Myeloma	IMDM; 10% FBS	48	32	7	Screener E	20110525	20110602	fail, but borderline
LP1_HAEMATOPOIETIC_AND_LYMPHOID_TISSUE	Homo sapiens	NCBITAXON	NCBITaxon:9606	biological specimen	ERO	ERO:0000020	LP-1 cell	CLO	CLO:0007379	Cell line information	LP-1 Rep A p7	Multiple Myeloma	IMDM; 10% FBS	48	32	7	Screener E	20110525	20110602	fail, but borderline
LP1_HAEMATOPOIETIC_AND_LYMPHOID_TISSUE	Homo sapiens	NCBITAXON	NCBITaxon:9606	biological specimen	ERO	ERO:0000020	LP-1 cell	CLO	CLO:0007379	Cell line information	LP-1 Rep C p7	Multiple Myeloma	IMDM; 10% FBS	48	32	7	Screener E	20110525	20110602	fail, but borderline
LP1_HAEMATOPOIETIC_AND_LYMPHOID_TISSUE	Homo sapiens	NCBITAXON	NCBITaxon:9606	biological specimen	ERO	ERO:0000020	LP-1 cell	CLO	CLO:0007379	Cell line information	LP-1 Rep D p7	Multiple Myeloma	IMDM; 10% FBS	48	32	7	Screener E	20110525	20110602	fail, but borderline
LS411N_LARGE_INTESTINE	Homo sapiens	NCBITAXON	NCBITaxon:9606	biological specimen	ERO	ERO:0000020	LS411N cell	CLO	CLO:0007406	Cell line information	LS411N REP A p7	Colon	RPMI; 10% FBS	23	29	7	Screener B	20101123	20111122	pass
LS411N_LARGE_INTESTINE	Homo sapiens	NCBITAXON	NCBITaxon:9606	biological specimen	ERO	ERO:0000020	LS411N cell	CLO	CLO:0007406	Cell line information	LS411N REP B p7	Colon	RPMI; 10% FBS	23	29	7	Screener B	20101123	20111122	pass
LS411N_LARGE_INTESTINE	Homo sapiens	NCBITAXON	NCBITaxon:9606	biological specimen	ERO	ERO:0000020	LS411N cell	CLO	CLO:0007406	Cell line information	LS411N REP C p7	Colon	RPMI; 10% FBS	23	29	7	Screener B	20101123	20111122	pass
LS411N_LARGE_INTESTINE	Homo sapiens	NCBITAXON	NCBITaxon:9606	biological specimen	ERO	ERO:0000020	LS411N cell	CLO	CLO:0007406	Cell line information	LS411N REP D p7	Colon	RPMI; 10% FBS	23	29	7	Screener B	20101123	20111122	pass
LS513_LARGE_INTESTINE	Homo sapiens	NCBITAXON	NCBITaxon:9606	biological specimen	ERO	ERO:0000020	LS513 cell	CLO	CLO:0007407	Cell line information	LS513 Rep A p8	Colon	RPMI; 10% FBS	20	44	8	Screener B	20111102	20111128	pass
LS513_LARGE_INTESTINE	Homo sapiens	NCBITAXON	NCBITaxon:9606	biological specimen	ERO	ERO:0000020	LS513 cell	CLO	CLO:0007407	Cell line information	LS513 Rep B p8	Colon	RPMI; 10% FBS	20	44	8	Screener B	20111102	20111128	pass
LS513_LARGE_INTESTINE	Homo sapiens	NCBITAXON	NCBITaxon:9606	biological specimen	ERO	ERO:0000020	LS513 cell	CLO	CLO:0007407	Cell line information	LS513 Rep C p8	Colon	RPMI; 10% FBS	20	44	8	Screener B	20111102	20111128	pass
LS513_LARGE_INTESTINE	Homo sapiens	NCBITAXON	NCBITaxon:9606	biological specimen	ERO	ERO:0000020	LS513 cell	CLO	CLO:0007407	Cell line information	LS513 Rep D p8	Colon	RPMI; 10% FBS	20	44	8	Screener B	20111102	20111128	pass
MCF7_BREAST	Homo sapiens	NCBITAXON	NCBITaxon:9606	biological specimen	ERO	ERO:0000020	MCF7 cell	CLO	CLO:0007606	Cell line information	MCF7 REP A p6	Breast	EMEM; 10% FBS; 0.01mg/ml Bovine Insulin	80	38	6	Screener D	20110608	20110609	pass
MCF7_BREAST	Homo sapiens	NCBITAXON	NCBITaxon:9606	biological specimen	ERO	ERO:0000020	MCF7 cell	CLO	CLO:0007606	Cell line information	MCF7 REP B p6	Breast	EMEM; 10% FBS; 0.01mg/ml Bovine Insulin	80	38	6	Screener D	20110608	20110609	pass
MCF7_BREAST	Homo sapiens	NCBITAXON	NCBITaxon:9606	biological specimen	ERO	ERO:0000020	MCF7 cell	CLO	CLO:0007606	Cell line information	MCF7 REP C p6	Breast	EMEM; 10% FBS; 0.01mg/ml Bovine Insulin	80	38	6	Screener D	20110608	20110609	pass
MCF7_BREAST	Homo sapiens	NCBITAXON	NCBITaxon:9606	biological specimen	ERO	ERO:0000020	MCF7 cell	CLO	CLO:0007606	Cell line information	MCF7 REP D p6	Breast	EMEM; 10% FBS; 0.01mg/ml Bovine Insulin	80	38	6	Screener D	20110608	20110609	pass
MDAMB453_BREAST	Homo sapiens	NCBITAXON	NCBITaxon:9606	biological specimen	ERO	ERO:0000020	MDA-MB-453 cell	CLO	CLO:0007640	Cell line information	MDA-MB-453 Rep A p7	Breast	RPMI; 10% FBS	38	33	7	Screener C	20100914	20111202	pass
MDAMB453_BREAST	Homo sapiens	NCBITAXON	NCBITaxon:9606	biological specimen	ERO	ERO:0000020	MDA-MB-453 cell	CLO	CLO:0007640	Cell line information	MDA-MB-453 Rep B p7	Breast	RPMI; 10% FBS	38	33	7	Screener C	20100914	20111202	pass
MDAMB453_BREAST	Homo sapiens	NCBITAXON	NCBITaxon:9606	biological specimen	ERO	ERO:0000020	MDA-MB-453 cell	CLO	CLO:0007640	Cell line information	MDA-MB-453 Rep C p7	Breast	RPMI; 10% FBS	38	33	7	Screener C	20100914	20111202	pass
MDAMB453_BREAST	Homo sapiens	NCBITAXON	NCBITaxon:9606	biological specimen	ERO	ERO:0000020	MDA-MB-453 cell	CLO	CLO:0007640	Cell line information	MDA-MB-453 Rep D p7	Breast	RPMI; 10% FBS	38	33	7	Screener C	20100914	20111202	pass
MIAPACA2_PANCREAS	Homo sapiens	NCBITAXON	NCBITaxon:9606	biological specimen	ERO	ERO:0000020	MIAPACA2			Cell line information	MIA PaCa-2 REP A p8	Pancreas	DMEM; 10% FBS	26	28	8	Screener A	20090827	20110317	pass
MIAPACA2_PANCREAS	Homo sapiens	NCBITAXON	NCBITaxon:9606	biological specimen	ERO	ERO:0000020	MIAPACA2			Cell line information	MIA PaCa-2 REP B p8	Pancreas	DMEM; 10% FBS	26	28	8	Screener A	20090827	20110317	pass
MIAPACA2_PANCREAS	Homo sapiens	NCBITAXON	NCBITaxon:9606	biological specimen	ERO	ERO:0000020	MIAPACA2			Cell line information	MIA PaCa-2 REP C p8	Pancreas	DMEM; 10% FBS	26	28	8	Screener A	20090827	20110317	pass
MIAPACA2_PANCREAS	Homo sapiens	NCBITAXON	NCBITaxon:9606	biological specimen	ERO	ERO:0000020	MIAPACA2			Cell line information	MIA PaCa-2 REP D p8	Pancreas	DMEM; 10% FBS	26	28	8	Screener A	20090827	20110317	pass
MKN7_STOMACH	Homo sapiens	NCBITAXON	NCBITaxon:9606	biological specimen	ERO	ERO:0000020	MKN7			Cell line information	MKN7 Rep A p9	Gastric	RPMI; 10% FBS	86	36	9	Other (<20 screens each)	20110713	20110728	pass
MKN7_STOMACH	Homo sapiens	NCBITAXON	NCBITaxon:9606	biological specimen	ERO	ERO:0000020	MKN7			Cell line information	MKN7 Rep B p9	Gastric	RPMI; 10% FBS	86	36	9	Other (<20 screens each)	20110713	20110728	pass
MKN7_STOMACH	Homo sapiens	NCBITAXON	NCBITaxon:9606	biological specimen	ERO	ERO:0000020	MKN7			Cell line information	MKN7 Rep C p9	Gastric	RPMI; 10% FBS	86	36	9	Other (<20 screens each)	20110713	20110728	pass
MKN7_STOMACH	Homo sapiens	NCBITAXON	NCBITaxon:9606	biological specimen	ERO	ERO:0000020	MKN7			Cell line information	MKN7 Rep D p9	Gastric	RPMI; 10% FBS	86	36	9	Other (<20 screens each)	20110713	20110728	pass
MM1S_HAEMATOPOIETIC_AND_LYMPHOID_TISSUE	Homo sapiens	NCBITAXON	NCBITaxon:9606	biological specimen	ERO	ERO:0000020	MM1S			Cell line information	MM1-S Rep A p4	Multiple Myeloma	RPMI; 10% FBS	80	35	4	Screener A	20110802	20111005	pass
MM1S_HAEMATOPOIETIC_AND_LYMPHOID_TISSUE	Homo sapiens	NCBITAXON	NCBITaxon:9606	biological specimen	ERO	ERO:0000020	MM1S			Cell line information	MM1-S Rep B p4	Multiple Myeloma	RPMI; 10% FBS	80	35	4	Screener A	20110802	20111005	pass
MM1S_HAEMATOPOIETIC_AND_LYMPHOID_TISSUE	Homo sapiens	NCBITAXON	NCBITaxon:9606	biological specimen	ERO	ERO:0000020	MM1S			Cell line information	MM1-S Rep C p4	Multiple Myeloma	RPMI; 10% FBS	80	35	4	Screener A	20110802	20111005	pass
MM1S_HAEMATOPOIETIC_AND_LYMPHOID_TISSUE	Homo sapiens	NCBITAXON	NCBITaxon:9606	biological specimen	ERO	ERO:0000020	MM1S			Cell line information	MM1-S Rep D p4	Multiple Myeloma	RPMI; 10% FBS	80	35	4	Screener A	20110802	20111005	fail
MOLM13_HAEMATOPOIETIC_AND_LYMPHOID_TISSUE	Homo sapiens	NCBITAXON	NCBITaxon:9606	biological specimen	ERO	ERO:0000020	MOLM13			Cell line information	MOLM-13 Rep A p8	Leukemia	RPMI; 10% FBS	24	29	8	Screener E	20110627	20110706	pass
MOLM13_HAEMATOPOIETIC_AND_LYMPHOID_TISSUE	Homo sapiens	NCBITAXON	NCBITaxon:9606	biological specimen	ERO	ERO:0000020	MOLM13			Cell line information	MOLM-13 Rep B p8	Leukemia	RPMI; 10% FBS	24	29	8	Screener E	20110627	20110706	pass
MOLM13_HAEMATOPOIETIC_AND_LYMPHOID_TISSUE	Homo sapiens	NCBITAXON	NCBITaxon:9606	biological specimen	ERO	ERO:0000020	MOLM13			Cell line information	MOLM-13 Rep C p8	Leukemia	RPMI; 10% FBS	24	29	8	Screener E	20110627	20110706	pass
MOLM13_HAEMATOPOIETIC_AND_LYMPHOID_TISSUE	Homo sapiens	NCBITAXON	NCBITaxon:9606	biological specimen	ERO	ERO:0000020	MOLM13			Cell line information	MOLM-13 Rep D p8	Leukemia	RPMI; 10% FBS	24	29	8	Screener E	20110627	20110706	pass
MONOMAC1_HAEMATOPOIETIC_AND_LYMPHOID_TISSUE	Homo sapiens	NCBITAXON	NCBITaxon:9606	biological specimen	ERO	ERO:0000020	MONO-MAC-1 cell	CLO	CLO:0007827	Cell line information	MONO-MAC-1 REP A p6	Leukemia	RPMI; 10% FBS; 2mM Glutamine; 0.1mM NEAA; 1mM Sodium Pyruvate	40	28	6	Screener C	20110517	20110602	pass
MONOMAC1_HAEMATOPOIETIC_AND_LYMPHOID_TISSUE	Homo sapiens	NCBITAXON	NCBITaxon:9606	biological specimen	ERO	ERO:0000020	MONO-MAC-1 cell	CLO	CLO:0007827	Cell line information	MONO-MAC-1 REP B p6	Leukemia	RPMI; 10% FBS; 2mM Glutamine; 0.1mM NEAA; 1mM Sodium Pyruvate	40	28	6	Screener C	20110517	20110602	pass
MONOMAC1_HAEMATOPOIETIC_AND_LYMPHOID_TISSUE	Homo sapiens	NCBITAXON	NCBITaxon:9606	biological specimen	ERO	ERO:0000020	MONO-MAC-1 cell	CLO	CLO:0007827	Cell line information	MONO-MAC-1 REP C p6	Leukemia	RPMI; 10% FBS; 2mM Glutamine; 0.1mM NEAA; 1mM Sodium Pyruvate	40	28	6	Screener C	20110517	20110602	pass
MONOMAC1_HAEMATOPOIETIC_AND_LYMPHOID_TISSUE	Homo sapiens	NCBITAXON	NCBITaxon:9606	biological specimen	ERO	ERO:0000020	MONO-MAC-1 cell	CLO	CLO:0007827	Cell line information	MONO-MAC-1 REP D p6	Leukemia	RPMI; 10% FBS; 2mM Glutamine; 0.1mM NEAA; 1mM Sodium Pyruvate	40	28	6	Screener C	20110517	20110602	pass
MONOMAC6_HAEMATOPOIETIC_AND_LYMPHOID_TISSUE	Homo sapiens	NCBITAXON	NCBITaxon:9606	biological specimen	ERO	ERO:0000020	MONO-MAC-6 cell	CLO	CLO:0007828	Cell line information	MONO-MAC-6 REP A p8	Leukemia	RPMI; 10% FBS	40	28	8	Screener D	20110608	20110610	pass
MONOMAC6_HAEMATOPOIETIC_AND_LYMPHOID_TISSUE	Homo sapiens	NCBITAXON	NCBITaxon:9606	biological specimen	ERO	ERO:0000020	MONO-MAC-6 cell	CLO	CLO:0007828	Cell line information	MONO-MAC-6 REP B p8	Leukemia	RPMI; 10% FBS	40	28	8	Screener D	20110608	20110610	pass
MONOMAC6_HAEMATOPOIETIC_AND_LYMPHOID_TISSUE	Homo sapiens	NCBITAXON	NCBITaxon:9606	biological specimen	ERO	ERO:0000020	MONO-MAC-6 cell	CLO	CLO:0007828	Cell line information	MONO-MAC-6 REP C p8	Leukemia	RPMI; 10% FBS	40	28	8	Screener D	20110608	20110610	pass
MONOMAC6_HAEMATOPOIETIC_AND_LYMPHOID_TISSUE	Homo sapiens	NCBITAXON	NCBITaxon:9606	biological specimen	ERO	ERO:0000020	MONO-MAC-6 cell	CLO	CLO:0007828	Cell line information	MONO-MAC-6 REP D p8	Leukemia	RPMI; 10% FBS	40	28	8	Screener D	20110608	20110610	pass
MV411_HAEMATOPOIETIC_AND_LYMPHOID_TISSUE	Homo sapiens	NCBITAXON	NCBITaxon:9606	biological specimen	ERO	ERO:0000020	MV-4-11 cell	CLO	CLO:0007906	Cell line information	MV-4-11 Rep A P7	Leukemia	IMDM; 10% FBS	32	25	7	Screener E	20110810	20111005	pass
MV411_HAEMATOPOIETIC_AND_LYMPHOID_TISSUE	Homo sapiens	NCBITAXON	NCBITaxon:9606	biological specimen	ERO	ERO:0000020	MV-4-11 cell	CLO	CLO:0007906	Cell line information	MV-4-11 Rep B P7	Leukemia	IMDM; 10% FBS	32	25	7	Screener E	20110810	20111005	pass
MV411_HAEMATOPOIETIC_AND_LYMPHOID_TISSUE	Homo sapiens	NCBITAXON	NCBITaxon:9606	biological specimen	ERO	ERO:0000020	MV-4-11 cell	CLO	CLO:0007906	Cell line information	MV-4-11 Rep C P7	Leukemia	IMDM; 10% FBS	32	25	7	Screener E	20110810	20111005	pass
MV411_HAEMATOPOIETIC_AND_LYMPHOID_TISSUE	Homo sapiens	NCBITAXON	NCBITaxon:9606	biological specimen	ERO	ERO:0000020	MV-4-11 cell	CLO	CLO:0007906	Cell line information	MV-4-11 Rep D P7	Leukemia	IMDM; 10% FBS	32	25	7	Screener E	20110810	20111005	pass
MV411_HAEMATOPOIETIC_AND_LYMPHOID_TISSUE	Homo sapiens	NCBITAXON	NCBITaxon:9606	biological specimen	ERO	ERO:0000020	MV-4-11 cell	CLO	CLO:0007906	Cell line information	MV-4-11 Rep A p8	Leukemia	IMDM; 10% FBS	32	25	7	Screener E	20110810	20111005	fail
MV411_HAEMATOPOIETIC_AND_LYMPHOID_TISSUE	Homo sapiens	NCBITAXON	NCBITaxon:9606	biological specimen	ERO	ERO:0000020	MV-4-11 cell	CLO	CLO:0007906	Cell line information	MV-4-11 Rep B p8	Leukemia	IMDM; 10% FBS	32	25	7	Screener E	20110810	20111005	fail
MV411_HAEMATOPOIETIC_AND_LYMPHOID_TISSUE	Homo sapiens	NCBITAXON	NCBITaxon:9606	biological specimen	ERO	ERO:0000020	MV-4-11 cell	CLO	CLO:0007906	Cell line information	MV-4-11 Rep C p8	Leukemia	IMDM; 10% FBS	32	25	7	Screener E	20110810	20111005	fail
MV411_HAEMATOPOIETIC_AND_LYMPHOID_TISSUE	Homo sapiens	NCBITAXON	NCBITaxon:9606	biological specimen	ERO	ERO:0000020	MV-4-11 cell	CLO	CLO:0007906	Cell line information	MV-4-11 Rep D p8	Leukemia	IMDM; 10% FBS	32	25	7	Screener E	20110810	20111005	fail
NALM6_HAEMATOPOIETIC_AND_LYMPHOID_TISSUE	Homo sapiens	NCBITAXON	NCBITaxon:9606	biological specimen	ERO	ERO:0000020	NALM-6 cell	CLO	CLO:0007938	Cell line information	NALM-6 Rep A p7	Leukemia	RPMI; 15% FBS	25	27	7	Screener B	20110525	20110622	pass
NALM6_HAEMATOPOIETIC_AND_LYMPHOID_TISSUE	Homo sapiens	NCBITAXON	NCBITaxon:9606	biological specimen	ERO	ERO:0000020	NALM-6 cell	CLO	CLO:0007938	Cell line information	NALM-6 Rep B p7	Leukemia	RPMI; 15% FBS	25	27	7	Screener B	20110525	20110622	pass
NALM6_HAEMATOPOIETIC_AND_LYMPHOID_TISSUE	Homo sapiens	NCBITAXON	NCBITaxon:9606	biological specimen	ERO	ERO:0000020	NALM-6 cell	CLO	CLO:0007938	Cell line information	NALM-6 Rep C p7	Leukemia	RPMI; 15% FBS	25	27	7	Screener B	20110525	20110622	pass
NALM6_HAEMATOPOIETIC_AND_LYMPHOID_TISSUE	Homo sapiens	NCBITAXON	NCBITaxon:9606	biological specimen	ERO	ERO:0000020	NALM-6 cell	CLO	CLO:0007938	Cell line information	NALM-6 Rep D p7	Leukemia	RPMI; 15% FBS	25	27	7	Screener B	20110525	20110622	pass
NB4_HAEMATOPOIETIC_AND_LYMPHOID_TISSUE	Homo sapiens	NCBITAXON	NCBITaxon:9606	biological specimen	ERO	ERO:0000020	NB-4 cell	CLO	CLO:0007947	Cell line information	NB-4 Rep B p8	Leukemia	RPMI; 10% FBS	30	28	8	Screener B	20110826	20110929	pass
NB4_HAEMATOPOIETIC_AND_LYMPHOID_TISSUE	Homo sapiens	NCBITAXON	NCBITaxon:9606	biological specimen	ERO	ERO:0000020	NB-4 cell	CLO	CLO:0007947	Cell line information	NB-4 Rep A p8	Leukemia	RPMI; 10% FBS	30	28	8	Screener B	20110826	20110929	pass
NB4_HAEMATOPOIETIC_AND_LYMPHOID_TISSUE	Homo sapiens	NCBITAXON	NCBITaxon:9606	biological specimen	ERO	ERO:0000020	NB-4 cell	CLO	CLO:0007947	Cell line information	NB-4 Rep C p8	Leukemia	RPMI; 10% FBS	30	28	8	Screener B	20110826	20110929	pass
NB4_HAEMATOPOIETIC_AND_LYMPHOID_TISSUE	Homo sapiens	NCBITAXON	NCBITaxon:9606	biological specimen	ERO	ERO:0000020	NB-4 cell	CLO	CLO:0007947	Cell line information	NB-4 Rep D p8	Leukemia	RPMI; 10% FBS	30	28	8	Screener B	20110826	20110929	pass
NCIH1299_LUNG	Homo sapiens	NCBITAXON	NCBITaxon:9606	biological specimen	ERO	ERO:0000020	NCI-H1299 cell	CLO	CLO:0007986	Cell line information	NCI-H1299 Rep A P8	Lung NSCLC	RPMI; 10% FBS	30	28	8	Screener C	20110106	20111121	pass
NCIH1299_LUNG	Homo sapiens	NCBITAXON	NCBITaxon:9606	biological specimen	ERO	ERO:0000020	NCI-H1299 cell	CLO	CLO:0007986	Cell line information	NCI-H1299 Rep B P8	Lung NSCLC	RPMI; 10% FBS	30	28	8	Screener C	20110106	20111121	pass
NCIH1299_LUNG	Homo sapiens	NCBITAXON	NCBITaxon:9606	biological specimen	ERO	ERO:0000020	NCI-H1299 cell	CLO	CLO:0007986	Cell line information	NCI-H1299 Rep C P8	Lung NSCLC	RPMI; 10% FBS	30	28	8	Screener C	20110106	20111121	pass
NCIH1299_LUNG	Homo sapiens	NCBITAXON	NCBITaxon:9606	biological specimen	ERO	ERO:0000020	NCI-H1299 cell	CLO	CLO:0007986	Cell line information	NCI-H1299 Rep D P8	Lung NSCLC	RPMI; 10% FBS	30	28	8	Screener C	20110106	20111121	pass
NCIH1437_LUNG	Homo sapiens	NCBITAXON	NCBITaxon:9606	biological specimen	ERO	ERO:0000020	NCI-H1437 cell	CLO	CLO:0007997	Cell line information	NCI-H1437 Rep A p 8	Lung NSCLC	RPMI; 10% FBS	44	35	8	Screener D	20110802	20111007	pass
NCIH1437_LUNG	Homo sapiens	NCBITAXON	NCBITaxon:9606	biological specimen	ERO	ERO:0000020	NCI-H1437 cell	CLO	CLO:0007997	Cell line information	NCI-H1437 Rep B p 8	Lung NSCLC	RPMI; 10% FBS	44	35	8	Screener D	20110802	20111007	pass
NCIH1437_LUNG	Homo sapiens	NCBITAXON	NCBITaxon:9606	biological specimen	ERO	ERO:0000020	NCI-H1437 cell	CLO	CLO:0007997	Cell line information	NCI-H1437 Rep C p 8	Lung NSCLC	RPMI; 10% FBS	44	35	8	Screener D	20110802	20111007	pass
NCIH1437_LUNG	Homo sapiens	NCBITAXON	NCBITaxon:9606	biological specimen	ERO	ERO:0000020	NCI-H1437 cell	CLO	CLO:0007997	Cell line information	NCI-H1437 Rep D p 8	Lung NSCLC	RPMI; 10% FBS	44	35	8	Screener D	20110802	20111007	pass
NCIH1650_LUNG	Homo sapiens	NCBITAXON	NCBITaxon:9606	biological specimen	ERO	ERO:0000020	NCI-H1650 cell	CLO	CLO:0008007	Cell line information	NCI-H1650 REP A p8	Lung NSCLC	RPMI; 10% FBS	42	29	8	Screener B	20100728	20111109	pass
NCIH1650_LUNG	Homo sapiens	NCBITAXON	NCBITaxon:9606	biological specimen	ERO	ERO:0000020	NCI-H1650 cell	CLO	CLO:0008007	Cell line information	NCI-H1650 REP B p8	Lung NSCLC	RPMI; 10% FBS	42	29	8	Screener B	20100728	20111109	pass
NCIH1650_LUNG	Homo sapiens	NCBITAXON	NCBITaxon:9606	biological specimen	ERO	ERO:0000020	NCI-H1650 cell	CLO	CLO:0008007	Cell line information	NCI-H1650 REP C p8	Lung NSCLC	RPMI; 10% FBS	42	29	8	Screener B	20100728	20111109	pass
NCIH1650_LUNG	Homo sapiens	NCBITAXON	NCBITaxon:9606	biological specimen	ERO	ERO:0000020	NCI-H1650 cell	CLO	CLO:0008007	Cell line information	NCI-H1650 REP D p8	Lung NSCLC	RPMI; 10% FBS	42	29	8	Screener B	20100728	20111109	pass
NCIH196_LUNG	Homo sapiens	NCBITAXON	NCBITaxon:9606	biological specimen	ERO	ERO:0000020	NCI-H196 cell	CLO	CLO:0008033	Cell line information	NCI-H196 Rep A p6	Lung SCLC	RPMI; 10% FBS	64	70	6	Screener B	20111102	20111128	pass
NCIH196_LUNG	Homo sapiens	NCBITAXON	NCBITaxon:9606	biological specimen	ERO	ERO:0000020	NCI-H196 cell	CLO	CLO:0008033	Cell line information	NCI-H196 Rep B p6	Lung SCLC	RPMI; 10% FBS	64	70	6	Screener B	20111102	20111128	pass
NCIH196_LUNG	Homo sapiens	NCBITAXON	NCBITaxon:9606	biological specimen	ERO	ERO:0000020	NCI-H196 cell	CLO	CLO:0008033	Cell line information	NCI-H196 Rep C p6	Lung SCLC	RPMI; 10% FBS	64	70	6	Screener B	20111102	20111128	pass
NCIH196_LUNG	Homo sapiens	NCBITAXON	NCBITaxon:9606	biological specimen	ERO	ERO:0000020	NCI-H196 cell	CLO	CLO:0008033	Cell line information	NCI-H196 Rep D p6	Lung SCLC	RPMI; 10% FBS	64	70	6	Screener B	20111102	20111128	pass
NCIH1975_LUNG	Homo sapiens	NCBITAXON	NCBITaxon:9606	biological specimen	ERO	ERO:0000020	NCI-H1975 cell	CLO	CLO:0008035	Cell line information	NCI-H1975 REP A p8	Lung NSCLC	DMEM; 10% FBS	28	28	8	Screener B	20090617	20110321	pass
NCIH1975_LUNG	Homo sapiens	NCBITAXON	NCBITaxon:9606	biological specimen	ERO	ERO:0000020	NCI-H1975 cell	CLO	CLO:0008035	Cell line information	NCI-H1975 REP B p8	Lung NSCLC	DMEM; 10% FBS	28	28	8	Screener B	20090617	20110321	pass
NCIH1975_LUNG	Homo sapiens	NCBITAXON	NCBITaxon:9606	biological specimen	ERO	ERO:0000020	NCI-H1975 cell	CLO	CLO:0008035	Cell line information	NCI-H1975 REP C p8	Lung NSCLC	DMEM; 10% FBS	28	28	8	Screener B	20090617	20110321	pass
NCIH1975_LUNG	Homo sapiens	NCBITAXON	NCBITaxon:9606	biological specimen	ERO	ERO:0000020	NCI-H1975 cell	CLO	CLO:0008035	Cell line information	NCI-H1975 REP D p8	Lung NSCLC	DMEM; 10% FBS	28	28	8	Screener B	20090617	20110321	pass
NCIH2052_PLEURA	Homo sapiens	NCBITAXON	NCBITaxon:9606	biological specimen	ERO	ERO:0000020	NCI-H2052 cell	CLO	CLO:0008042	Cell line information	NCI-H2052 REP A p10	Lung Mesothelioma	RPMI; 10% FBS	48	35	10	Screener C	20110425	20110429	pass
NCIH2052_PLEURA	Homo sapiens	NCBITAXON	NCBITaxon:9606	biological specimen	ERO	ERO:0000020	NCI-H2052 cell	CLO	CLO:0008042	Cell line information	NCI-H2052 REP B p10	Lung Mesothelioma	RPMI; 10% FBS	48	35	10	Screener C	20110425	20110429	pass
NCIH2052_PLEURA	Homo sapiens	NCBITAXON	NCBITaxon:9606	biological specimen	ERO	ERO:0000020	NCI-H2052 cell	CLO	CLO:0008042	Cell line information	NCI-H2052 REP C p10	Lung Mesothelioma	RPMI; 10% FBS	48	35	10	Screener C	20110425	20110429	pass
NCIH2052_PLEURA	Homo sapiens	NCBITAXON	NCBITaxon:9606	biological specimen	ERO	ERO:0000020	NCI-H2052 cell	CLO	CLO:0008042	Cell line information	NCI-H2052 REP D p10	Lung Mesothelioma	RPMI; 10% FBS	48	35	10	Screener C	20110425	20110429	pass
NCIH2122_LUNG	Homo sapiens	NCBITAXON	NCBITaxon:9606	biological specimen	ERO	ERO:0000020	NCI-H2122 cell	CLO	CLO:0008055	Cell line information	NCI-H2122 REP A p8	Lung NSCLC	RPMI; 10% FBS	27	29	8	Screener A	20100623	20111109	pass
NCIH2122_LUNG	Homo sapiens	NCBITAXON	NCBITaxon:9606	biological specimen	ERO	ERO:0000020	NCI-H2122 cell	CLO	CLO:0008055	Cell line information	NCI-H2122 REP B p8	Lung NSCLC	RPMI; 10% FBS	27	29	8	Screener A	20100623	20111109	pass
NCIH2122_LUNG	Homo sapiens	NCBITAXON	NCBITaxon:9606	biological specimen	ERO	ERO:0000020	NCI-H2122 cell	CLO	CLO:0008055	Cell line information	NCI-H2122 REP C p8	Lung NSCLC	RPMI; 10% FBS	27	29	8	Screener A	20100623	20111109	pass
NCIH2122_LUNG	Homo sapiens	NCBITAXON	NCBITaxon:9606	biological specimen	ERO	ERO:0000020	NCI-H2122 cell	CLO	CLO:0008055	Cell line information	NCI-H2122 REP D p8	Lung NSCLC	RPMI; 10% FBS	27	29	8	Screener A	20100623	20111109	pass
NCIH2171_LUNG	Homo sapiens	NCBITAXON	NCBITaxon:9606	biological specimen	ERO	ERO:0000020	NCI-H2171 cell	CLO	CLO:0008060	Cell line information	NCI-H2171 REP A p7	Lung SCLC	RPMI; 5% FBS; 5ug/ml insulin; 10ug/ml transferrin; 30nM Na Selenite; 10nM Hydrocortisone; 10nM Beta-estradiol; 10mM HEPES; 2mM L-glutamine	40	37	7	Screener A	20091217	20110322	pass
NCIH2171_LUNG	Homo sapiens	NCBITAXON	NCBITaxon:9606	biological specimen	ERO	ERO:0000020	NCI-H2171 cell	CLO	CLO:0008060	Cell line information	NCI-H2171 REP B p7	Lung SCLC	RPMI; 5% FBS; 5ug/ml insulin; 10ug/ml transferrin; 30nM Na Selenite; 10nM Hydrocortisone; 10nM Beta-estradiol; 10mM HEPES; 2mM L-glutamine	40	37	7	Screener A	20091217	20110322	pass
NCIH2171_LUNG	Homo sapiens	NCBITAXON	NCBITaxon:9606	biological specimen	ERO	ERO:0000020	NCI-H2171 cell	CLO	CLO:0008060	Cell line information	NCI-H2171 REP C p7	Lung SCLC	RPMI; 5% FBS; 5ug/ml insulin; 10ug/ml transferrin; 30nM Na Selenite; 10nM Hydrocortisone; 10nM Beta-estradiol; 10mM HEPES; 2mM L-glutamine	40	37	7	Screener A	20091217	20110322	pass
NCIH2171_LUNG	Homo sapiens	NCBITAXON	NCBITaxon:9606	biological specimen	ERO	ERO:0000020	NCI-H2171 cell	CLO	CLO:0008060	Cell line information	NCI-H2171 REP D p7	Lung SCLC	RPMI; 5% FBS; 5ug/ml insulin; 10ug/ml transferrin; 30nM Na Selenite; 10nM Hydrocortisone; 10nM Beta-estradiol; 10mM HEPES; 2mM L-glutamine	40	37	7	Screener A	20091217	20110322	pass
NCIH23_LUNG	Homo sapiens	NCBITAXON	NCBITaxon:9606	biological specimen	ERO	ERO:0000020	NCI-H23 cell	CLO	CLO:0008071	Cell line information	NCI-H23 Rep A p7	Lung NSCLC	RPMI; 10% FBS	35	29	7	Screener B	20110628	20110719	pass
NCIH23_LUNG	Homo sapiens	NCBITAXON	NCBITaxon:9606	biological specimen	ERO	ERO:0000020	NCI-H23 cell	CLO	CLO:0008071	Cell line information	NCI-H23 Rep B p7	Lung NSCLC	RPMI; 10% FBS	35	29	7	Screener B	20110628	20110719	pass
NCIH23_LUNG	Homo sapiens	NCBITAXON	NCBITaxon:9606	biological specimen	ERO	ERO:0000020	NCI-H23 cell	CLO	CLO:0008071	Cell line information	NCI-H23 Rep C p7	Lung NSCLC	RPMI; 10% FBS	35	29	7	Screener B	20110628	20110719	pass
NCIH23_LUNG	Homo sapiens	NCBITAXON	NCBITaxon:9606	biological specimen	ERO	ERO:0000020	NCI-H23 cell	CLO	CLO:0008071	Cell line information	NCI-H23 Rep D p7	Lung NSCLC	RPMI; 10% FBS	35	29	7	Screener B	20110628	20110719	pass
NCIH2452_PLEURA	Homo sapiens	NCBITAXON	NCBITaxon:9606	biological specimen	ERO	ERO:0000020	NCI-H2452 cell	CLO	CLO:0008077	Cell line information	NCI-H2452 REP A p9	Lung Mesothelioma	RPMI; 10% FBS	48	31	9	Screener E	20110504	20110630	pass
NCIH2452_PLEURA	Homo sapiens	NCBITAXON	NCBITaxon:9606	biological specimen	ERO	ERO:0000020	NCI-H2452 cell	CLO	CLO:0008077	Cell line information	NCI-H2452 REP B p9	Lung Mesothelioma	RPMI; 10% FBS	48	31	9	Screener E	20110504	20110630	pass
NCIH2452_PLEURA	Homo sapiens	NCBITAXON	NCBITaxon:9606	biological specimen	ERO	ERO:0000020	NCI-H2452 cell	CLO	CLO:0008077	Cell line information	NCI-H2452 REP C p9	Lung Mesothelioma	RPMI; 10% FBS	48	31	9	Screener E	20110504	20110630	pass
NCIH2452_PLEURA	Homo sapiens	NCBITAXON	NCBITaxon:9606	biological specimen	ERO	ERO:0000020	NCI-H2452 cell	CLO	CLO:0008077	Cell line information	NCI-H2452 REP D p9	Lung Mesothelioma	RPMI; 10% FBS	48	31	9	Screener E	20110504	20110630	pass
NCIH441_LUNG	Homo sapiens	NCBITAXON	NCBITaxon:9606	biological specimen	ERO	ERO:0000020	NCI-H441 cell	CLO	CLO:0008087	Cell line information	NCI-H441 Rep A p7	Lung NSCLC	RPMI; 10% FBS	80	27	7	Screener B	20110429	20110510	pass
NCIH441_LUNG	Homo sapiens	NCBITAXON	NCBITaxon:9606	biological specimen	ERO	ERO:0000020	NCI-H441 cell	CLO	CLO:0008087	Cell line information	NCI-H441 Rep B p7	Lung NSCLC	RPMI; 10% FBS	80	27	7	Screener B	20110429	20110510	pass
NCIH441_LUNG	Homo sapiens	NCBITAXON	NCBITaxon:9606	biological specimen	ERO	ERO:0000020	NCI-H441 cell	CLO	CLO:0008087	Cell line information	NCI-H441 Rep C p7	Lung NSCLC	RPMI; 10% FBS	80	27	7	Screener B	20110429	20110510	pass
NCIH441_LUNG	Homo sapiens	NCBITAXON	NCBITaxon:9606	biological specimen	ERO	ERO:0000020	NCI-H441 cell	CLO	CLO:0008087	Cell line information	NCI-H441 Rep D p7	Lung NSCLC	RPMI; 10% FBS	80	27	7	Screener B	20110429	20110510	pass
NCIH508_LARGE_INTESTINE	Homo sapiens	NCBITAXON	NCBITaxon:9606	biological specimen	ERO	ERO:0000020	NCI-H508 cell	CLO	CLO:0008091	Cell line information	NCI-H508 REP A p8	Colon	RPMI; 10% FBS	32	35	8	Screener A	20100406	20111116	pass
NCIH508_LARGE_INTESTINE	Homo sapiens	NCBITAXON	NCBITaxon:9606	biological specimen	ERO	ERO:0000020	NCI-H508 cell	CLO	CLO:0008091	Cell line information	NCI-H508 REP B p8	Colon	RPMI; 10% FBS	32	35	8	Screener A	20100406	20111116	pass
NCIH508_LARGE_INTESTINE	Homo sapiens	NCBITAXON	NCBITaxon:9606	biological specimen	ERO	ERO:0000020	NCI-H508 cell	CLO	CLO:0008091	Cell line information	NCI-H508 REP C p8	Colon	RPMI; 10% FBS	32	35	8	Screener A	20100406	20111116	pass
NCIH508_LARGE_INTESTINE	Homo sapiens	NCBITAXON	NCBITaxon:9606	biological specimen	ERO	ERO:0000020	NCI-H508 cell	CLO	CLO:0008091	Cell line information	NCI-H508 REP D p8	Colon	RPMI; 10% FBS	32	35	8	Screener A	20100406	20111116	pass
NCIH524_LUNG	Homo sapiens	NCBITAXON	NCBITaxon:9606	biological specimen	ERO	ERO:0000020	NCI-H524 cell	CLO	CLO:0008095	Cell line information	NCI-H524 Rep A p7	Lung SCLC	RPMI; 10% FBS	100	42	7	Other (<20 screens each)	20091023	20111128	fail
NCIH524_LUNG	Homo sapiens	NCBITAXON	NCBITaxon:9606	biological specimen	ERO	ERO:0000020	NCI-H524 cell	CLO	CLO:0008095	Cell line information	NCI-H524 Rep B p7	Lung SCLC	RPMI; 10% FBS	100	42	7	Other (<20 screens each)	20091023	20111128	fail
NCIH524_LUNG	Homo sapiens	NCBITAXON	NCBITaxon:9606	biological specimen	ERO	ERO:0000020	NCI-H524 cell	CLO	CLO:0008095	Cell line information	NCI-H524 Rep C p7	Lung SCLC	RPMI; 10% FBS	100	42	7	Other (<20 screens each)	20091023	20111128	fail
NCIH524_LUNG	Homo sapiens	NCBITAXON	NCBITaxon:9606	biological specimen	ERO	ERO:0000020	NCI-H524 cell	CLO	CLO:0008095	Cell line information	NCI-H524 Rep D p7	Lung SCLC	RPMI; 10% FBS	100	42	7	Other (<20 screens each)	20091023	20111128	fail
NCIH660_PROSTATE	Homo sapiens	NCBITAXON	NCBITaxon:9606	biological specimen	ERO	ERO:0000020	NCI-H660 cell	CLO	CLO:0008102	Cell line information	NCI-H660 Rep A p4	Prostate	RPMI; 5% FBS; 0.005 mg/ml Insulin; 0.01 mg/ml transferrin; 30 nM sodium selenite; 10 nM hydrocortisone; 10 nM beta estradiol; 2 mM L-glutamine	100	35	4	Screener C	20120628	20120815	pass
NCIH660_PROSTATE	Homo sapiens	NCBITAXON	NCBITaxon:9606	biological specimen	ERO	ERO:0000020	NCI-H660 cell	CLO	CLO:0008102	Cell line information	NCI-H660 Rep B p4	Prostate	RPMI; 5% FBS; 0.005 mg/ml Insulin; 0.01 mg/ml transferrin; 30 nM sodium selenite; 10 nM hydrocortisone; 10 nM beta estradiol; 2 mM L-glutamine	100	35	4	Screener C	20120628	20120815	pass
NCIH660_PROSTATE	Homo sapiens	NCBITAXON	NCBITaxon:9606	biological specimen	ERO	ERO:0000020	NCI-H660 cell	CLO	CLO:0008102	Cell line information	NCI-H660 Rep C p4	Prostate	RPMI; 5% FBS; 0.005 mg/ml Insulin; 0.01 mg/ml transferrin; 30 nM sodium selenite; 10 nM hydrocortisone; 10 nM beta estradiol; 2 mM L-glutamine	100	35	4	Screener C	20120628	20120815	pass
NCIH660_PROSTATE	Homo sapiens	NCBITAXON	NCBITaxon:9606	biological specimen	ERO	ERO:0000020	NCI-H660 cell	CLO	CLO:0008102	Cell line information	NCI-H660 Rep D p4	Prostate	RPMI; 5% FBS; 0.005 mg/ml Insulin; 0.01 mg/ml transferrin; 30 nM sodium selenite; 10 nM hydrocortisone; 10 nM beta estradiol; 2 mM L-glutamine	100	35	4	Screener C	20120628	20120815	pass
NCIH661_LUNG	Homo sapiens	NCBITAXON	NCBITaxon:9606	biological specimen	ERO	ERO:0000020	NCI-H661 cell	CLO	CLO:0008103	Cell line information	NCI-H661 REP A p9	Lung NSCLC	RPMI; 10% FBS	61	32	9	Screener B	20090922	20111121	pass
NCIH661_LUNG	Homo sapiens	NCBITAXON	NCBITaxon:9606	biological specimen	ERO	ERO:0000020	NCI-H661 cell	CLO	CLO:0008103	Cell line information	NCI-H661 REP B p9	Lung NSCLC	RPMI; 10% FBS	61	32	9	Screener B	20090922	20111121	pass
NCIH661_LUNG	Homo sapiens	NCBITAXON	NCBITaxon:9606	biological specimen	ERO	ERO:0000020	NCI-H661 cell	CLO	CLO:0008103	Cell line information	NCI-H661 REP C p9	Lung NSCLC	RPMI; 10% FBS	61	32	9	Screener B	20090922	20111121	pass
NCIH661_LUNG	Homo sapiens	NCBITAXON	NCBITaxon:9606	biological specimen	ERO	ERO:0000020	NCI-H661 cell	CLO	CLO:0008103	Cell line information	NCI-H661 REP D p9	Lung NSCLC	RPMI; 10% FBS	61	32	9	Screener B	20090922	20111121	pass
NCIH716_LARGE_INTESTINE	Homo sapiens	NCBITAXON	NCBITaxon:9606	biological specimen	ERO	ERO:0000020	NCI-H716 cell	CLO	CLO:0008108	Cell line information	NCI-H716 REP A p8	Colon	RPMI; 10% FBS	50	36	8	Screener C	20100401	20110630	pass
NCIH716_LARGE_INTESTINE	Homo sapiens	NCBITAXON	NCBITaxon:9606	biological specimen	ERO	ERO:0000020	NCI-H716 cell	CLO	CLO:0008108	Cell line information	NCI-H716 REP B p8	Colon	RPMI; 10% FBS	50	36	8	Screener C	20100401	20110630	pass
NCIH716_LARGE_INTESTINE	Homo sapiens	NCBITAXON	NCBITaxon:9606	biological specimen	ERO	ERO:0000020	NCI-H716 cell	CLO	CLO:0008108	Cell line information	NCI-H716 REP C p8	Colon	RPMI; 10% FBS	50	36	8	Screener C	20100401	20110630	pass
NCIH716_LARGE_INTESTINE	Homo sapiens	NCBITAXON	NCBITaxon:9606	biological specimen	ERO	ERO:0000020	NCI-H716 cell	CLO	CLO:0008108	Cell line information	NCI-H716 REP D p8	Colon	RPMI; 10% FBS	50	36	8	Screener C	20100401	20110630	pass
NCIH82_LUNG	Homo sapiens	NCBITAXON	NCBITaxon:9606	biological specimen	ERO	ERO:0000020	NCI-H82 cell	CLO	CLO:0008118	Cell line information	NCI-H82 REP A p8	Lung SCLC	RPMI; 10% FBS	24	29	8	Other (<20 screens each)	20090504	20111128	fail
NCIH82_LUNG	Homo sapiens	NCBITAXON	NCBITaxon:9606	biological specimen	ERO	ERO:0000020	NCI-H82 cell	CLO	CLO:0008118	Cell line information	NCI-H82 REP B p8	Lung SCLC	RPMI; 10% FBS	24	29	8	Other (<20 screens each)	20090504	20111128	fail
NCIH82_LUNG	Homo sapiens	NCBITAXON	NCBITaxon:9606	biological specimen	ERO	ERO:0000020	NCI-H82 cell	CLO	CLO:0008118	Cell line information	NCI-H82 REP C p8	Lung SCLC	RPMI; 10% FBS	24	29	8	Other (<20 screens each)	20090504	20111128	fail
NCIH82_LUNG	Homo sapiens	NCBITAXON	NCBITaxon:9606	biological specimen	ERO	ERO:0000020	NCI-H82 cell	CLO	CLO:0008118	Cell line information	NCI-H82 REP D p8	Lung SCLC	RPMI; 10% FBS	24	29	8	Other (<20 screens each)	20090504	20111128	fail
NCIH838_LUNG	Homo sapiens	NCBITAXON	NCBITaxon:9606	biological specimen	ERO	ERO:0000020	NCI-H838 cell	CLO	CLO:0008121	Cell line information	NCI-H838 REP A p9	Lung NSCLC	RPMI; 10% FBS	55	31	9	Other (<20 screens each)	20110414	20110421	pass
NCIH838_LUNG	Homo sapiens	NCBITAXON	NCBITaxon:9606	biological specimen	ERO	ERO:0000020	NCI-H838 cell	CLO	CLO:0008121	Cell line information	NCI-H838 REP B p9	Lung NSCLC	RPMI; 10% FBS	55	31	9	Other (<20 screens each)	20110414	20110421	pass
NCIH838_LUNG	Homo sapiens	NCBITAXON	NCBITaxon:9606	biological specimen	ERO	ERO:0000020	NCI-H838 cell	CLO	CLO:0008121	Cell line information	NCI-H838 REP C p9	Lung NSCLC	RPMI; 10% FBS	55	31	9	Other (<20 screens each)	20110414	20110421	pass
NCIH838_LUNG	Homo sapiens	NCBITAXON	NCBITaxon:9606	biological specimen	ERO	ERO:0000020	NCI-H838 cell	CLO	CLO:0008121	Cell line information	NCI-H838 REP D p9	Lung NSCLC	RPMI; 10% FBS	55	31	9	Other (<20 screens each)	20110414	20110421	pass
NCIN87_STOMACH	Homo sapiens	NCBITAXON	NCBITaxon:9606	biological specimen	ERO	ERO:0000020	NCI-N87 cell	CLO	CLO:0008129	Cell line information	NCI-N87 Rep A p6	Gastric	RPMI; 10% FBS	86	36	6	Other (<20 screens each)	20110802	20111122	pass
NCIN87_STOMACH	Homo sapiens	NCBITAXON	NCBITaxon:9606	biological specimen	ERO	ERO:0000020	NCI-N87 cell	CLO	CLO:0008129	Cell line information	NCI-N87 Rep B p6	Gastric	RPMI; 10% FBS	86	36	6	Other (<20 screens each)	20110802	20111122	pass
NCIN87_STOMACH	Homo sapiens	NCBITAXON	NCBITaxon:9606	biological specimen	ERO	ERO:0000020	NCI-N87 cell	CLO	CLO:0008129	Cell line information	NCI-N87 Rep C p6	Gastric	RPMI; 10% FBS	86	36	6	Other (<20 screens each)	20110802	20111122	pass
NCIN87_STOMACH	Homo sapiens	NCBITAXON	NCBITaxon:9606	biological specimen	ERO	ERO:0000020	NCI-N87 cell	CLO	CLO:0008129	Cell line information	NCI-N87 Rep D p6	Gastric	RPMI; 10% FBS	86	36	6	Other (<20 screens each)	20110802	20111122	pass
NIHOVCAR3_OVARY	Homo sapiens	NCBITAXON	NCBITaxon:9606	biological specimen	ERO	ERO:0000020	NIHOVCAR3			Cell line information	NIH:OVCAR-3 Rep A p10	Ovarian	RPMI; 20% FBS; 0.01mg/ml Bovine Insulin	64	43	10	Other (<20 screens each)	20091105	20111209	pass
NIHOVCAR3_OVARY	Homo sapiens	NCBITAXON	NCBITaxon:9606	biological specimen	ERO	ERO:0000020	NIHOVCAR3			Cell line information	NIH:OVCAR-3 Rep B p10	Ovarian	RPMI; 20% FBS; 0.01mg/ml Bovine Insulin	64	43	10	Other (<20 screens each)	20091105	20111209	pass
NIHOVCAR3_OVARY	Homo sapiens	NCBITAXON	NCBITaxon:9606	biological specimen	ERO	ERO:0000020	NIHOVCAR3			Cell line information	NIH:OVCAR-3 Rep C p10	Ovarian	RPMI; 20% FBS; 0.01mg/ml Bovine Insulin	64	43	10	Other (<20 screens each)	20091105	20111209	pass
NIHOVCAR3_OVARY	Homo sapiens	NCBITAXON	NCBITaxon:9606	biological specimen	ERO	ERO:0000020	NIHOVCAR3			Cell line information	NIH:OVCAR-3 Rep D p10	Ovarian	RPMI; 20% FBS; 0.01mg/ml Bovine Insulin	64	43	10	Other (<20 screens each)	20091105	20111209	pass
NOMO1_HAEMATOPOIETIC_AND_LYMPHOID_TISSUE	Homo sapiens	NCBITAXON	NCBITaxon:9606	biological specimen	ERO	ERO:0000020	NOMO1			Cell line information	NOMO-1 Rep A p8	Leukemia	RPMI; 10% FBS	55	35	8	Screener B	20110719	20110804	pass
NOMO1_HAEMATOPOIETIC_AND_LYMPHOID_TISSUE	Homo sapiens	NCBITAXON	NCBITaxon:9606	biological specimen	ERO	ERO:0000020	NOMO1			Cell line information	NOMO-1 Rep B p8	Leukemia	RPMI; 10% FBS	55	35	8	Screener B	20110719	20110804	pass
NOMO1_HAEMATOPOIETIC_AND_LYMPHOID_TISSUE	Homo sapiens	NCBITAXON	NCBITaxon:9606	biological specimen	ERO	ERO:0000020	NOMO1			Cell line information	NOMO-1 Rep D p8	Leukemia	RPMI; 10% FBS	55	35	8	Screener B	20110719	20110804	pass
NOMO1_HAEMATOPOIETIC_AND_LYMPHOID_TISSUE	Homo sapiens	NCBITAXON	NCBITaxon:9606	biological specimen	ERO	ERO:0000020	NOMO1			Cell line information	NOMO-1 Rep C p8	Leukemia	RPMI; 10% FBS	55	35	8	Screener B	20110719	20110804	fail
OCIAML2_HAEMATOPOIETIC_AND_LYMPHOID_TISSUE	Homo sapiens	NCBITAXON	NCBITaxon:9606	biological specimen	ERO	ERO:0000020	OCI-AML2 cell	CLO	CLO:0008235	Cell line information	OCI-AML2 Rep A p8	Leukemia	MEMalpha; 20% FBS	30	29	8	Screener B	20110628	20110720	pass
OCIAML2_HAEMATOPOIETIC_AND_LYMPHOID_TISSUE	Homo sapiens	NCBITAXON	NCBITaxon:9606	biological specimen	ERO	ERO:0000020	OCI-AML2 cell	CLO	CLO:0008235	Cell line information	OCI-AML2 Rep B p8	Leukemia	MEMalpha; 20% FBS	30	29	8	Screener B	20110628	20110720	pass
OCIAML2_HAEMATOPOIETIC_AND_LYMPHOID_TISSUE	Homo sapiens	NCBITAXON	NCBITaxon:9606	biological specimen	ERO	ERO:0000020	OCI-AML2 cell	CLO	CLO:0008235	Cell line information	OCI-AML2 Rep C p8	Leukemia	MEMalpha; 20% FBS	30	29	8	Screener B	20110628	20110720	pass
OCIAML2_HAEMATOPOIETIC_AND_LYMPHOID_TISSUE	Homo sapiens	NCBITAXON	NCBITaxon:9606	biological specimen	ERO	ERO:0000020	OCI-AML2 cell	CLO	CLO:0008235	Cell line information	OCI-AML2 Rep D p8	Leukemia	MEMalpha; 20% FBS	30	29	8	Screener B	20110628	20110720	pass
OCIAML3_HAEMATOPOIETIC_AND_LYMPHOID_TISSUE	Homo sapiens	NCBITAXON	NCBITaxon:9606	biological specimen	ERO	ERO:0000020	OCIAML3			Cell line information	OCI-AML3 Rep A p8	Leukemia	MEMalpha; 20% FBS	28	28	8	Screener D	20110802	20110822	pass
OCIAML3_HAEMATOPOIETIC_AND_LYMPHOID_TISSUE	Homo sapiens	NCBITAXON	NCBITaxon:9606	biological specimen	ERO	ERO:0000020	OCIAML3			Cell line information	OCI-AML3 Rep B p8	Leukemia	MEMalpha; 20% FBS	28	28	8	Screener D	20110802	20110822	pass
OCIAML3_HAEMATOPOIETIC_AND_LYMPHOID_TISSUE	Homo sapiens	NCBITAXON	NCBITaxon:9606	biological specimen	ERO	ERO:0000020	OCIAML3			Cell line information	OCI-AML3 Rep C p8	Leukemia	MEMalpha; 20% FBS	28	28	8	Screener D	20110802	20110822	pass
OCIAML3_HAEMATOPOIETIC_AND_LYMPHOID_TISSUE	Homo sapiens	NCBITAXON	NCBITaxon:9606	biological specimen	ERO	ERO:0000020	OCIAML3			Cell line information	OCI-AML3 Rep D p8	Leukemia	MEMalpha; 20% FBS	28	28	8	Screener D	20110802	20110822	pass
OCIAML5_HAEMATOPOIETIC_AND_LYMPHOID_TISSUE	Homo sapiens	NCBITAXON	NCBITaxon:9606	biological specimen	ERO	ERO:0000020	OCI-AML5 cell	CLO	CLO:0008236	Cell line information	OCI-AML5 Rep A p8	Leukemia	MEM Alpha; 20% FBS; 20% Conditioned Media	24	29	8	Screener C	20110802	20110822	pass
OCIAML5_HAEMATOPOIETIC_AND_LYMPHOID_TISSUE	Homo sapiens	NCBITAXON	NCBITaxon:9606	biological specimen	ERO	ERO:0000020	OCI-AML5 cell	CLO	CLO:0008236	Cell line information	OCI-AML5 Rep B p8	Leukemia	MEM Alpha; 20% FBS; 20% Conditioned Media	24	29	8	Screener C	20110802	20110822	pass
OCIAML5_HAEMATOPOIETIC_AND_LYMPHOID_TISSUE	Homo sapiens	NCBITAXON	NCBITaxon:9606	biological specimen	ERO	ERO:0000020	OCI-AML5 cell	CLO	CLO:0008236	Cell line information	OCI-AML5 Rep C p8	Leukemia	MEM Alpha; 20% FBS; 20% Conditioned Media	24	29	8	Screener C	20110802	20110822	pass
OCIAML5_HAEMATOPOIETIC_AND_LYMPHOID_TISSUE	Homo sapiens	NCBITAXON	NCBITaxon:9606	biological specimen	ERO	ERO:0000020	OCI-AML5 cell	CLO	CLO:0008236	Cell line information	OCI-AML5 Rep D p8	Leukemia	MEM Alpha; 20% FBS; 20% Conditioned Media	24	29	8	Screener C	20110802	20110822	pass
OCIAML5_HAEMATOPOIETIC_AND_LYMPHOID_TISSUE	Homo sapiens	NCBITAXON	NCBITaxon:9606	biological specimen	ERO	ERO:0000020	OCI-AML5 cell	CLO	CLO:0008236	Cell line information	OCI-AML5 Rep A p7	Leukemia	MEM Alpha; 20% FBS; 20% Conditioned Media	24	29	8	Screener C	20110802	20110822	fail, but borderline
OCIAML5_HAEMATOPOIETIC_AND_LYMPHOID_TISSUE	Homo sapiens	NCBITAXON	NCBITaxon:9606	biological specimen	ERO	ERO:0000020	OCI-AML5 cell	CLO	CLO:0008236	Cell line information	OCI-AML5 Rep B p7	Leukemia	MEM Alpha; 20% FBS; 20% Conditioned Media	24	29	8	Screener C	20110802	20110822	fail, but borderline
OCIAML5_HAEMATOPOIETIC_AND_LYMPHOID_TISSUE	Homo sapiens	NCBITAXON	NCBITaxon:9606	biological specimen	ERO	ERO:0000020	OCI-AML5 cell	CLO	CLO:0008236	Cell line information	OCI-AML5 Rep C p7	Leukemia	MEM Alpha; 20% FBS; 20% Conditioned Media	24	29	8	Screener C	20110802	20110822	fail, but borderline
OCIAML5_HAEMATOPOIETIC_AND_LYMPHOID_TISSUE	Homo sapiens	NCBITAXON	NCBITaxon:9606	biological specimen	ERO	ERO:0000020	OCI-AML5 cell	CLO	CLO:0008236	Cell line information	OCI-AML5 Rep D p7	Leukemia	MEM Alpha; 20% FBS; 20% Conditioned Media	24	29	8	Screener C	20110802	20110822	fail, but borderline
OE33_OESOPHAGUS	Homo sapiens	NCBITAXON	NCBITaxon:9606	biological specimen	ERO	ERO:0000020	OE33 cell	CLO	CLO:0008240	Cell line information	OE33 Rep A p8	Esophageal	RPMI; 10% FBS	33	31	8	Screener C	20100301	20111202	pass
OE33_OESOPHAGUS	Homo sapiens	NCBITAXON	NCBITaxon:9606	biological specimen	ERO	ERO:0000020	OE33 cell	CLO	CLO:0008240	Cell line information	OE33 Rep B p8	Esophageal	RPMI; 10% FBS	33	31	8	Screener C	20100301	20111202	pass
OE33_OESOPHAGUS	Homo sapiens	NCBITAXON	NCBITaxon:9606	biological specimen	ERO	ERO:0000020	OE33 cell	CLO	CLO:0008240	Cell line information	OE33 Rep C p8	Esophageal	RPMI; 10% FBS	33	31	8	Screener C	20100301	20111202	pass
OE33_OESOPHAGUS	Homo sapiens	NCBITAXON	NCBITaxon:9606	biological specimen	ERO	ERO:0000020	OE33 cell	CLO	CLO:0008240	Cell line information	OE33 Rep D p8	Esophageal	RPMI; 10% FBS	33	31	8	Screener C	20100301	20111202	pass
OELE_OVARY	Homo sapiens	NCBITAXON	NCBITaxon:9606	biological specimen	ERO	ERO:0000020	OELE			Cell line information	OELE Rep B p7	Ovarian	OEipCM	48	30	7	Screener B	20110503	20110510	pass
OELE_OVARY	Homo sapiens	NCBITAXON	NCBITaxon:9606	biological specimen	ERO	ERO:0000020	OELE			Cell line information	OELE Rep C p7	Ovarian	OEipCM	48	30	7	Screener B	20110503	20110510	pass
OELE_OVARY	Homo sapiens	NCBITAXON	NCBITaxon:9606	biological specimen	ERO	ERO:0000020	OELE			Cell line information	OELE Rep D p7	Ovarian	OEipCM	48	30	7	Screener B	20110503	20110510	pass
OELE_OVARY	Homo sapiens	NCBITAXON	NCBITaxon:9606	biological specimen	ERO	ERO:0000020	OELE			Cell line information	OELE Rep A p7	Ovarian	OEipCM	48	30	7	Screener B	20110503	20110510	fail
OPM2_HAEMATOPOIETIC_AND_LYMPHOID_TISSUE	Homo sapiens	NCBITAXON	NCBITaxon:9606	biological specimen	ERO	ERO:0000020	OPM-2 cell	CLO	CLO:0008269	Cell line information	OPM-2 Rep A p9	Multiple Myeloma	RPMI; 10% FBS	50	37	9	Screener E	20110621	20110706	pass
OPM2_HAEMATOPOIETIC_AND_LYMPHOID_TISSUE	Homo sapiens	NCBITAXON	NCBITaxon:9606	biological specimen	ERO	ERO:0000020	OPM-2 cell	CLO	CLO:0008269	Cell line information	OPM-2 Rep B p9	Multiple Myeloma	RPMI; 10% FBS	50	37	9	Screener E	20110621	20110706	pass
OPM2_HAEMATOPOIETIC_AND_LYMPHOID_TISSUE	Homo sapiens	NCBITAXON	NCBITaxon:9606	biological specimen	ERO	ERO:0000020	OPM-2 cell	CLO	CLO:0008269	Cell line information	OPM-2 Rep C p9	Multiple Myeloma	RPMI; 10% FBS	50	37	9	Screener E	20110621	20110706	pass
OPM2_HAEMATOPOIETIC_AND_LYMPHOID_TISSUE	Homo sapiens	NCBITAXON	NCBITaxon:9606	biological specimen	ERO	ERO:0000020	OPM-2 cell	CLO	CLO:0008269	Cell line information	OPM-2 Rep D p9	Multiple Myeloma	RPMI; 10% FBS	50	37	9	Screener E	20110621	20110706	pass
OV7_OVARY	Homo sapiens	NCBITAXON	NCBITaxon:9606	biological specimen	ERO	ERO:0000020	OV7			Cell line information	OV7 Rep A p8	Ovarian	DMEM:F12 (1:1); 5% FBS; 2mM L-glutamine; 0.5ug/ml hydrocortisone; 10ug/ml insulin	110	40	8	Screener D	20110518	20110602	pass
OV7_OVARY	Homo sapiens	NCBITAXON	NCBITaxon:9606	biological specimen	ERO	ERO:0000020	OV7			Cell line information	OV7 Rep B p8	Ovarian	DMEM:F12 (1:1); 5% FBS; 2mM L-glutamine; 0.5ug/ml hydrocortisone; 10ug/ml insulin	110	40	8	Screener D	20110518	20110602	pass
OV7_OVARY	Homo sapiens	NCBITAXON	NCBITaxon:9606	biological specimen	ERO	ERO:0000020	OV7			Cell line information	OV7 Rep C p8	Ovarian	DMEM:F12 (1:1); 5% FBS; 2mM L-glutamine; 0.5ug/ml hydrocortisone; 10ug/ml insulin	110	40	8	Screener D	20110518	20110602	pass
OV7_OVARY	Homo sapiens	NCBITAXON	NCBITaxon:9606	biological specimen	ERO	ERO:0000020	OV7			Cell line information	OV7 Rep D p8	Ovarian	DMEM:F12 (1:1); 5% FBS; 2mM L-glutamine; 0.5ug/ml hydrocortisone; 10ug/ml insulin	110	40	8	Screener D	20110518	20110602	pass
OV90_OVARY	Homo sapiens	NCBITAXON	NCBITaxon:9606	biological specimen	ERO	ERO:0000020	OV-90 cell	CLO	CLO:0008276	Cell line information	OV-90 Rep A p10	Ovarian	DMEM; 10% FBS [1:1 mixture of MCDB 105 medium with 1.5 g/L sodium bicarbonate added and Medium 199; 10% FBS]	40	43	10	Screener C	20111116	20111128	pass
OV90_OVARY	Homo sapiens	NCBITAXON	NCBITaxon:9606	biological specimen	ERO	ERO:0000020	OV-90 cell	CLO	CLO:0008276	Cell line information	OV-90 Rep B p10	Ovarian	DMEM; 10% FBS [1:1 mixture of MCDB 105 medium with 1.5 g/L sodium bicarbonate added and Medium 199; 10% FBS]	40	43	10	Screener C	20111116	20111128	pass
OV90_OVARY	Homo sapiens	NCBITAXON	NCBITaxon:9606	biological specimen	ERO	ERO:0000020	OV-90 cell	CLO	CLO:0008276	Cell line information	OV-90 Rep C p10	Ovarian	DMEM; 10% FBS [1:1 mixture of MCDB 105 medium with 1.5 g/L sodium bicarbonate added and Medium 199; 10% FBS]	40	43	10	Screener C	20111116	20111128	pass
OV90_OVARY	Homo sapiens	NCBITAXON	NCBITaxon:9606	biological specimen	ERO	ERO:0000020	OV-90 cell	CLO	CLO:0008276	Cell line information	OV-90 Rep D p10	Ovarian	DMEM; 10% FBS [1:1 mixture of MCDB 105 medium with 1.5 g/L sodium bicarbonate added and Medium 199; 10% FBS]	40	43	10	Screener C	20111116	20111128	pass
OVCAR4_OVARY	Homo sapiens	NCBITAXON	NCBITaxon:9606	biological specimen	ERO	ERO:0000020	OVCAR4			Cell line information	OVCAR-4 REP A p10	Ovarian	RPMI; 10% FBS	43	35	10	Screener C	20100412	20111109	pass
OVCAR4_OVARY	Homo sapiens	NCBITAXON	NCBITaxon:9606	biological specimen	ERO	ERO:0000020	OVCAR4			Cell line information	OVCAR-4 REP B p10	Ovarian	RPMI; 10% FBS	43	35	10	Screener C	20100412	20111109	pass
OVCAR4_OVARY	Homo sapiens	NCBITAXON	NCBITaxon:9606	biological specimen	ERO	ERO:0000020	OVCAR4			Cell line information	OVCAR-4 REP C p10	Ovarian	RPMI; 10% FBS	43	35	10	Screener C	20100412	20111109	pass
OVCAR4_OVARY	Homo sapiens	NCBITAXON	NCBITaxon:9606	biological specimen	ERO	ERO:0000020	OVCAR4			Cell line information	OVCAR-4 REP D p10	Ovarian	RPMI; 10% FBS	43	35	10	Screener C	20100412	20111109	pass
OVCAR8_OVARY	Homo sapiens	NCBITAXON	NCBITaxon:9606	biological specimen	ERO	ERO:0000020	OVCAR8			Cell line information	OVCAR-8 REP A p8	Ovarian	RPMI; 10% FBS	25	29	8	Screener A	20101207	20110324	pass
OVCAR8_OVARY	Homo sapiens	NCBITAXON	NCBITaxon:9606	biological specimen	ERO	ERO:0000020	OVCAR8			Cell line information	OVCAR-8 REP B p8	Ovarian	RPMI; 10% FBS	25	29	8	Screener A	20101207	20110324	pass
OVCAR8_OVARY	Homo sapiens	NCBITAXON	NCBITaxon:9606	biological specimen	ERO	ERO:0000020	OVCAR8			Cell line information	OVCAR-8 REP C p8	Ovarian	RPMI; 10% FBS	25	29	8	Screener A	20101207	20110324	pass
OVCAR8_OVARY	Homo sapiens	NCBITAXON	NCBITaxon:9606	biological specimen	ERO	ERO:0000020	OVCAR8			Cell line information	OVCAR-8 REP D p8	Ovarian	RPMI; 10% FBS	25	29	8	Screener A	20101207	20110324	pass
OVISE_OVARY	Homo sapiens	NCBITAXON	NCBITaxon:9606	biological specimen	ERO	ERO:0000020	OVISE			Cell line information	OVISE REP A p9	Ovarian	RPMI; 10% FBS	48	32	9	Screener C	20100729	20110321	pass
OVISE_OVARY	Homo sapiens	NCBITAXON	NCBITaxon:9606	biological specimen	ERO	ERO:0000020	OVISE			Cell line information	OVISE REP B p9	Ovarian	RPMI; 10% FBS	48	32	9	Screener C	20100729	20110321	pass
OVISE_OVARY	Homo sapiens	NCBITAXON	NCBITaxon:9606	biological specimen	ERO	ERO:0000020	OVISE			Cell line information	OVISE REP C p9	Ovarian	RPMI; 10% FBS	48	32	9	Screener C	20100729	20110321	pass
OVISE_OVARY	Homo sapiens	NCBITAXON	NCBITaxon:9606	biological specimen	ERO	ERO:0000020	OVISE			Cell line information	OVISE REP D p9	Ovarian	RPMI; 10% FBS	48	32	9	Screener C	20100729	20110321	pass
OVMANA_OVARY	Homo sapiens	NCBITAXON	NCBITaxon:9606	biological specimen	ERO	ERO:0000020	OVMANA			Cell line information	OVMANA Rep A p8	Ovarian	RPMI; 10% FBS	70	54	8	Screener B	20111116	20111129	fail
OVMANA_OVARY	Homo sapiens	NCBITAXON	NCBITaxon:9606	biological specimen	ERO	ERO:0000020	OVMANA			Cell line information	OVMANA Rep B p8	Ovarian	RPMI; 10% FBS	70	54	8	Screener B	20111116	20111129	fail
OVMANA_OVARY	Homo sapiens	NCBITAXON	NCBITaxon:9606	biological specimen	ERO	ERO:0000020	OVMANA			Cell line information	OVMANA Rep C p8	Ovarian	RPMI; 10% FBS	70	54	8	Screener B	20111116	20111129	fail
OVMANA_OVARY	Homo sapiens	NCBITAXON	NCBITaxon:9606	biological specimen	ERO	ERO:0000020	OVMANA			Cell line information	OVMANA Rep D p8	Ovarian	RPMI; 10% FBS	70	54	8	Screener B	20111116	20111129	fail
PANC0327_PANCREAS	Homo sapiens	NCBITAXON	NCBITaxon:9606	biological specimen	ERO	ERO:0000020	PANC0327			Cell line information	Panc 03.27 REP A p8	Pancreas	RPMI; 15% FBS; 0.1 unit/ml human insulin	51	29	8	Screener B	20090918	20110322	pass
PANC0327_PANCREAS	Homo sapiens	NCBITAXON	NCBITaxon:9606	biological specimen	ERO	ERO:0000020	PANC0327			Cell line information	Panc 03.27 REP B p8	Pancreas	RPMI; 15% FBS; 0.1 unit/ml human insulin	51	29	8	Screener B	20090918	20110322	pass
PANC0327_PANCREAS	Homo sapiens	NCBITAXON	NCBITaxon:9606	biological specimen	ERO	ERO:0000020	PANC0327			Cell line information	Panc 03.27 REP C p8	Pancreas	RPMI; 15% FBS; 0.1 unit/ml human insulin	51	29	8	Screener B	20090918	20110322	pass
PANC0327_PANCREAS	Homo sapiens	NCBITAXON	NCBITaxon:9606	biological specimen	ERO	ERO:0000020	PANC0327			Cell line information	Panc 03.27 REP D p8	Pancreas	RPMI; 15% FBS; 0.1 unit/ml human insulin	51	29	8	Screener B	20090918	20110322	pass
PANC0813_PANCREAS	Homo sapiens	NCBITAXON	NCBITaxon:9606	biological specimen	ERO	ERO:0000020	PANC0813			Cell line information	Panc 08.13 Rep A p6	Pancreas	RPMI; 15% FBS; 2mM glutamine; 1.5 g/L Sodium bicarbonate; 4.5g/L glucose; 10mM HEPES; 1mM Sodium Pyruvate; 10 units/mL Insulin	117	48	6	Screener B	20111116	20111129	pass
PANC0813_PANCREAS	Homo sapiens	NCBITAXON	NCBITaxon:9606	biological specimen	ERO	ERO:0000020	PANC0813			Cell line information	Panc 08.13 Rep B p6	Pancreas	RPMI; 15% FBS; 2mM glutamine; 1.5 g/L Sodium bicarbonate; 4.5g/L glucose; 10mM HEPES; 1mM Sodium Pyruvate; 10 units/mL Insulin	117	48	6	Screener B	20111116	20111129	pass
PANC0813_PANCREAS	Homo sapiens	NCBITAXON	NCBITaxon:9606	biological specimen	ERO	ERO:0000020	PANC0813			Cell line information	Panc 08.13 Rep C p6	Pancreas	RPMI; 15% FBS; 2mM glutamine; 1.5 g/L Sodium bicarbonate; 4.5g/L glucose; 10mM HEPES; 1mM Sodium Pyruvate; 10 units/mL Insulin	117	48	6	Screener B	20111116	20111129	pass
PANC0813_PANCREAS	Homo sapiens	NCBITAXON	NCBITaxon:9606	biological specimen	ERO	ERO:0000020	PANC0813			Cell line information	Panc 08.13 Rep D p6	Pancreas	RPMI; 15% FBS; 2mM glutamine; 1.5 g/L Sodium bicarbonate; 4.5g/L glucose; 10mM HEPES; 1mM Sodium Pyruvate; 10 units/mL Insulin	117	48	6	Screener B	20111116	20111129	pass
PANC1005_PANCREAS	Homo sapiens	NCBITAXON	NCBITaxon:9606	biological specimen	ERO	ERO:0000020	PANC1005			Cell line information	Panc 10.05 REP A p10	Pancreas	RPMI; 15% FBS; 2mM glutamine; 1.5 g/L Sodium bicarbonate; 4.5g/L glucose; 10mM HEPES; 1mM Sodium Pyruvate; 10 units/mL Insulin	30	36	10	Screener B	20100223	20111121	pass
PANC1005_PANCREAS	Homo sapiens	NCBITAXON	NCBITaxon:9606	biological specimen	ERO	ERO:0000020	PANC1005			Cell line information	Panc 10.05 REP B p10	Pancreas	RPMI; 15% FBS; 2mM glutamine; 1.5 g/L Sodium bicarbonate; 4.5g/L glucose; 10mM HEPES; 1mM Sodium Pyruvate; 10 units/mL Insulin	30	36	10	Screener B	20100223	20111121	pass
PANC1005_PANCREAS	Homo sapiens	NCBITAXON	NCBITaxon:9606	biological specimen	ERO	ERO:0000020	PANC1005			Cell line information	Panc 10.05 REP D p10	Pancreas	RPMI; 15% FBS; 2mM glutamine; 1.5 g/L Sodium bicarbonate; 4.5g/L glucose; 10mM HEPES; 1mM Sodium Pyruvate; 10 units/mL Insulin	30	36	10	Screener B	20100223	20111121	pass
PANC1005_PANCREAS	Homo sapiens	NCBITAXON	NCBITaxon:9606	biological specimen	ERO	ERO:0000020	PANC1005			Cell line information	Panc 10.05 REP C p10	Pancreas	RPMI; 15% FBS; 2mM glutamine; 1.5 g/L Sodium bicarbonate; 4.5g/L glucose; 10mM HEPES; 1mM Sodium Pyruvate; 10 units/mL Insulin	30	36	10	Screener B	20100223	20111121	fail
pDNA				reference compound	BAO	BAO:0002092				Cell line information	pDNA_10025
pDNA				reference compound	BAO	BAO:0002092				Cell line information	pDNA-10025_10056
pDNA				reference compound	BAO	BAO:0002092				Cell line information	pDNA-110709_10056
pDNA				reference compound	BAO	BAO:0002092				Cell line information	pDNA_54_10051
PLB985_HAEMATOPOIETIC_AND_LYMPHOID_TISSUE	Homo sapiens	NCBITAXON	NCBITaxon:9606	biological specimen	ERO	ERO:0000020	PLB-985 cell	CLO	CLO:0008457	Cell line information	PLB-985 Rep A p7	Leukemia	RPMI; 10% FBS	35	28	7	Screener D	20110627	20110708	pass
PLB985_HAEMATOPOIETIC_AND_LYMPHOID_TISSUE	Homo sapiens	NCBITAXON	NCBITaxon:9606	biological specimen	ERO	ERO:0000020	PLB-985 cell	CLO	CLO:0008457	Cell line information	PLB-985 Rep B p7	Leukemia	RPMI; 10% FBS	35	28	7	Screener D	20110627	20110708	pass
PLB985_HAEMATOPOIETIC_AND_LYMPHOID_TISSUE	Homo sapiens	NCBITAXON	NCBITaxon:9606	biological specimen	ERO	ERO:0000020	PLB-985 cell	CLO	CLO:0008457	Cell line information	PLB-985 Rep C p7	Leukemia	RPMI; 10% FBS	35	28	7	Screener D	20110627	20110708	pass
PLB985_HAEMATOPOIETIC_AND_LYMPHOID_TISSUE	Homo sapiens	NCBITAXON	NCBITaxon:9606	biological specimen	ERO	ERO:0000020	PLB-985 cell	CLO	CLO:0008457	Cell line information	PLB-985 Rep D p7	Leukemia	RPMI; 10% FBS	35	28	7	Screener D	20110627	20110708	pass
PSN1_PANCREAS	Homo sapiens	NCBITAXON	NCBITaxon:9606	biological specimen	ERO	ERO:0000020	PSN1 cell	CLO	CLO:0008512	Cell line information	PSN1 Rep A p8	Pancreas	RPMI; 10% FBS; 2mM glutamine	35	28	8	Screener E	20110101	20111026	pass
PSN1_PANCREAS	Homo sapiens	NCBITAXON	NCBITaxon:9606	biological specimen	ERO	ERO:0000020	PSN1 cell	CLO	CLO:0008512	Cell line information	PSN1 Rep B p8	Pancreas	RPMI; 10% FBS; 2mM glutamine	35	28	8	Screener E	20110101	20111026	pass
PSN1_PANCREAS	Homo sapiens	NCBITAXON	NCBITaxon:9606	biological specimen	ERO	ERO:0000020	PSN1 cell	CLO	CLO:0008512	Cell line information	PSN1 Rep C p8	Pancreas	RPMI; 10% FBS; 2mM glutamine	35	28	8	Screener E	20110101	20111026	pass
PSN1_PANCREAS	Homo sapiens	NCBITAXON	NCBITaxon:9606	biological specimen	ERO	ERO:0000020	PSN1 cell	CLO	CLO:0008512	Cell line information	PSN1 Rep D p8	Pancreas	RPMI; 10% FBS; 2mM glutamine	35	28	8	Screener E	20110101	20111026	pass
QGP1_PANCREAS	Homo sapiens	NCBITAXON	NCBITaxon:9606	biological specimen	ERO	ERO:0000020	QGP1			Cell line information	QGP-1 Rep A p7	Pancreas	RPMI; 10% FBS	61	40	7	Screener C	20111116	20111129	pass
QGP1_PANCREAS	Homo sapiens	NCBITAXON	NCBITaxon:9606	biological specimen	ERO	ERO:0000020	QGP1			Cell line information	QGP-1 Rep B p7	Pancreas	RPMI; 10% FBS	61	40	7	Screener C	20111116	20111129	pass
QGP1_PANCREAS	Homo sapiens	NCBITAXON	NCBITaxon:9606	biological specimen	ERO	ERO:0000020	QGP1			Cell line information	QGP-1 Rep C p7	Pancreas	RPMI; 10% FBS	61	40	7	Screener C	20111116	20111129	pass
QGP1_PANCREAS	Homo sapiens	NCBITAXON	NCBITaxon:9606	biological specimen	ERO	ERO:0000020	QGP1			Cell line information	QGP-1 Rep D p7	Pancreas	RPMI; 10% FBS	61	40	7	Screener C	20111116	20111129	pass
REH_HAEMATOPOIETIC_AND_LYMPHOID_TISSUE	Homo sapiens	NCBITAXON	NCBITaxon:9606	biological specimen	ERO	ERO:0000020	REH cell	CLO	CLO:0008781	Cell line information	Reh REP A p8	Leukemia	RPMI; 10% FBS	30	28	8	Screener E	20110608	20110609	pass
REH_HAEMATOPOIETIC_AND_LYMPHOID_TISSUE	Homo sapiens	NCBITAXON	NCBITaxon:9606	biological specimen	ERO	ERO:0000020	REH cell	CLO	CLO:0008781	Cell line information	Reh REP B p8	Leukemia	RPMI; 10% FBS	30	28	8	Screener E	20110608	20110609	pass
REH_HAEMATOPOIETIC_AND_LYMPHOID_TISSUE	Homo sapiens	NCBITAXON	NCBITaxon:9606	biological specimen	ERO	ERO:0000020	REH cell	CLO	CLO:0008781	Cell line information	Reh REP C p8	Leukemia	RPMI; 10% FBS	30	28	8	Screener E	20110608	20110609	pass
REH_HAEMATOPOIETIC_AND_LYMPHOID_TISSUE	Homo sapiens	NCBITAXON	NCBITaxon:9606	biological specimen	ERO	ERO:0000020	REH cell	CLO	CLO:0008781	Cell line information	Reh REP D p8	Leukemia	RPMI; 10% FBS	30	28	8	Screener E	20110608	20110609	pass
RKN_SOFT_TISSUE	Homo sapiens	NCBITAXON	NCBITaxon:9606	biological specimen	ERO	ERO:0000020	RKN			Cell line information	RKN REP A p6	Soft Tissue Sarcoma	Hams F-12; 10% FBS	65	30	6	Screener A	20110211	20111116	pass
RKN_SOFT_TISSUE	Homo sapiens	NCBITAXON	NCBITaxon:9606	biological specimen	ERO	ERO:0000020	RKN			Cell line information	RKN REP B p6	Soft Tissue Sarcoma	Hams F-12; 10% FBS	65	30	6	Screener A	20110211	20111116	pass
RKN_SOFT_TISSUE	Homo sapiens	NCBITAXON	NCBITaxon:9606	biological specimen	ERO	ERO:0000020	RKN			Cell line information	RKN REP C p6	Soft Tissue Sarcoma	Hams F-12; 10% FBS	65	30	6	Screener A	20110211	20111116	pass
RKN_SOFT_TISSUE	Homo sapiens	NCBITAXON	NCBITaxon:9606	biological specimen	ERO	ERO:0000020	RKN			Cell line information	RKN REP D p6	Soft Tissue Sarcoma	Hams F-12; 10% FBS	65	30	6	Screener A	20110211	20111116	pass
RKO_LARGE_INTESTINE	Homo sapiens	NCBITAXON	NCBITaxon:9606	biological specimen	ERO	ERO:0000020	RKO cell	CLO	CLO:0008825	Cell line information	RKO REP A p8	Colon	MEM; 10% FBS	21	36	8	Screener D	20100729	20110322	pass
RKO_LARGE_INTESTINE	Homo sapiens	NCBITAXON	NCBITaxon:9606	biological specimen	ERO	ERO:0000020	RKO cell	CLO	CLO:0008825	Cell line information	RKO REP B p8	Colon	MEM; 10% FBS	21	36	8	Screener D	20100729	20110322	pass
RKO_LARGE_INTESTINE	Homo sapiens	NCBITAXON	NCBITaxon:9606	biological specimen	ERO	ERO:0000020	RKO cell	CLO	CLO:0008825	Cell line information	RKO REP C p8	Colon	MEM; 10% FBS	21	36	8	Screener D	20100729	20110322	pass
RKO_LARGE_INTESTINE	Homo sapiens	NCBITAXON	NCBITaxon:9606	biological specimen	ERO	ERO:0000020	RKO cell	CLO	CLO:0008825	Cell line information	RKO REP D p8	Colon	MEM; 10% FBS	21	36	8	Screener D	20100729	20110322	pass
RMUGS_OVARY	Homo sapiens	NCBITAXON	NCBITaxon:9606	biological specimen	ERO	ERO:0000020	RMUGS			Cell line information	RMUG-S REP A p8	Ovarian	Hams F-12; 10% FBS	75	35	8	Screener A	20110414	20110421	pass
RMUGS_OVARY	Homo sapiens	NCBITAXON	NCBITaxon:9606	biological specimen	ERO	ERO:0000020	RMUGS			Cell line information	RMUG-S REP B p8	Ovarian	Hams F-12; 10% FBS	75	35	8	Screener A	20110414	20110421	pass
RMUGS_OVARY	Homo sapiens	NCBITAXON	NCBITaxon:9606	biological specimen	ERO	ERO:0000020	RMUGS			Cell line information	RMUG-S REP C p8	Ovarian	Hams F-12; 10% FBS	75	35	8	Screener A	20110414	20110421	pass
RMUGS_OVARY	Homo sapiens	NCBITAXON	NCBITaxon:9606	biological specimen	ERO	ERO:0000020	RMUGS			Cell line information	RMUG-S REP D p8	Ovarian	Hams F-12; 10% FBS	75	35	8	Screener A	20110414	20110421	pass
RPE101_ENGINEERED	Homo sapiens	NCBITAXON	NCBITaxon:9606	biological specimen	ERO	ERO:0000020	RPE101			Cell line information	RPE-10-1 Rep A P5	Immortalized Retinal epithelial cells	DMEM:F12 (1:1); 10% FBS	60	21	5	Screener B	20110818	20110927	pass, but removed (engineered)
RPE101_ENGINEERED	Homo sapiens	NCBITAXON	NCBITaxon:9606	biological specimen	ERO	ERO:0000020	RPE101			Cell line information	RPE-10-1 Rep A p8	Immortalized Retinal epithelial cells	DMEM:F12 (1:1); 10% FBS	60	21	5	Screener B	20110818	20110927	pass, but removed (engineered)
RPE101_ENGINEERED	Homo sapiens	NCBITAXON	NCBITaxon:9606	biological specimen	ERO	ERO:0000020	RPE101			Cell line information	RPE-10-1 Rep B P5	Immortalized Retinal epithelial cells	DMEM:F12 (1:1); 10% FBS	60	21	5	Screener B	20110818	20110927	pass, but removed (engineered)
RPE101_ENGINEERED	Homo sapiens	NCBITAXON	NCBITaxon:9606	biological specimen	ERO	ERO:0000020	RPE101			Cell line information	RPE-10-1 Rep B p8	Immortalized Retinal epithelial cells	DMEM:F12 (1:1); 10% FBS	60	21	5	Screener B	20110818	20110927	pass, but removed (engineered)
RPE101_ENGINEERED	Homo sapiens	NCBITAXON	NCBITaxon:9606	biological specimen	ERO	ERO:0000020	RPE101			Cell line information	RPE-10-1 Rep C P5	Immortalized Retinal epithelial cells	DMEM:F12 (1:1); 10% FBS	60	21	5	Screener B	20110818	20110927	pass, but removed (engineered)
RPE101_ENGINEERED	Homo sapiens	NCBITAXON	NCBITaxon:9606	biological specimen	ERO	ERO:0000020	RPE101			Cell line information	RPE-10-1 Rep C p8	Immortalized Retinal epithelial cells	DMEM:F12 (1:1); 10% FBS	60	21	5	Screener B	20110818	20110927	pass, but removed (engineered)
RPE101_ENGINEERED	Homo sapiens	NCBITAXON	NCBITaxon:9606	biological specimen	ERO	ERO:0000020	RPE101			Cell line information	RPE-10-1 Rep D P5	Immortalized Retinal epithelial cells	DMEM:F12 (1:1); 10% FBS	60	21	5	Screener B	20110818	20110927	pass, but removed (engineered)
RPE101_ENGINEERED	Homo sapiens	NCBITAXON	NCBITaxon:9606	biological specimen	ERO	ERO:0000020	RPE101			Cell line information	RPE-10-1 Rep D p8	Immortalized Retinal epithelial cells	DMEM:F12 (1:1); 10% FBS	60	21	5	Screener B	20110818	20110927	pass, but removed (engineered)
RPE1A4D_ENGINEERED	Homo sapiens	NCBITAXON	NCBITaxon:9606	biological specimen	ERO	ERO:0000020	RPE1A4D			Cell line information	RPE1-A4D Rep A P5	Immortalized Retinal epithelial cells	DMEM:F12 (1:1); 10% FBS	130	15	4	Screener C	20110818	20110927	pass, but removed (engineered)
RPE1A4D_ENGINEERED	Homo sapiens	NCBITAXON	NCBITaxon:9606	biological specimen	ERO	ERO:0000020	RPE1A4D			Cell line information	RPE1-A4D Rep A p4	Immortalized Retinal epithelial cells	DMEM:F12 (1:1); 10% FBS	130	15	4	Screener C	20110818	20110927	pass, but removed (engineered)
RPE1A4D_ENGINEERED	Homo sapiens	NCBITAXON	NCBITaxon:9606	biological specimen	ERO	ERO:0000020	RPE1A4D			Cell line information	RPE1-A4D Rep A p8	Immortalized Retinal epithelial cells	DMEM:F12 (1:1); 10% FBS	130	15	4	Screener C	20110818	20110927	pass, but removed (engineered)
RPE1A4D_ENGINEERED	Homo sapiens	NCBITAXON	NCBITaxon:9606	biological specimen	ERO	ERO:0000020	RPE1A4D			Cell line information	RPE1-A4D Rep B p4	Immortalized Retinal epithelial cells	DMEM:F12 (1:1); 10% FBS	130	15	4	Screener C	20110818	20110927	pass, but removed (engineered)
RPE1A4D_ENGINEERED	Homo sapiens	NCBITAXON	NCBITaxon:9606	biological specimen	ERO	ERO:0000020	RPE1A4D			Cell line information	RPE1-A4D Rep B p8	Immortalized Retinal epithelial cells	DMEM:F12 (1:1); 10% FBS	130	15	4	Screener C	20110818	20110927	pass, but removed (engineered)
RPE1A4D_ENGINEERED	Homo sapiens	NCBITAXON	NCBITaxon:9606	biological specimen	ERO	ERO:0000020	RPE1A4D			Cell line information	RPE1-A4D Rep C P5	Immortalized Retinal epithelial cells	DMEM:F12 (1:1); 10% FBS	130	15	4	Screener C	20110818	20110927	pass, but removed (engineered)
RPE1A4D_ENGINEERED	Homo sapiens	NCBITAXON	NCBITaxon:9606	biological specimen	ERO	ERO:0000020	RPE1A4D			Cell line information	RPE1-A4D Rep C p4	Immortalized Retinal epithelial cells	DMEM:F12 (1:1); 10% FBS	130	15	4	Screener C	20110818	20110927	pass, but removed (engineered)
RPE1A4D_ENGINEERED	Homo sapiens	NCBITAXON	NCBITaxon:9606	biological specimen	ERO	ERO:0000020	RPE1A4D			Cell line information	RPE1-A4D Rep C p8	Immortalized Retinal epithelial cells	DMEM:F12 (1:1); 10% FBS	130	15	4	Screener C	20110818	20110927	pass, but removed (engineered)
RPE1A4D_ENGINEERED	Homo sapiens	NCBITAXON	NCBITaxon:9606	biological specimen	ERO	ERO:0000020	RPE1A4D			Cell line information	RPE1-A4D Rep D P5	Immortalized Retinal epithelial cells	DMEM:F12 (1:1); 10% FBS	130	15	4	Screener C	20110818	20110927	pass, but removed (engineered)
RPE1A4D_ENGINEERED	Homo sapiens	NCBITAXON	NCBITaxon:9606	biological specimen	ERO	ERO:0000020	RPE1A4D			Cell line information	RPE1-A4D Rep D p4	Immortalized Retinal epithelial cells	DMEM:F12 (1:1); 10% FBS	130	15	4	Screener C	20110818	20110927	pass, but removed (engineered)
RPE1A4D_ENGINEERED	Homo sapiens	NCBITAXON	NCBITaxon:9606	biological specimen	ERO	ERO:0000020	RPE1A4D			Cell line information	RPE1-A4D Rep D p8	Immortalized Retinal epithelial cells	DMEM:F12 (1:1); 10% FBS	130	15	4	Screener C	20110818	20110927	pass, but removed (engineered)
RPE74_ENGINEERED	Homo sapiens	NCBITAXON	NCBITaxon:9606	biological specimen	ERO	ERO:0000020	RPE74			Cell line information	RPE-7-4 Rep A P5	Immortalized Retinal epithelial cells	DMEM:F12 (1:1); 10% FBS	60	20	5	Screener E	20110818	20110927	pass, but removed (engineered)
RPE74_ENGINEERED	Homo sapiens	NCBITAXON	NCBITaxon:9606	biological specimen	ERO	ERO:0000020	RPE74			Cell line information	RPE-7-4 Rep A p8	Immortalized Retinal epithelial cells	DMEM:F12 (1:1); 10% FBS	60	20	5	Screener E	20110818	20110927	pass, but removed (engineered)
RPE74_ENGINEERED	Homo sapiens	NCBITAXON	NCBITaxon:9606	biological specimen	ERO	ERO:0000020	RPE74			Cell line information	RPE-7-4 Rep B P5	Immortalized Retinal epithelial cells	DMEM:F12 (1:1); 10% FBS	60	20	5	Screener E	20110818	20110927	pass, but removed (engineered)
RPE74_ENGINEERED	Homo sapiens	NCBITAXON	NCBITaxon:9606	biological specimen	ERO	ERO:0000020	RPE74			Cell line information	RPE-7-4 Rep B p8	Immortalized Retinal epithelial cells	DMEM:F12 (1:1); 10% FBS	60	20	5	Screener E	20110818	20110927	pass, but removed (engineered)
RPE74_ENGINEERED	Homo sapiens	NCBITAXON	NCBITaxon:9606	biological specimen	ERO	ERO:0000020	RPE74			Cell line information	RPE-7-4 Rep C P5	Immortalized Retinal epithelial cells	DMEM:F12 (1:1); 10% FBS	60	20	5	Screener E	20110818	20110927	pass, but removed (engineered)
RPE74_ENGINEERED	Homo sapiens	NCBITAXON	NCBITaxon:9606	biological specimen	ERO	ERO:0000020	RPE74			Cell line information	RPE-7-4 Rep C p8	Immortalized Retinal epithelial cells	DMEM:F12 (1:1); 10% FBS	60	20	5	Screener E	20110818	20110927	pass, but removed (engineered)
RPE74_ENGINEERED	Homo sapiens	NCBITAXON	NCBITaxon:9606	biological specimen	ERO	ERO:0000020	RPE74			Cell line information	RPE-7-4 Rep D P5	Immortalized Retinal epithelial cells	DMEM:F12 (1:1); 10% FBS	60	20	5	Screener E	20110818	20110927	pass, but removed (engineered)
RPE74_ENGINEERED	Homo sapiens	NCBITAXON	NCBITaxon:9606	biological specimen	ERO	ERO:0000020	RPE74			Cell line information	RPE-7-4 Rep D p8	Immortalized Retinal epithelial cells	DMEM:F12 (1:1); 10% FBS	60	20	5	Screener E	20110818	20110927	pass, but removed (engineered)
RPMI8226_HAEMATOPOIETIC_AND_LYMPHOID_TISSUE	Homo sapiens	NCBITAXON	NCBITaxon:9606	biological specimen	ERO	ERO:0000020	RPMI8226			Cell line information	RPMI 8226 Rep A p8	Multiple Myeloma	RPMI; 10% FBS	60	46	8	Screener D	20120523	20120525	fail
RPMI8226_HAEMATOPOIETIC_AND_LYMPHOID_TISSUE	Homo sapiens	NCBITAXON	NCBITaxon:9606	biological specimen	ERO	ERO:0000020	RPMI8226			Cell line information	RPMI 8226 Rep B p8	Multiple Myeloma	RPMI; 10% FBS	60	46	8	Screener D	20120523	20120525	fail
RPMI8226_HAEMATOPOIETIC_AND_LYMPHOID_TISSUE	Homo sapiens	NCBITAXON	NCBITaxon:9606	biological specimen	ERO	ERO:0000020	RPMI8226			Cell line information	RPMI 8226 Rep C p8	Multiple Myeloma	RPMI; 10% FBS	60	46	8	Screener D	20120523	20120525	fail
RPMI8226_HAEMATOPOIETIC_AND_LYMPHOID_TISSUE	Homo sapiens	NCBITAXON	NCBITaxon:9606	biological specimen	ERO	ERO:0000020	RPMI8226			Cell line information	RPMI 8226 Rep D p8	Multiple Myeloma	RPMI; 10% FBS	60	46	8	Screener D	20120523	20120525	fail
RS411_HAEMATOPOIETIC_AND_LYMPHOID_TISSUE	Homo sapiens	NCBITAXON	NCBITaxon:9606	biological specimen	ERO	ERO:0000020	RS411			Cell line information	RS4_11 Rep A p7	Leukemia	RPMI; 10% FBS	60	32	7	Screener D	20110804	20110929	pass
RS411_HAEMATOPOIETIC_AND_LYMPHOID_TISSUE	Homo sapiens	NCBITAXON	NCBITaxon:9606	biological specimen	ERO	ERO:0000020	RS411			Cell line information	RS4_11 Rep B p7	Leukemia	RPMI; 10% FBS	60	32	7	Screener D	20110804	20110929	pass
RS411_HAEMATOPOIETIC_AND_LYMPHOID_TISSUE	Homo sapiens	NCBITAXON	NCBITaxon:9606	biological specimen	ERO	ERO:0000020	RS411			Cell line information	RS4_11 Rep C p7	Leukemia	RPMI; 10% FBS	60	32	7	Screener D	20110804	20110929	pass
RS411_HAEMATOPOIETIC_AND_LYMPHOID_TISSUE	Homo sapiens	NCBITAXON	NCBITaxon:9606	biological specimen	ERO	ERO:0000020	RS411			Cell line information	RS4_11 Rep D p7	Leukemia	RPMI; 10% FBS	60	32	7	Screener D	20110804	20110929	pass
RT112_URINARY_TRACT	Homo sapiens	NCBITAXON	NCBITaxon:9606	biological specimen	ERO	ERO:0000020	RT112 cell	CLO	CLO:0008890	Cell line information	RT-112 REP A p8	Bladder	RPMI; 10% FBS	25	29	8	Other (<20 screens each)	20100626	20111116	pass
RT112_URINARY_TRACT	Homo sapiens	NCBITAXON	NCBITaxon:9606	biological specimen	ERO	ERO:0000020	RT112 cell	CLO	CLO:0008890	Cell line information	RT-112 REP B p8	Bladder	RPMI; 10% FBS	25	29	8	Other (<20 screens each)	20100626	20111116	pass
RT112_URINARY_TRACT	Homo sapiens	NCBITAXON	NCBITaxon:9606	biological specimen	ERO	ERO:0000020	RT112 cell	CLO	CLO:0008890	Cell line information	RT-112 REP C p8	Bladder	RPMI; 10% FBS	25	29	8	Other (<20 screens each)	20100626	20111116	pass
RT112_URINARY_TRACT	Homo sapiens	NCBITAXON	NCBITaxon:9606	biological specimen	ERO	ERO:0000020	RT112 cell	CLO	CLO:0008890	Cell line information	RT-112 REP D p8	Bladder	RPMI; 10% FBS	25	29	8	Other (<20 screens each)	20100626	20111116	pass
SEM_HAEMATOPOIETIC_AND_LYMPHOID_TISSUE	Homo sapiens	NCBITAXON	NCBITaxon:9606	biological specimen	ERO	ERO:0000020	SEM			Cell line information	SEM Rep A p6	Leukemia	IMDM; 10% FBS	24	30	6	Screener D	20110621	20110706	pass
SEM_HAEMATOPOIETIC_AND_LYMPHOID_TISSUE	Homo sapiens	NCBITAXON	NCBITaxon:9606	biological specimen	ERO	ERO:0000020	SEM			Cell line information	SEM Rep B p6	Leukemia	IMDM; 10% FBS	24	30	6	Screener D	20110621	20110706	pass
SEM_HAEMATOPOIETIC_AND_LYMPHOID_TISSUE	Homo sapiens	NCBITAXON	NCBITaxon:9606	biological specimen	ERO	ERO:0000020	SEM			Cell line information	SEM Rep C p6	Leukemia	IMDM; 10% FBS	24	30	6	Screener D	20110621	20110706	pass
SEM_HAEMATOPOIETIC_AND_LYMPHOID_TISSUE	Homo sapiens	NCBITAXON	NCBITaxon:9606	biological specimen	ERO	ERO:0000020	SEM			Cell line information	SEM Rep D p6	Leukemia	IMDM; 10% FBS	24	30	6	Screener D	20110621	20110706	pass
SF126_CENTRAL_NERVOUS_SYSTEM	Homo sapiens	NCBITAXON	NCBITaxon:9606	biological specimen	ERO	ERO:0000020	SF126			Cell line information	SF126 Rep A p9	GBM	EMEM; 10% FBS	35	28	9	Screener D	20110429	20110506	pass
SF126_CENTRAL_NERVOUS_SYSTEM	Homo sapiens	NCBITAXON	NCBITaxon:9606	biological specimen	ERO	ERO:0000020	SF126			Cell line information	SF126 Rep B p9	GBM	EMEM; 10% FBS	35	28	9	Screener D	20110429	20110506	pass
SF126_CENTRAL_NERVOUS_SYSTEM	Homo sapiens	NCBITAXON	NCBITaxon:9606	biological specimen	ERO	ERO:0000020	SF126			Cell line information	SF126 Rep C p9	GBM	EMEM; 10% FBS	35	28	9	Screener D	20110429	20110506	pass
SF126_CENTRAL_NERVOUS_SYSTEM	Homo sapiens	NCBITAXON	NCBITaxon:9606	biological specimen	ERO	ERO:0000020	SF126			Cell line information	SF126 Rep D p9	GBM	EMEM; 10% FBS	35	28	9	Screener D	20110429	20110506	pass
SF172_CENTRAL_NERVOUS_SYSTEM	Homo sapiens	NCBITAXON	NCBITaxon:9606	biological specimen	ERO	ERO:0000020	SF172			Cell line information	SF172 Rep A p8	GBM	DMEM; 10% FBS	24	27	8	Screener E	20110201	20111122	pass
SF172_CENTRAL_NERVOUS_SYSTEM	Homo sapiens	NCBITAXON	NCBITaxon:9606	biological specimen	ERO	ERO:0000020	SF172			Cell line information	SF172 Rep B p8	GBM	DMEM; 10% FBS	24	27	8	Screener E	20110201	20111122	pass
SF172_CENTRAL_NERVOUS_SYSTEM	Homo sapiens	NCBITAXON	NCBITaxon:9606	biological specimen	ERO	ERO:0000020	SF172			Cell line information	SF172 Rep C p8	GBM	DMEM; 10% FBS	24	27	8	Screener E	20110201	20111122	pass
SF172_CENTRAL_NERVOUS_SYSTEM	Homo sapiens	NCBITAXON	NCBITaxon:9606	biological specimen	ERO	ERO:0000020	SF172			Cell line information	SF172 Rep D p8	GBM	DMEM; 10% FBS	24	27	8	Screener E	20110201	20111122	pass
SF295_CENTRAL_NERVOUS_SYSTEM	Homo sapiens	NCBITAXON	NCBITaxon:9606	biological specimen	ERO	ERO:0000020	SF295			Cell line information	SF-295 REP A p10	GBM	RPMI; 10% FBS	27	36	10	Screener D	20110425	20110429	pass
SF295_CENTRAL_NERVOUS_SYSTEM	Homo sapiens	NCBITAXON	NCBITaxon:9606	biological specimen	ERO	ERO:0000020	SF295			Cell line information	SF-295 REP B p10	GBM	RPMI; 10% FBS	27	36	10	Screener D	20110425	20110429	pass
SF295_CENTRAL_NERVOUS_SYSTEM	Homo sapiens	NCBITAXON	NCBITaxon:9606	biological specimen	ERO	ERO:0000020	SF295			Cell line information	SF-295 REP C p10	GBM	RPMI; 10% FBS	27	36	10	Screener D	20110425	20110429	pass
SF295_CENTRAL_NERVOUS_SYSTEM	Homo sapiens	NCBITAXON	NCBITaxon:9606	biological specimen	ERO	ERO:0000020	SF295			Cell line information	SF-295 REP D p10	GBM	RPMI; 10% FBS	27	36	10	Screener D	20110425	20110429	pass
SF767_CENTRAL_NERVOUS_SYSTEM	Homo sapiens	NCBITAXON	NCBITaxon:9606	biological specimen	ERO	ERO:0000020	SF767			Cell line information	SF767 Rep A p7	GBM	DMEM; 10% FBS	29	28	7	Screener C	20100429	20111202	pass
SF767_CENTRAL_NERVOUS_SYSTEM	Homo sapiens	NCBITAXON	NCBITaxon:9606	biological specimen	ERO	ERO:0000020	SF767			Cell line information	SF767 Rep B p7	GBM	DMEM; 10% FBS	29	28	7	Screener C	20100429	20111202	pass
SF767_CENTRAL_NERVOUS_SYSTEM	Homo sapiens	NCBITAXON	NCBITaxon:9606	biological specimen	ERO	ERO:0000020	SF767			Cell line information	SF767 Rep C p7	GBM	DMEM; 10% FBS	29	28	7	Screener C	20100429	20111202	pass
SF767_CENTRAL_NERVOUS_SYSTEM	Homo sapiens	NCBITAXON	NCBITaxon:9606	biological specimen	ERO	ERO:0000020	SF767			Cell line information	SF767 Rep D p7	GBM	DMEM; 10% FBS	29	28	7	Screener C	20100429	20111202	pass
SJSA1_BONE	Homo sapiens	NCBITAXON	NCBITaxon:9606	biological specimen	ERO	ERO:0000020	SJSA-1 cell	CLO	CLO:0009031	Cell line information	SJSA-1 REP A p8	Bone sarcoma	RPMI; 10% FBS	31	28	8	Screener B	20091029	20111121	pass
SJSA1_BONE	Homo sapiens	NCBITAXON	NCBITaxon:9606	biological specimen	ERO	ERO:0000020	SJSA-1 cell	CLO	CLO:0009031	Cell line information	SJSA-1 REP B p8	Bone sarcoma	RPMI; 10% FBS	31	28	8	Screener B	20091029	20111121	pass
SJSA1_BONE	Homo sapiens	NCBITAXON	NCBITaxon:9606	biological specimen	ERO	ERO:0000020	SJSA-1 cell	CLO	CLO:0009031	Cell line information	SJSA-1 REP C p8	Bone sarcoma	RPMI; 10% FBS	31	28	8	Screener B	20091029	20111121	pass
SJSA1_BONE	Homo sapiens	NCBITAXON	NCBITaxon:9606	biological specimen	ERO	ERO:0000020	SJSA-1 cell	CLO	CLO:0009031	Cell line information	SJSA-1 REP D p8	Bone sarcoma	RPMI; 10% FBS	31	28	8	Screener B	20091029	20111121	pass
SKMEL5_SKIN	Homo sapiens	NCBITAXON	NCBITaxon:9606	biological specimen	ERO	ERO:0000020	SK-MEL-5 cell	CLO	CLO:0009047	Cell line information	SK-MEL-5 REP A p8	Melanoma	EMEM; 10% FBS	70	48	8	Screener E	20110504	20110511	pass
SKMEL5_SKIN	Homo sapiens	NCBITAXON	NCBITaxon:9606	biological specimen	ERO	ERO:0000020	SK-MEL-5 cell	CLO	CLO:0009047	Cell line information	SK-MEL-5 REP B p8	Melanoma	EMEM; 10% FBS	70	48	8	Screener E	20110504	20110511	pass
SKMEL5_SKIN	Homo sapiens	NCBITAXON	NCBITaxon:9606	biological specimen	ERO	ERO:0000020	SK-MEL-5 cell	CLO	CLO:0009047	Cell line information	SK-MEL-5 REP C p8	Melanoma	EMEM; 10% FBS	70	48	8	Screener E	20110504	20110511	pass
SKMEL5_SKIN	Homo sapiens	NCBITAXON	NCBITaxon:9606	biological specimen	ERO	ERO:0000020	SK-MEL-5 cell	CLO	CLO:0009047	Cell line information	SK-MEL-5 REP D p8	Melanoma	EMEM; 10% FBS	70	48	8	Screener E	20110504	20110511	pass
SKMM2_HAEMATOPOIETIC_AND_LYMPHOID_TISSUE	Homo sapiens	NCBITAXON	NCBITaxon:9606	biological specimen	ERO	ERO:0000020	SK-MM-2 cell	CLO	CLO:0009050	Cell line information	SK-MM-2 Rep A p6	Multiple Myeloma	RPMI; 10% FBS	85	36	6	Screener B	20110719	20110728	pass
SKMM2_HAEMATOPOIETIC_AND_LYMPHOID_TISSUE	Homo sapiens	NCBITAXON	NCBITaxon:9606	biological specimen	ERO	ERO:0000020	SK-MM-2 cell	CLO	CLO:0009050	Cell line information	SK-MM-2 Rep B p6	Multiple Myeloma	RPMI; 10% FBS	85	36	6	Screener B	20110719	20110728	pass
SKMM2_HAEMATOPOIETIC_AND_LYMPHOID_TISSUE	Homo sapiens	NCBITAXON	NCBITaxon:9606	biological specimen	ERO	ERO:0000020	SK-MM-2 cell	CLO	CLO:0009050	Cell line information	SK-MM-2 Rep C p6	Multiple Myeloma	RPMI; 10% FBS	85	36	6	Screener B	20110719	20110728	pass
SKMM2_HAEMATOPOIETIC_AND_LYMPHOID_TISSUE	Homo sapiens	NCBITAXON	NCBITaxon:9606	biological specimen	ERO	ERO:0000020	SK-MM-2 cell	CLO	CLO:0009050	Cell line information	SK-MM-2 Rep D p6	Multiple Myeloma	RPMI; 10% FBS	85	36	6	Screener B	20110719	20110728	pass
SKNO1_HAEMATOPOIETIC_AND_LYMPHOID_TISSUE	Homo sapiens	NCBITAXON	NCBITaxon:9606	biological specimen	ERO	ERO:0000020	SKNO1			Cell line information	SKNO-1 Rep A p8	Leukemia	RPMI; 10% FBS; 10 ng/ml rhGM-CFS (recombinant human granurocyte-macrophage colonystimulating factor)	24	30	8	Screener E	20110621	20110706	pass
SKNO1_HAEMATOPOIETIC_AND_LYMPHOID_TISSUE	Homo sapiens	NCBITAXON	NCBITaxon:9606	biological specimen	ERO	ERO:0000020	SKNO1			Cell line information	SKNO-1 Rep B p8	Leukemia	RPMI; 10% FBS; 10 ng/ml rhGM-CFS (recombinant human granurocyte-macrophage colonystimulating factor)	24	30	8	Screener E	20110621	20110706	pass
SKNO1_HAEMATOPOIETIC_AND_LYMPHOID_TISSUE	Homo sapiens	NCBITAXON	NCBITaxon:9606	biological specimen	ERO	ERO:0000020	SKNO1			Cell line information	SKNO-1 Rep C p8	Leukemia	RPMI; 10% FBS; 10 ng/ml rhGM-CFS (recombinant human granurocyte-macrophage colonystimulating factor)	24	30	8	Screener E	20110621	20110706	pass
SKNO1_HAEMATOPOIETIC_AND_LYMPHOID_TISSUE	Homo sapiens	NCBITAXON	NCBITaxon:9606	biological specimen	ERO	ERO:0000020	SKNO1			Cell line information	SKNO-1 Rep D p8	Leukemia	RPMI; 10% FBS; 10 ng/ml rhGM-CFS (recombinant human granurocyte-macrophage colonystimulating factor)	24	30	8	Screener E	20110621	20110706	pass
SKOV3_OVARY	Homo sapiens	NCBITAXON	NCBITaxon:9606	biological specimen	ERO	ERO:0000020	SK-OV-3 cell	CLO	CLO:0009063	Cell line information	SK-OV-3 Rep A p6	Ovarian	McCoy's 5A; 10% FBS	75	48	6	Screener E	20110503	20110510	pass
SKOV3_OVARY	Homo sapiens	NCBITAXON	NCBITaxon:9606	biological specimen	ERO	ERO:0000020	SK-OV-3 cell	CLO	CLO:0009063	Cell line information	SK-OV-3 Rep B p6	Ovarian	McCoy's 5A; 10% FBS	75	48	6	Screener E	20110503	20110510	pass
SKOV3_OVARY	Homo sapiens	NCBITAXON	NCBITaxon:9606	biological specimen	ERO	ERO:0000020	SK-OV-3 cell	CLO	CLO:0009063	Cell line information	SK-OV-3 Rep C p6	Ovarian	McCoy's 5A; 10% FBS	75	48	6	Screener E	20110503	20110510	pass
SKOV3_OVARY	Homo sapiens	NCBITAXON	NCBITaxon:9606	biological specimen	ERO	ERO:0000020	SK-OV-3 cell	CLO	CLO:0009063	Cell line information	SK-OV-3 Rep D p6	Ovarian	McCoy's 5A; 10% FBS	75	48	6	Screener E	20110503	20110510	pass
SKRC20_KIDNEY	Homo sapiens	NCBITAXON	NCBITaxon:9606	biological specimen	ERO	ERO:0000020	SKRC20			Cell line information	SK-RC-20 REP A p8	Renal Cell Carcinoma	RPMI; 10% FBS; 0.1mM NEAA	55	35	8	Screener E	20110224	20111003	pass
SKRC20_KIDNEY	Homo sapiens	NCBITAXON	NCBITaxon:9606	biological specimen	ERO	ERO:0000020	SKRC20			Cell line information	SK-RC-20 REP B p8	Renal Cell Carcinoma	RPMI; 10% FBS; 0.1mM NEAA	55	35	8	Screener E	20110224	20111003	pass
SKRC20_KIDNEY	Homo sapiens	NCBITAXON	NCBITaxon:9606	biological specimen	ERO	ERO:0000020	SKRC20			Cell line information	SK-RC-20 REP C p8	Renal Cell Carcinoma	RPMI; 10% FBS; 0.1mM NEAA	55	35	8	Screener E	20110224	20111003	pass
SKRC20_KIDNEY	Homo sapiens	NCBITAXON	NCBITaxon:9606	biological specimen	ERO	ERO:0000020	SKRC20			Cell line information	SK-RC-20 REP D p8	Renal Cell Carcinoma	RPMI; 10% FBS; 0.1mM NEAA	55	35	8	Screener E	20110224	20111003	pass
SKRC31_KIDNEY	Homo sapiens	NCBITAXON	NCBITaxon:9606	biological specimen	ERO	ERO:0000020	SKRC31			Cell line information	SK-RC-31 Rep A p8	Renal Cell Carcinoma	RPMI; 10% FBS; 0.1mM NEAA	120	51	8	Screener B	20110511	20110518	fail
SKRC31_KIDNEY	Homo sapiens	NCBITAXON	NCBITaxon:9606	biological specimen	ERO	ERO:0000020	SKRC31			Cell line information	SK-RC-31 Rep B p8	Renal Cell Carcinoma	RPMI; 10% FBS; 0.1mM NEAA	120	51	8	Screener B	20110511	20110518	fail
SKRC31_KIDNEY	Homo sapiens	NCBITAXON	NCBITaxon:9606	biological specimen	ERO	ERO:0000020	SKRC31			Cell line information	SK-RC-31 Rep C p8	Renal Cell Carcinoma	RPMI; 10% FBS; 0.1mM NEAA	120	51	8	Screener B	20110511	20110518	fail
SKRC31_KIDNEY	Homo sapiens	NCBITAXON	NCBITaxon:9606	biological specimen	ERO	ERO:0000020	SKRC31			Cell line information	SK-RC-31 Rep D p8	Renal Cell Carcinoma	RPMI; 10% FBS; 0.1mM NEAA	120	51	8	Screener B	20110511	20110518	fail
SLR20_KIDNEY	Homo sapiens	NCBITAXON	NCBITaxon:9606	biological specimen	ERO	ERO:0000020	SLR20			Cell line information	SLR20 Rep A p8	Renal Cell Carcinoma	RPMI; 10% FBS	24	28	8	Screener B	20110119	20110330	pass
SLR20_KIDNEY	Homo sapiens	NCBITAXON	NCBITaxon:9606	biological specimen	ERO	ERO:0000020	SLR20			Cell line information	SLR20 Rep B p8	Renal Cell Carcinoma	RPMI; 10% FBS	24	28	8	Screener B	20110119	20110330	pass
SLR20_KIDNEY	Homo sapiens	NCBITAXON	NCBITaxon:9606	biological specimen	ERO	ERO:0000020	SLR20			Cell line information	SLR20 Rep C p8	Renal Cell Carcinoma	RPMI; 10% FBS	24	28	8	Screener B	20110119	20110330	pass
SLR20_KIDNEY	Homo sapiens	NCBITAXON	NCBITaxon:9606	biological specimen	ERO	ERO:0000020	SLR20			Cell line information	SLR20 Rep D p8	Renal Cell Carcinoma	RPMI; 10% FBS	24	28	8	Screener B	20110119	20110330	pass
SLR21_KIDNEY	Homo sapiens	NCBITAXON	NCBITaxon:9606	biological specimen	ERO	ERO:0000020	SLR21			Cell line information	SLR21 REP A p10	Renal Cell Carcinoma	RPMI;10% FBS w/ kanamycin	60	36	10	Screener B	20100914	20111005	pass
SLR21_KIDNEY	Homo sapiens	NCBITAXON	NCBITaxon:9606	biological specimen	ERO	ERO:0000020	SLR21			Cell line information	SLR21 REP B p10	Renal Cell Carcinoma	RPMI;10% FBS w/ kanamycin	60	36	10	Screener B	20100914	20111005	pass
SLR21_KIDNEY	Homo sapiens	NCBITAXON	NCBITaxon:9606	biological specimen	ERO	ERO:0000020	SLR21			Cell line information	SLR21 REP C p10	Renal Cell Carcinoma	RPMI;10% FBS w/ kanamycin	60	36	10	Screener B	20100914	20111005	pass
SLR21_KIDNEY	Homo sapiens	NCBITAXON	NCBITaxon:9606	biological specimen	ERO	ERO:0000020	SLR21			Cell line information	SLR21 REP D p10	Renal Cell Carcinoma	RPMI;10% FBS w/ kanamycin	60	36	10	Screener B	20100914	20111005	pass
SLR23_KIDNEY	Homo sapiens	NCBITAXON	NCBITaxon:9606	biological specimen	ERO	ERO:0000020	SLR23			Cell line information	SLR23 REP A p9	Renal Cell Carcinoma	RPMI;10% FBS w/ kanamycin	40	33	9	Screener E	20110425	20110429	pass
SLR23_KIDNEY	Homo sapiens	NCBITAXON	NCBITaxon:9606	biological specimen	ERO	ERO:0000020	SLR23			Cell line information	SLR23 REP B p9	Renal Cell Carcinoma	RPMI;10% FBS w/ kanamycin	40	33	9	Screener E	20110425	20110429	pass
SLR23_KIDNEY	Homo sapiens	NCBITAXON	NCBITaxon:9606	biological specimen	ERO	ERO:0000020	SLR23			Cell line information	SLR23 REP C p9	Renal Cell Carcinoma	RPMI;10% FBS w/ kanamycin	40	33	9	Screener E	20110425	20110429	pass
SLR23_KIDNEY	Homo sapiens	NCBITAXON	NCBITaxon:9606	biological specimen	ERO	ERO:0000020	SLR23			Cell line information	SLR23 REP D p9	Renal Cell Carcinoma	RPMI;10% FBS w/ kanamycin	40	33	9	Screener E	20110425	20110429	pass
SLR25_KIDNEY	Homo sapiens	NCBITAXON	NCBITaxon:9606	biological specimen	ERO	ERO:0000020	SLR25			Cell line information	SLR25 Rep A p9	Renal Cell Carcinoma	RPMI;10% FBS w/ kanamycin	80	40	9	Screener B	20110713	20110721	pass
SLR25_KIDNEY	Homo sapiens	NCBITAXON	NCBITaxon:9606	biological specimen	ERO	ERO:0000020	SLR25			Cell line information	SLR25 Rep B p9	Renal Cell Carcinoma	RPMI;10% FBS w/ kanamycin	80	40	9	Screener B	20110713	20110721	pass
SLR25_KIDNEY	Homo sapiens	NCBITAXON	NCBITaxon:9606	biological specimen	ERO	ERO:0000020	SLR25			Cell line information	SLR25 Rep C p9	Renal Cell Carcinoma	RPMI;10% FBS w/ kanamycin	80	40	9	Screener B	20110713	20110721	pass
SLR25_KIDNEY	Homo sapiens	NCBITAXON	NCBITaxon:9606	biological specimen	ERO	ERO:0000020	SLR25			Cell line information	SLR25 Rep D p9	Renal Cell Carcinoma	RPMI;10% FBS w/ kanamycin	80	40	9	Screener B	20110713	20110721	pass
SLR26_KIDNEY	Homo sapiens	NCBITAXON	NCBITaxon:9606	biological specimen	ERO	ERO:0000020	SLR26			Cell line information	SLR26 REP A p11	Renal Cell Carcinoma	RPMI; 10% FBS	55	57	11	Screener D	20100914	20110301	pass
SLR26_KIDNEY	Homo sapiens	NCBITAXON	NCBITaxon:9606	biological specimen	ERO	ERO:0000020	SLR26			Cell line information	SLR26 REP B p11	Renal Cell Carcinoma	RPMI; 10% FBS	55	57	11	Screener D	20100914	20110301	pass
SLR26_KIDNEY	Homo sapiens	NCBITAXON	NCBITaxon:9606	biological specimen	ERO	ERO:0000020	SLR26			Cell line information	SLR26 REP C p11	Renal Cell Carcinoma	RPMI; 10% FBS	55	57	11	Screener D	20100914	20110301	pass
SLR26_KIDNEY	Homo sapiens	NCBITAXON	NCBITaxon:9606	biological specimen	ERO	ERO:0000020	SLR26			Cell line information	SLR26 REP D p11	Renal Cell Carcinoma	RPMI; 10% FBS	55	57	11	Screener D	20100914	20110301	pass
SNU1105_CENTRAL_NERVOUS_SYSTEM	Homo sapiens	NCBITAXON	NCBITaxon:9606	biological specimen	ERO	ERO:0000020	SNU1105			Cell line information	SNU-1105 Rep A p6	GBM	RPMI; 10% FBS	73	36	6	Screener E	20110426	20110506	pass
SNU1105_CENTRAL_NERVOUS_SYSTEM	Homo sapiens	NCBITAXON	NCBITaxon:9606	biological specimen	ERO	ERO:0000020	SNU1105			Cell line information	SNU-1105 Rep B p6	GBM	RPMI; 10% FBS	73	36	6	Screener E	20110426	20110506	pass
SNU1105_CENTRAL_NERVOUS_SYSTEM	Homo sapiens	NCBITAXON	NCBITaxon:9606	biological specimen	ERO	ERO:0000020	SNU1105			Cell line information	SNU-1105 Rep C p6	GBM	RPMI; 10% FBS	73	36	6	Screener E	20110426	20110506	pass
SNU1105_CENTRAL_NERVOUS_SYSTEM	Homo sapiens	NCBITAXON	NCBITaxon:9606	biological specimen	ERO	ERO:0000020	SNU1105			Cell line information	SNU-1105 Rep D p6	GBM	RPMI; 10% FBS	73	36	6	Screener E	20110426	20110506	pass
SNU201_CENTRAL_NERVOUS_SYSTEM	Homo sapiens	NCBITAXON	NCBITaxon:9606	biological specimen	ERO	ERO:0000020	SNU201			Cell line information	SNU-201 REP A p11	GBM	RPMI; 10% FBS	58	48	11	Screener B	20110504	20110511	fail
SNU201_CENTRAL_NERVOUS_SYSTEM	Homo sapiens	NCBITAXON	NCBITaxon:9606	biological specimen	ERO	ERO:0000020	SNU201			Cell line information	SNU-201 REP B p11	GBM	RPMI; 10% FBS	58	48	11	Screener B	20110504	20110511	fail
SNU201_CENTRAL_NERVOUS_SYSTEM	Homo sapiens	NCBITAXON	NCBITaxon:9606	biological specimen	ERO	ERO:0000020	SNU201			Cell line information	SNU-201 REP C p11	GBM	RPMI; 10% FBS	58	48	11	Screener B	20110504	20110511	fail
SNU201_CENTRAL_NERVOUS_SYSTEM	Homo sapiens	NCBITAXON	NCBITaxon:9606	biological specimen	ERO	ERO:0000020	SNU201			Cell line information	SNU-201 REP D p11	GBM	RPMI; 10% FBS	58	48	11	Screener B	20110504	20110511	fail
SNU840_OVARY	Homo sapiens	NCBITAXON	NCBITaxon:9606	biological specimen	ERO	ERO:0000020	SNU840			Cell line information	SNU-840 REP A p9	Ovarian	RPMI; 10% FBS	36	29	9	Screener D	20110202	20110426	pass
SNU840_OVARY	Homo sapiens	NCBITAXON	NCBITaxon:9606	biological specimen	ERO	ERO:0000020	SNU840			Cell line information	SNU-840 REP B p9	Ovarian	RPMI; 10% FBS	36	29	9	Screener D	20110202	20110426	pass
SNU840_OVARY	Homo sapiens	NCBITAXON	NCBITaxon:9606	biological specimen	ERO	ERO:0000020	SNU840			Cell line information	SNU-840 REP C p9	Ovarian	RPMI; 10% FBS	36	29	9	Screener D	20110202	20110426	pass
SNU840_OVARY	Homo sapiens	NCBITAXON	NCBITaxon:9606	biological specimen	ERO	ERO:0000020	SNU840			Cell line information	SNU-840 REP D p9	Ovarian	RPMI; 10% FBS	36	29	9	Screener D	20110202	20110426	pass
SNUC1_LARGE_INTESTINE	Homo sapiens	NCBITAXON	NCBITaxon:9606	biological specimen	ERO	ERO:0000020	SNU-C1 cell	CLO	CLO:0009103	Cell line information	SNU-C1 REP A p9	Colon	RPMI; 10% FBS	31	35	9	Screener B	20100405	20111027	pass
SNUC1_LARGE_INTESTINE	Homo sapiens	NCBITAXON	NCBITaxon:9606	biological specimen	ERO	ERO:0000020	SNU-C1 cell	CLO	CLO:0009103	Cell line information	SNU-C1 REP B p9	Colon	RPMI; 10% FBS	31	35	9	Screener B	20100405	20111027	pass
SNUC1_LARGE_INTESTINE	Homo sapiens	NCBITAXON	NCBITaxon:9606	biological specimen	ERO	ERO:0000020	SNU-C1 cell	CLO	CLO:0009103	Cell line information	SNU-C1 REP C p9	Colon	RPMI; 10% FBS	31	35	9	Screener B	20100405	20111027	pass
SNUC1_LARGE_INTESTINE	Homo sapiens	NCBITAXON	NCBITaxon:9606	biological specimen	ERO	ERO:0000020	SNU-C1 cell	CLO	CLO:0009103	Cell line information	SNU-C1 REP D p9	Colon	RPMI; 10% FBS	31	35	9	Screener B	20100405	20111027	pass
SNUC2A_LARGE_INTESTINE	Homo sapiens	NCBITAXON	NCBITaxon:9606	biological specimen	ERO	ERO:0000020	SNU-C2A cell	CLO	CLO:0009104	Cell line information	SNU-C2A Rep A p7	Colon	RPMI; 10% FBS	50	51	7	Screener B	20110525	20111103	pass
SNUC2A_LARGE_INTESTINE	Homo sapiens	NCBITAXON	NCBITaxon:9606	biological specimen	ERO	ERO:0000020	SNU-C2A cell	CLO	CLO:0009104	Cell line information	SNU-C2A Rep B p7	Colon	RPMI; 10% FBS	50	51	7	Screener B	20110525	20111103	pass
SNUC2A_LARGE_INTESTINE	Homo sapiens	NCBITAXON	NCBITaxon:9606	biological specimen	ERO	ERO:0000020	SNU-C2A cell	CLO	CLO:0009104	Cell line information	SNU-C2A Rep C p7	Colon	RPMI; 10% FBS	50	51	7	Screener B	20110525	20111103	pass
SNUC2A_LARGE_INTESTINE	Homo sapiens	NCBITAXON	NCBITaxon:9606	biological specimen	ERO	ERO:0000020	SNU-C2A cell	CLO	CLO:0009104	Cell line information	SNU-C2A Rep D p7	Colon	RPMI; 10% FBS	50	51	7	Screener B	20110525	20111103	pass
SU8686_PANCREAS	Homo sapiens	NCBITAXON	NCBITaxon:9606	biological specimen	ERO	ERO:0000020	SU8686			Cell line information	SU.86.86 REP A p9	Pancreas	RPMI; 10% FBS	48	31	9	Screener A	20100119	20111027	pass
SU8686_PANCREAS	Homo sapiens	NCBITAXON	NCBITaxon:9606	biological specimen	ERO	ERO:0000020	SU8686			Cell line information	SU.86.86 REP B p9	Pancreas	RPMI; 10% FBS	48	31	9	Screener A	20100119	20111027	pass
SU8686_PANCREAS	Homo sapiens	NCBITAXON	NCBITaxon:9606	biological specimen	ERO	ERO:0000020	SU8686			Cell line information	SU.86.86 REP C p9	Pancreas	RPMI; 10% FBS	48	31	9	Screener A	20100119	20111027	pass
SU8686_PANCREAS	Homo sapiens	NCBITAXON	NCBITaxon:9606	biological specimen	ERO	ERO:0000020	SU8686			Cell line information	SU.86.86 REP D p9	Pancreas	RPMI; 10% FBS	48	31	9	Screener A	20100119	20111027	pass
SW1417_LARGE_INTESTINE	Homo sapiens	NCBITAXON	NCBITaxon:9606	biological specimen	ERO	ERO:0000020	SW 1417 cell	CLO	CLO:0009187	Cell line information	SW1417 Rep A p5	Colon	L-15; 10% FBS	68	34	5	Screener B	20110713	20110721	pass
SW1417_LARGE_INTESTINE	Homo sapiens	NCBITAXON	NCBITaxon:9606	biological specimen	ERO	ERO:0000020	SW 1417 cell	CLO	CLO:0009187	Cell line information	SW1417 Rep B p5	Colon	L-15; 10% FBS	68	34	5	Screener B	20110713	20110721	pass
SW1417_LARGE_INTESTINE	Homo sapiens	NCBITAXON	NCBITaxon:9606	biological specimen	ERO	ERO:0000020	SW 1417 cell	CLO	CLO:0009187	Cell line information	SW1417 Rep C p5	Colon	L-15; 10% FBS	68	34	5	Screener B	20110713	20110721	pass
SW1417_LARGE_INTESTINE	Homo sapiens	NCBITAXON	NCBITaxon:9606	biological specimen	ERO	ERO:0000020	SW 1417 cell	CLO	CLO:0009187	Cell line information	SW1417 Rep D p5	Colon	L-15; 10% FBS	68	34	5	Screener B	20110713	20110721	pass
SW1783_CENTRAL_NERVOUS_SYSTEM	Homo sapiens	NCBITAXON	NCBITaxon:9606	biological specimen	ERO	ERO:0000020	SW1783			Cell line information	SW1783 Rep A p8	GBM	RPMI; 10% FBS	55	34	8	Screener B	20110504	20110519	pass
SW1783_CENTRAL_NERVOUS_SYSTEM	Homo sapiens	NCBITAXON	NCBITaxon:9606	biological specimen	ERO	ERO:0000020	SW1783			Cell line information	SW1783 Rep B p8	GBM	RPMI; 10% FBS	55	34	8	Screener B	20110504	20110519	pass
SW1783_CENTRAL_NERVOUS_SYSTEM	Homo sapiens	NCBITAXON	NCBITaxon:9606	biological specimen	ERO	ERO:0000020	SW1783			Cell line information	SW1783 Rep C p8	GBM	RPMI; 10% FBS	55	34	8	Screener B	20110504	20110519	pass
SW1783_CENTRAL_NERVOUS_SYSTEM	Homo sapiens	NCBITAXON	NCBITaxon:9606	biological specimen	ERO	ERO:0000020	SW1783			Cell line information	SW1783 Rep D p8	GBM	RPMI; 10% FBS	55	34	8	Screener B	20110504	20110519	pass
SW1990_PANCREAS	Homo sapiens	NCBITAXON	NCBITaxon:9606	biological specimen	ERO	ERO:0000020	SW1990			Cell line information	SW 1990 Rep A p9	Pancreas	L-15; 10% FBS	72	37	9	Screener C	20110719	20110728	fail
SW1990_PANCREAS	Homo sapiens	NCBITAXON	NCBITaxon:9606	biological specimen	ERO	ERO:0000020	SW1990			Cell line information	SW 1990 Rep B p9	Pancreas	L-15; 10% FBS	72	37	9	Screener C	20110719	20110728	fail
SW1990_PANCREAS	Homo sapiens	NCBITAXON	NCBITaxon:9606	biological specimen	ERO	ERO:0000020	SW1990			Cell line information	SW 1990 Rep C p9	Pancreas	L-15; 10% FBS	72	37	9	Screener C	20110719	20110728	fail
SW1990_PANCREAS	Homo sapiens	NCBITAXON	NCBITaxon:9606	biological specimen	ERO	ERO:0000020	SW1990			Cell line information	SW 1990 Rep D p9	Pancreas	L-15; 10% FBS	72	37	9	Screener C	20110719	20110728	fail
SW48_LARGE_INTESTINE	Homo sapiens	NCBITAXON	NCBITaxon:9606	biological specimen	ERO	ERO:0000020	SW48 cell	CLO	CLO:0009216	Cell line information	SW48 REP A p8	Colon	RPMI; 10% FBS	33	29	8	Screener B	20091117	20110324	pass
SW48_LARGE_INTESTINE	Homo sapiens	NCBITAXON	NCBITaxon:9606	biological specimen	ERO	ERO:0000020	SW48 cell	CLO	CLO:0009216	Cell line information	SW48 REP B p8	Colon	RPMI; 10% FBS	33	29	8	Screener B	20091117	20110324	pass
SW48_LARGE_INTESTINE	Homo sapiens	NCBITAXON	NCBITaxon:9606	biological specimen	ERO	ERO:0000020	SW48 cell	CLO	CLO:0009216	Cell line information	SW48 REP C p8	Colon	RPMI; 10% FBS	33	29	8	Screener B	20091117	20110324	pass
SW48_LARGE_INTESTINE	Homo sapiens	NCBITAXON	NCBITaxon:9606	biological specimen	ERO	ERO:0000020	SW48 cell	CLO	CLO:0009216	Cell line information	SW48 REP D p8	Colon	RPMI; 10% FBS	33	29	8	Screener B	20091117	20110324	pass
SW480_LARGE_INTESTINE	Homo sapiens	NCBITAXON	NCBITaxon:9606	biological specimen	ERO	ERO:0000020	SW480 cell	CLO	CLO:0009218	Cell line information	SW480 Rep A p7	Colon	L-15; 10% FBS	24	29	7	Screener B	20110525	20111103	pass
SW480_LARGE_INTESTINE	Homo sapiens	NCBITAXON	NCBITaxon:9606	biological specimen	ERO	ERO:0000020	SW480 cell	CLO	CLO:0009218	Cell line information	SW480 Rep B p7	Colon	L-15; 10% FBS	24	29	7	Screener B	20110525	20111103	pass
SW480_LARGE_INTESTINE	Homo sapiens	NCBITAXON	NCBITaxon:9606	biological specimen	ERO	ERO:0000020	SW480 cell	CLO	CLO:0009218	Cell line information	SW480 Rep C p7	Colon	L-15; 10% FBS	24	29	7	Screener B	20110525	20111103	pass
SW480_LARGE_INTESTINE	Homo sapiens	NCBITAXON	NCBITaxon:9606	biological specimen	ERO	ERO:0000020	SW480 cell	CLO	CLO:0009218	Cell line information	SW480 Rep D p7	Colon	L-15; 10% FBS	24	29	7	Screener B	20110525	20111103	pass
T98G_CENTRAL_NERVOUS_SYSTEM	Homo sapiens	NCBITAXON	NCBITaxon:9606	biological specimen	ERO	ERO:0000020	T98G cell	CLO	CLO:0009258	Cell line information	T98G Rep A p8	GBM	EMEM; 10% FBS	40	29	8	Screener B	20110209	20111019	pass
T98G_CENTRAL_NERVOUS_SYSTEM	Homo sapiens	NCBITAXON	NCBITaxon:9606	biological specimen	ERO	ERO:0000020	T98G cell	CLO	CLO:0009258	Cell line information	T98G Rep B p8	GBM	EMEM; 10% FBS	40	29	8	Screener B	20110209	20111019	pass
T98G_CENTRAL_NERVOUS_SYSTEM	Homo sapiens	NCBITAXON	NCBITaxon:9606	biological specimen	ERO	ERO:0000020	T98G cell	CLO	CLO:0009258	Cell line information	T98G Rep C p8	GBM	EMEM; 10% FBS	40	29	8	Screener B	20110209	20111019	pass
T98G_CENTRAL_NERVOUS_SYSTEM	Homo sapiens	NCBITAXON	NCBITaxon:9606	biological specimen	ERO	ERO:0000020	T98G cell	CLO	CLO:0009258	Cell line information	T98G Rep D p8	GBM	EMEM; 10% FBS	40	29	8	Screener B	20110209	20111019	pass
TC32_BONE	Homo sapiens	NCBITAXON	NCBITaxon:9606	biological specimen	ERO	ERO:0000020	TC32			Cell line information	TC32 Rep A p8	Bone sarcoma	RPMI; 10% FBS; 2mM glutamine	36	28	8	Screener E	20110627	20110708	fail, but borderline
TC32_BONE	Homo sapiens	NCBITAXON	NCBITaxon:9606	biological specimen	ERO	ERO:0000020	TC32			Cell line information	TC32 Rep B p8	Bone sarcoma	RPMI; 10% FBS; 2mM glutamine	36	28	8	Screener E	20110627	20110708	fail, but borderline
TC32_BONE	Homo sapiens	NCBITAXON	NCBITaxon:9606	biological specimen	ERO	ERO:0000020	TC32			Cell line information	TC32 Rep C p8	Bone sarcoma	RPMI; 10% FBS; 2mM glutamine	36	28	8	Screener E	20110627	20110708	fail, but borderline
TC32_BONE	Homo sapiens	NCBITAXON	NCBITaxon:9606	biological specimen	ERO	ERO:0000020	TC32			Cell line information	TC32 Rep D p8	Bone sarcoma	RPMI; 10% FBS; 2mM glutamine	36	28	8	Screener E	20110627	20110708	fail, but borderline
TC71_BONE	Homo sapiens	NCBITAXON	NCBITaxon:9606	biological specimen	ERO	ERO:0000020	TC71			Cell line information	TC-71 Rep A p7	Bone sarcoma	IMDM; 10% FBS	26	28	7	Screener A	20110803	20110822	pass
TC71_BONE	Homo sapiens	NCBITAXON	NCBITaxon:9606	biological specimen	ERO	ERO:0000020	TC71			Cell line information	TC-71 Rep B p7	Bone sarcoma	IMDM; 10% FBS	26	28	7	Screener A	20110803	20110822	pass
TC71_BONE	Homo sapiens	NCBITAXON	NCBITaxon:9606	biological specimen	ERO	ERO:0000020	TC71			Cell line information	TC-71 Rep C p7	Bone sarcoma	IMDM; 10% FBS	26	28	7	Screener A	20110803	20110822	pass
TC71_BONE	Homo sapiens	NCBITAXON	NCBITaxon:9606	biological specimen	ERO	ERO:0000020	TC71			Cell line information	TC-71 Rep D p7	Bone sarcoma	IMDM; 10% FBS	26	28	7	Screener A	20110803	20110822	pass
TE10_OESOPHAGUS	Homo sapiens	NCBITAXON	NCBITaxon:9606	biological specimen	ERO	ERO:0000020	TE10			Cell line information	TE10 REP A p8	Esophageal	DMEM; 10% FBS	30	29	8	Screener C	20100617	20110331	pass
TE10_OESOPHAGUS	Homo sapiens	NCBITAXON	NCBITaxon:9606	biological specimen	ERO	ERO:0000020	TE10			Cell line information	TE10 REP B p8	Esophageal	DMEM; 10% FBS	30	29	8	Screener C	20100617	20110331	pass
TE10_OESOPHAGUS	Homo sapiens	NCBITAXON	NCBITaxon:9606	biological specimen	ERO	ERO:0000020	TE10			Cell line information	TE10 REP C p8	Esophageal	DMEM; 10% FBS	30	29	8	Screener C	20100617	20110331	pass
TE10_OESOPHAGUS	Homo sapiens	NCBITAXON	NCBITaxon:9606	biological specimen	ERO	ERO:0000020	TE10			Cell line information	TE10 REP D p8	Esophageal	DMEM; 10% FBS	30	29	8	Screener C	20100617	20110331	pass
TE15_OESOPHAGUS	Homo sapiens	NCBITAXON	NCBITaxon:9606	biological specimen	ERO	ERO:0000020	TE15 cell	CLO	CLO:0009311	Cell line information	TE-15 REP A p8	Esophageal	RPMI; 10% FBS	37	35	8	Screener C	20091214	20111116	pass
TE15_OESOPHAGUS	Homo sapiens	NCBITAXON	NCBITaxon:9606	biological specimen	ERO	ERO:0000020	TE15 cell	CLO	CLO:0009311	Cell line information	TE-15 REP B p8	Esophageal	RPMI; 10% FBS	37	35	8	Screener C	20091214	20111116	pass
TE15_OESOPHAGUS	Homo sapiens	NCBITAXON	NCBITaxon:9606	biological specimen	ERO	ERO:0000020	TE15 cell	CLO	CLO:0009311	Cell line information	TE-15 REP C p8	Esophageal	RPMI; 10% FBS	37	35	8	Screener C	20091214	20111116	pass
TE15_OESOPHAGUS	Homo sapiens	NCBITAXON	NCBITaxon:9606	biological specimen	ERO	ERO:0000020	TE15 cell	CLO	CLO:0009311	Cell line information	TE-15 REP D p8	Esophageal	RPMI; 10% FBS	37	35	8	Screener C	20091214	20111116	pass
TE9_OESOPHAGUS	Homo sapiens	NCBITAXON	NCBITaxon:9606	biological specimen	ERO	ERO:0000020	TE9			Cell line information	TE-9 REP A p8	Esophageal	RPMI; 10% FBS	25	26	8	Screener A	20100112	20111121	pass
TE9_OESOPHAGUS	Homo sapiens	NCBITAXON	NCBITaxon:9606	biological specimen	ERO	ERO:0000020	TE9			Cell line information	TE-9 REP B p8	Esophageal	RPMI; 10% FBS	25	26	8	Screener A	20100112	20111121	pass
TE9_OESOPHAGUS	Homo sapiens	NCBITAXON	NCBITaxon:9606	biological specimen	ERO	ERO:0000020	TE9			Cell line information	TE-9 REP C p8	Esophageal	RPMI; 10% FBS	25	26	8	Screener A	20100112	20111121	pass
TE9_OESOPHAGUS	Homo sapiens	NCBITAXON	NCBITaxon:9606	biological specimen	ERO	ERO:0000020	TE9			Cell line information	TE-9 REP D p8	Esophageal	RPMI; 10% FBS	25	26	8	Screener A	20100112	20111121	pass
TOV112D_OVARY	Homo sapiens	NCBITAXON	NCBITaxon:9606	biological specimen	ERO	ERO:0000020	TOV-112D cell	CLO	CLO:0009384	Cell line information	TOV-112D REP A p8	Ovarian	MCDB 105:Medium 199 (1:1); 15% FBS; 1.5g/L NaHCO2	22	30	8	Other (<20 screens each)	20091023	20111027	pass
TOV112D_OVARY	Homo sapiens	NCBITAXON	NCBITaxon:9606	biological specimen	ERO	ERO:0000020	TOV-112D cell	CLO	CLO:0009384	Cell line information	TOV-112D REP B p8	Ovarian	MCDB 105:Medium 199 (1:1); 15% FBS; 1.5g/L NaHCO2	22	30	8	Other (<20 screens each)	20091023	20111027	pass
TOV112D_OVARY	Homo sapiens	NCBITAXON	NCBITaxon:9606	biological specimen	ERO	ERO:0000020	TOV-112D cell	CLO	CLO:0009384	Cell line information	TOV-112D REP C p8	Ovarian	MCDB 105:Medium 199 (1:1); 15% FBS; 1.5g/L NaHCO2	22	30	8	Other (<20 screens each)	20091023	20111027	pass
TOV112D_OVARY	Homo sapiens	NCBITAXON	NCBITaxon:9606	biological specimen	ERO	ERO:0000020	TOV-112D cell	CLO	CLO:0009384	Cell line information	TOV-112D REP D p8	Ovarian	MCDB 105:Medium 199 (1:1); 15% FBS; 1.5g/L NaHCO2	22	30	8	Other (<20 screens each)	20091023	20111027	pass
TYKNU_OVARY	Homo sapiens	NCBITAXON	NCBITaxon:9606	biological specimen	ERO	ERO:0000020	TYKNU			Cell line information	TYK-nu REP A p8	Ovarian	EMEM; 10% FBS	45	28	8	Screener C	20110202	20110324	pass
TYKNU_OVARY	Homo sapiens	NCBITAXON	NCBITaxon:9606	biological specimen	ERO	ERO:0000020	TYKNU			Cell line information	TYK-nu REP B p8	Ovarian	EMEM; 10% FBS	45	28	8	Screener C	20110202	20110324	pass
TYKNU_OVARY	Homo sapiens	NCBITAXON	NCBITaxon:9606	biological specimen	ERO	ERO:0000020	TYKNU			Cell line information	TYK-nu REP C p8	Ovarian	EMEM; 10% FBS	45	28	8	Screener C	20110202	20110324	pass
TYKNU_OVARY	Homo sapiens	NCBITAXON	NCBITaxon:9606	biological specimen	ERO	ERO:0000020	TYKNU			Cell line information	TYK-nu REP D p8	Ovarian	EMEM; 10% FBS	45	28	8	Screener C	20110202	20110324	pass
U178_CENTRAL_NERVOUS_SYSTEM	Homo sapiens	NCBITAXON	NCBITaxon:9606	biological specimen	ERO	ERO:0000020	U178			Cell line information	U178 REP A p8	GBM	DMEM; 10% FBS	45	32	8	Screener D	20101208	20110303	pass
U178_CENTRAL_NERVOUS_SYSTEM	Homo sapiens	NCBITAXON	NCBITaxon:9606	biological specimen	ERO	ERO:0000020	U178			Cell line information	U178 REP B p8	GBM	DMEM; 10% FBS	45	32	8	Screener D	20101208	20110303	pass
U178_CENTRAL_NERVOUS_SYSTEM	Homo sapiens	NCBITAXON	NCBITaxon:9606	biological specimen	ERO	ERO:0000020	U178			Cell line information	U178 REP C p8	GBM	DMEM; 10% FBS	45	32	8	Screener D	20101208	20110303	pass
U178_CENTRAL_NERVOUS_SYSTEM	Homo sapiens	NCBITAXON	NCBITaxon:9606	biological specimen	ERO	ERO:0000020	U178			Cell line information	U178 REP D p8	GBM	DMEM; 10% FBS	45	32	8	Screener D	20101208	20110303	pass
U251MG_CENTRAL_NERVOUS_SYSTEM	Homo sapiens	NCBITAXON	NCBITaxon:9606	biological specimen	ERO	ERO:0000020	U251MG			Cell line information	U-251 MG REP A p8	GBM	DMEM; 10% FBS	24	29	8	Screener C	20090519	20111103	pass
U251MG_CENTRAL_NERVOUS_SYSTEM	Homo sapiens	NCBITAXON	NCBITaxon:9606	biological specimen	ERO	ERO:0000020	U251MG			Cell line information	U-251 MG REP B p8	GBM	DMEM; 10% FBS	24	29	8	Screener C	20090519	20111103	pass
U251MG_CENTRAL_NERVOUS_SYSTEM	Homo sapiens	NCBITAXON	NCBITaxon:9606	biological specimen	ERO	ERO:0000020	U251MG			Cell line information	U-251 MG REP C p8	GBM	DMEM; 10% FBS	24	29	8	Screener C	20090519	20111103	pass
U251MG_CENTRAL_NERVOUS_SYSTEM	Homo sapiens	NCBITAXON	NCBITaxon:9606	biological specimen	ERO	ERO:0000020	U251MG			Cell line information	U-251 MG REP D p8	GBM	DMEM; 10% FBS	24	29	8	Screener C	20090519	20111103	pass
U343_CENTRAL_NERVOUS_SYSTEM	Homo sapiens	NCBITAXON	NCBITaxon:9606	biological specimen	ERO	ERO:0000020	U-343 Mga cell	CLO	CLO:0009459	Cell line information	U343 Rep A p8	GBM	DMEM; 10% FBS	45	29	8	Screener C	20110209	20110413	pass
U343_CENTRAL_NERVOUS_SYSTEM	Homo sapiens	NCBITAXON	NCBITaxon:9606	biological specimen	ERO	ERO:0000020	U-343 Mga cell	CLO	CLO:0009459	Cell line information	U343 Rep B p8	GBM	DMEM; 10% FBS	45	29	8	Screener C	20110209	20110413	pass
U343_CENTRAL_NERVOUS_SYSTEM	Homo sapiens	NCBITAXON	NCBITaxon:9606	biological specimen	ERO	ERO:0000020	U-343 Mga cell	CLO	CLO:0009459	Cell line information	U343 Rep C p8	GBM	DMEM; 10% FBS	45	29	8	Screener C	20110209	20110413	pass
U343_CENTRAL_NERVOUS_SYSTEM	Homo sapiens	NCBITAXON	NCBITaxon:9606	biological specimen	ERO	ERO:0000020	U-343 Mga cell	CLO	CLO:0009459	Cell line information	U343 Rep D p8	GBM	DMEM; 10% FBS	45	29	8	Screener C	20110209	20110413	pass
U87MG_CENTRAL_NERVOUS_SYSTEM	Homo sapiens	NCBITAXON	NCBITaxon:9606	biological specimen	ERO	ERO:0000020	U87MG			Cell line information	U-87 MG Rep A p7	GBM	EMEM; 10% FBS	72	37	7	Screener D	20111116	20111129	pass
U87MG_CENTRAL_NERVOUS_SYSTEM	Homo sapiens	NCBITAXON	NCBITaxon:9606	biological specimen	ERO	ERO:0000020	U87MG			Cell line information	U-87 MG Rep B p7	GBM	EMEM; 10% FBS	72	37	7	Screener D	20111116	20111129	pass
U87MG_CENTRAL_NERVOUS_SYSTEM	Homo sapiens	NCBITAXON	NCBITaxon:9606	biological specimen	ERO	ERO:0000020	U87MG			Cell line information	U-87 MG Rep C p7	GBM	EMEM; 10% FBS	72	37	7	Screener D	20111116	20111129	pass
U87MG_CENTRAL_NERVOUS_SYSTEM	Homo sapiens	NCBITAXON	NCBITaxon:9606	biological specimen	ERO	ERO:0000020	U87MG			Cell line information	U-87 MG Rep D p7	GBM	EMEM; 10% FBS	72	37	7	Screener D	20111116	20111129	pass
UOK101_KIDNEY	Homo sapiens	NCBITAXON	NCBITaxon:9606	biological specimen	ERO	ERO:0000020	UOK101			Cell line information	UOK101 REP A p8	Renal Cell Carcinoma	DMEM; 10% FBS	28	28	8	Other (<20 screens each)	20110224	20111003	pass
UOK101_KIDNEY	Homo sapiens	NCBITAXON	NCBITaxon:9606	biological specimen	ERO	ERO:0000020	UOK101			Cell line information	UOK101 REP B p8	Renal Cell Carcinoma	DMEM; 10% FBS	28	28	8	Other (<20 screens each)	20110224	20111003	pass
UOK101_KIDNEY	Homo sapiens	NCBITAXON	NCBITaxon:9606	biological specimen	ERO	ERO:0000020	UOK101			Cell line information	UOK101 REP C p8	Renal Cell Carcinoma	DMEM; 10% FBS	28	28	8	Other (<20 screens each)	20110224	20111003	pass
UOK101_KIDNEY	Homo sapiens	NCBITAXON	NCBITaxon:9606	biological specimen	ERO	ERO:0000020	UOK101			Cell line information	UOK101 REP D p8	Renal Cell Carcinoma	DMEM; 10% FBS	28	28	8	Other (<20 screens each)	20110224	20111003	pass
VCAP_PROSTATE	Homo sapiens	NCBITAXON	NCBITaxon:9606	biological specimen	ERO	ERO:0000020	VCAP			Cell line information	VCaP REP A p4	Prostate	DMEM; 10% FBS	220	45	4	Screener B	20110608	20110610	pass
VCAP_PROSTATE	Homo sapiens	NCBITAXON	NCBITaxon:9606	biological specimen	ERO	ERO:0000020	VCAP			Cell line information	VCaP REP B p4	Prostate	DMEM; 10% FBS	220	45	4	Screener B	20110608	20110610	pass
VCAP_PROSTATE	Homo sapiens	NCBITAXON	NCBITaxon:9606	biological specimen	ERO	ERO:0000020	VCAP			Cell line information	VCaP REP C p4	Prostate	DMEM; 10% FBS	220	45	4	Screener B	20110608	20110610	pass
VCAP_PROSTATE	Homo sapiens	NCBITAXON	NCBITaxon:9606	biological specimen	ERO	ERO:0000020	VCAP			Cell line information	VCaP REP D p4	Prostate	DMEM; 10% FBS	220	45	4	Screener B	20110608	20110610	pass
YKG1_CENTRAL_NERVOUS_SYSTEM	Homo sapiens	NCBITAXON	NCBITaxon:9606	biological specimen	ERO	ERO:0000020	YKG1			Cell line information	YKG1 REP A p8	GBM	DMEM; 10% FBS	28	28	8	Screener E	20110120	20110331	pass
YKG1_CENTRAL_NERVOUS_SYSTEM	Homo sapiens	NCBITAXON	NCBITaxon:9606	biological specimen	ERO	ERO:0000020	YKG1			Cell line information	YKG1 REP B p8	GBM	DMEM; 10% FBS	28	28	8	Screener E	20110120	20110331	pass
YKG1_CENTRAL_NERVOUS_SYSTEM	Homo sapiens	NCBITAXON	NCBITaxon:9606	biological specimen	ERO	ERO:0000020	YKG1			Cell line information	YKG1 REP C p8	GBM	DMEM; 10% FBS	28	28	8	Screener E	20110120	20110331	pass
YKG1_CENTRAL_NERVOUS_SYSTEM	Homo sapiens	NCBITAXON	NCBITaxon:9606	biological specimen	ERO	ERO:0000020	YKG1			Cell line information	YKG1 REP D p8	GBM	DMEM; 10% FBS	28	28	8	Screener E	20110120	20110331	pass
ZR7530_BREAST	Homo sapiens	NCBITAXON	NCBITaxon:9606	biological specimen	ERO	ERO:0000020	ZR-75-30 cell	CLO	CLO:0009728	Cell line information	ZR-75-30 Rep A p6	Breast	RPMI; 10% FBS	60	46	6	Screener E	20110721	20111129	pass
ZR7530_BREAST	Homo sapiens	NCBITAXON	NCBITaxon:9606	biological specimen	ERO	ERO:0000020	ZR-75-30 cell	CLO	CLO:0009728	Cell line information	ZR-75-30 Rep B p6	Breast	RPMI; 10% FBS	60	46	6	Screener E	20110721	20111129	pass
ZR7530_BREAST	Homo sapiens	NCBITAXON	NCBITaxon:9606	biological specimen	ERO	ERO:0000020	ZR-75-30 cell	CLO	CLO:0009728	Cell line information	ZR-75-30 Rep C p6	Breast	RPMI; 10% FBS	60	46	6	Screener E	20110721	20111129	pass
ZR7530_BREAST	Homo sapiens	NCBITAXON	NCBITaxon:9606	biological specimen	ERO	ERO:0000020	ZR-75-30 cell	CLO	CLO:0009728	Cell line information	ZR-75-30 Rep D p6	Breast	RPMI; 10% FBS	60	46	6	Screener E	20110721	20111129	pass
#SNP typing
22RV1_PROSTATE	Homo sapiens	NCBITAXON	NCBITaxon:9606				22RV1 cell	CLO	CLO:0001199	Cell line information	22RV1_PROSTATE	Prostate	RPMI; 10% FBS	55	43	8					match SNP6.0 ref
697_HAEMATOPOIETIC_AND_LYMPHOID_TISSUE	Homo sapiens	NCBITAXON	NCBITaxon:9606				697 cell	CLO	CLO:0001008	Cell line information	697_HAEMATOPOIETIC_AND_LYMPHOID_TISSUE	Leukemia	RPMI; 20% FBS	40	29	8					match SNP6.0 ref
786O_KIDNEY	Homo sapiens	NCBITAXON	NCBITaxon:9606	biological specimen	ERO	ERO:0000020	786-O cell	CLO	CLO:0001486	Cell line information	786O_KIDNEY	Renal Cell Carcinoma	RPMI; 10% FBS	24	28	8					match SNP6.0 ref
A1207_CENTRAL_NERVOUS_SYSTEM	Homo sapiens	NCBITAXON	NCBITaxon:9606				A1207			Cell line information	A1207_CENTRAL_NERVOUS_SYSTEM	GBM	DMEM; 10% FBS	24	32	9					match SNP6.0 ref
A172_CENTRAL_NERVOUS_SYSTEM	Homo sapiens	NCBITAXON	NCBITaxon:9606				A172 cell	CLO	CLO:0001560	Cell line information	A172_CENTRAL_NERVOUS_SYSTEM	GBM	EMEM; 10% FBS	40	32	9					match SNP6.0 ref
A204_SOFT_TISSUE	Homo sapiens	NCBITAXON	NCBITaxon:9606				A-204 cell	CLO	CLO:0001565	Cell line information	A204_SOFT_TISSUE	Soft Tissue Sarcoma	McCoy's 5A; 10% FBS	28	28	8					match SNP6.0 ref
A2058_SKIN	Homo sapiens	NCBITAXON	NCBITaxon:9606				A2058 cell	CLO	CLO:0001566	Cell line information	A2058_SKIN	Melanoma	DMEM; 10% FBS	27	28	7					match SNP6.0 ref
A2780_OVARY	Homo sapiens	NCBITAXON	NCBITaxon:9606				A2780 cell	CLO	CLO:0001571	Cell line information	A2780_OVARY	Ovarian	RPMI; 10% FBS	16	31	8					match SNP6.0 ref
A549_LUNG	Homo sapiens	NCBITAXON	NCBITaxon:9606				A549 cell	CLO	CLO:0001601	Cell line information	A549_LUNG	Lung NSCLC	DMEM; 10% FBS	22	28	8					match SNP6.0 ref
A673_BONE	Homo sapiens	NCBITAXON	NCBITaxon:9606				A673 cell	CLO	CLO:0001605	Cell line information	A673_BONE	Bone sarcoma	DMEM; 10% FBS	28	35	8					match SNP6.0 ref
ACHN_KIDNEY	Homo sapiens	NCBITAXON	NCBITaxon:9606				ACHN cell	CLO	CLO:0001654	Cell line information	ACHN_KIDNEY	Renal Cell Carcinoma	EMEM; 10% FBS	32	29	8					match SNP6.0 ref
AGS_STOMACH	Homo sapiens	NCBITAXON	NCBITaxon:9606				AGS cell	CLO	CLO:0001686	Cell line information	AGS_STOMACH	Gastric	F12K; 10% FBS	22	32	9					match SNP6.0 ref
AM38_CENTRAL_NERVOUS_SYSTEM	Homo sapiens	NCBITAXON	NCBITaxon:9606				AM38			Cell line information	AM38_CENTRAL_NERVOUS_SYSTEM	GBM	EMEM; 20% FBS	72	49	5					match SNP6.0 ref
AML193_HAEMATOPOIETIC_AND_LYMPHOID_TISSUE	Homo sapiens	NCBITAXON	NCBITaxon:9606				AML-193 cell	CLO	CLO:0001718	Cell line information	AML193_HAEMATOPOIETIC_AND_LYMPHOID_TISSUE	Leukemia	IMDM; 5% FBS; 10ug/mL Insulin; 5ug/mL Transferrin; 2ng/mL GM-CSF	65	35	4					match SNP6.0 ref
ASPC1_PANCREAS	Homo sapiens	NCBITAXON	NCBITaxon:9606				AsPC-1 cell	CLO	CLO:0001756	Cell line information	ASPC1_PANCREAS	Pancreas	RPMI; 10% FBS	46	36	9					match SNP6.0 ref
BJHTERT_FIBROBLAST	Homo sapiens	NCBITAXON	NCBITaxon:9606				BJHTERT			Cell line information	BJHTERT_FIBROBLAST	Fibroblast	DMEM; 10% FBS	36	32	9					match pre-screen FP ref/SNP6.0 ref
BT20_BREAST	Homo sapiens	NCBITAXON	NCBITaxon:9606				BT-20 cell	CLO	CLO:0002041	Cell line information	BT20_BREAST	Breast	EMEM; 10% FBS	70	37	8					match SNP6.0 ref
BT474_BREAST	Homo sapiens	NCBITAXON	NCBITaxon:9606				BT-474 cell	CLO	CLO:0002042	Cell line information	BT474_BREAST	Breast	RPMI; 10% FBS	78	35	5					match SNP6.0 ref
BT549_BREAST	Homo sapiens	NCBITAXON	NCBITaxon:9606				BT-549 cell	CLO	CLO:0002044	Cell line information	BT549_BREAST	Breast	RPMI; 10% FBS; 10 ug/ml insulin	51	35	8					match SNP6.0 ref
BXPC3_PANCREAS	Homo sapiens	NCBITAXON	NCBITaxon:9606				BxPC-3 cell	CLO	CLO:0002065	Cell line information	BXPC3_PANCREAS	Pancreas	RPMI; 10% FBS	48	36	9					match SNP6.0 ref
C2BBE1_LARGE_INTESTINE	Homo sapiens	NCBITAXON	NCBITaxon:9606				C2BBe1 cell	CLO	CLO:0002108	Cell line information	C2BBE1_LARGE_INTESTINE	Colon	DMEM; 10% FBS; 0.01mg/ml transferrin; 2 mM glutamine	44	29	8					match SNP6.0 ref
C32_SKIN	Homo sapiens	NCBITAXON	NCBITaxon:9606				C32 cell	CLO	CLO:0002113	Cell line information	C32_SKIN	Melanoma	EMEM; 10% FBS; 0.1mM NEAA	53	47	10					match SNP6.0 ref
CADOES1_BONE	Homo sapiens	NCBITAXON	NCBITaxon:9606				CADO-ES1 cell	CLO	CLO:0002173	Cell line information	CADOES1_BONE	Bone sarcoma	RPMI; 10% FBS	48	36	7					match SNP6.0 ref
CAKI1_KIDNEY	Homo sapiens	NCBITAXON	NCBITaxon:9606				CAKI-1 cell	CLO	CLO:0002175	Cell line information	CAKI1_KIDNEY	Renal Cell Carcinoma	McCoy's 5A; 10% FBS	36	49	12					match SNP6.0 ref
CAL120_BREAST	Homo sapiens	NCBITAXON	NCBITaxon:9606				CAL-120 cell	CLO	CLO:0002179	Cell line information	CAL120_BREAST	Breast	DMEM; 10% FBS	45	35	10					match SNP6.0 ref
CAL51_BREAST	Homo sapiens	NCBITAXON	NCBITaxon:9606				CAL-51 cell	CLO	CLO:0002185	Cell line information	CAL51_BREAST	Breast	DMEM; 20% FBS	24	28	8					match SNP6.0 ref
CALU1_LUNG	Homo sapiens	NCBITAXON	NCBITaxon:9606				CALU-1 cell	CLO	CLO:0002191	Cell line information	CALU1_LUNG	Lung NSCLC	McCoy's 5A; 10% FBS	37	32	9					match SNP6.0 ref
CAOV3_OVARY	Homo sapiens	NCBITAXON	NCBITaxon:9606				CAOV-3 cell	CLO	CLO:0002195	Cell line information	CAOV3_OVARY	Ovarian	DMEM; 10% FBS	68	49	7					match SNP6.0 ref
CAOV4_OVARY	Homo sapiens	NCBITAXON	NCBITaxon:9606				CAOV-4 cell	CLO	CLO:0002196	Cell line information	CAOV4_OVARY	Ovarian	RPMI; 20% FBS	>120hrs	75	5					match SNP6.0 ref
CAS1_CENTRAL_NERVOUS_SYSTEM	Homo sapiens	NCBITAXON	NCBITaxon:9606				CAS-1 cell	CLO	CLO:0002200	Cell line information	CAS1_CENTRAL_NERVOUS_SYSTEM	GBM	DMEM; 10% FBS	60	49	8					match SNP6.0 ref
CFPAC1_PANCREAS	Homo sapiens	NCBITAXON	NCBITaxon:9606				CFPAC-1	CLO	CLO:0002395	Cell line information	CFPAC1_PANCREAS	Pancreas	DMEM; 10% FBS	45	35	8					match SNP6.0 ref
CH157MN_CENTRAL_NERVOUS_SYSTEM	Homo sapiens	NCBITAXON	NCBITaxon:9606				CH157MN			Cell line information	CH157MN_CENTRAL_NERVOUS_SYSTEM	Meningioma	DMEM; 10% FBS	22	29	8					match pre-screen FP ref/SNP6.0 ref
COLO205_LARGE_INTESTINE	Homo sapiens	NCBITAXON	NCBITaxon:9606				COLO205			Cell line information	COLO205_LARGE_INTESTINE	Colon	RPMI; 10% FBS	25	29	8					match SNP6.0 ref
COLO704_OVARY	Homo sapiens	NCBITAXON	NCBITaxon:9606				COLO-704	CLO	CLO:0002575	Cell line information	COLO704_OVARY	Ovarian	RPMI; 10% FBS	26	35	8					match SNP6.0 ref
COLO741_SKIN	Homo sapiens	NCBITAXON	NCBITaxon:9606				COLO741			Cell line information	COLO741_SKIN	Melanoma	RPMI; 10% FBS	30	32	8					match SNP6.0 ref
COLO783_SKIN	Homo sapiens	NCBITAXON	NCBITaxon:9606				COLO-783	CLO	CLO:0002576	Cell line information	COLO783_SKIN	Melanoma	RPMI; 10% FBS	48	27	3					match SNP6.0 ref
CORL23_LUNG	Homo sapiens	NCBITAXON	NCBITaxon:9606				COR-L23 cell	CLO	CLO:0002585	Cell line information	CORL23_LUNG	Lung NSCLC	RPMI; 10% FBS; 2mM glutamine	35	29	8					match SNP6.0 ref
COV318_OVARY	Homo sapiens	NCBITAXON	NCBITaxon:9606				COV318			Cell line information	COV318_OVARY	Ovarian	DMEM; 10% FBS; 2mM L-glutamine	50	48	10					match SNP6.0 ref
COV362_OVARY	Homo sapiens	NCBITAXON	NCBITaxon:9606				COV362			Cell line information	COV362_OVARY	Ovarian	DMEM; 10% FBS; 2mM L-glutamine	91	43	9					match SNP6.0 ref
COV434_OVARY	Homo sapiens	NCBITAXON	NCBITaxon:9606				COV434			Cell line information	COV434_OVARY	Ovarian	DMEM; 10% FBS; 2mM L-glutamine	24	32	7					match SNP6.0 ref
COV504_OVARY	Homo sapiens	NCBITAXON	NCBITaxon:9606				COV504			Cell line information	COV504_OVARY	Ovarian	DMEM; 10% FBS; 2mM L-glutamine	50	35	9					match SNP6.0 ref
COV644_OVARY	Homo sapiens	NCBITAXON	NCBITaxon:9606				COV644			Cell line information	COV644_OVARY	Ovarian	DMEM; 10% FBS; 2mM L-glutamine	188	49	8					match SNP6.0 ref
DBTRG05MG_CENTRAL_NERVOUS_SYSTEM	Homo sapiens	NCBITAXON	NCBITaxon:9606				DBTRG-05MG cell	CLO	CLO:0002723	Cell line information	DBTRG05MG_CENTRAL_NERVOUS_SYSTEM	GBM	RPMI; 10% FBS; 10mg/L adenine; 1mg/L adenosine triphosphate; 100mg/L L-cystine; 25mM HEPES; 15mg/L hypoxanthine; 50 mg/L L-isoleucine; 50 mg/L L-proline; 100 mg/L sodium pyruvate; 1 mg/L thymidine	54	32	9					match SNP6.0 ref
DKMG_CENTRAL_NERVOUS_SYSTEM	Homo sapiens	NCBITAXON	NCBITaxon:9606				DK-MG cell	CLO	CLO:0002782	Cell line information	DKMG_CENTRAL_NERVOUS_SYSTEM	GBM	RPMI; 10% FBS; 2mM glutamine	80	30	5					match SNP6.0 ref
DLD1_LARGE_INTESTINE	Homo sapiens	NCBITAXON	NCBITaxon:9606				DLD-1 cell	CLO	CLO:0002785	Cell line information	DLD1_LARGE_INTESTINE	Colon	RPMI; 10% FBS	33	28	8					match SNP6.0 ref
DU4475_BREAST	Homo sapiens	NCBITAXON	NCBITaxon:9606				DU4475 cell	CLO	CLO:0002842	Cell line information	DU4475_BREAST	Breast	RPMI; 10% FBS	90	35	6					match SNP6.0 ref
EFE184_ENDOMETRIUM	Homo sapiens	NCBITAXON	NCBITaxon:9606				EFE-184 cell	CLO	CLO:0002887	Cell line information	EFE184_ENDOMETRIUM	Endometrial	RPMI; 10% FBS	90	33	6					match SNP6.0 ref
EFM19_BREAST	Homo sapiens	NCBITAXON	NCBITaxon:9606				EFM-19 cell	CLO	CLO:0002888	Cell line information	EFM19_BREAST	Breast	RPMI; 10% FBS	81	37	6					match SNP6.0 ref
EFO21_OVARY	Homo sapiens	NCBITAXON	NCBITaxon:9606				EFO-21 cell	CLO	CLO:0002892	Cell line information	EFO21_OVARY	Ovarian	RPMI; 20% FBS; 0.1mM NEAA; 1mM Sodium Pyruvate	42	44	11					match SNP6.0 ref
EFO27_OVARY	Homo sapiens	NCBITAXON	NCBITaxon:9606				EFO-27 cell	CLO	CLO:0002893	Cell line information	EFO27_OVARY	Ovarian	RPMI; 20% FBS; 0.1mM NEAA; 1mM Sodium Pyruvate	29	29	8					match SNP6.0 ref
EJM_HAEMATOPOIETIC_AND_LYMPHOID_TISSUE	Homo sapiens	NCBITAXON	NCBITaxon:9606				EJM			Cell line information	EJM_HAEMATOPOIETIC_AND_LYMPHOID_TISSUE	Multiple Myeloma	IMDM; 10% FBS	40	43	9					match SNP6.o ref
EW8_BONE	Homo sapiens	NCBITAXON	NCBITaxon:9606				EW8			Cell line information	EW8_BONE	Bone sarcoma	DMEM; 10% FBS; 2mM L-glutamine	30	29	9					match pre-screen FP ref/SNP6.0 ref
EWS502_BONE	Homo sapiens	NCBITAXON	NCBITaxon:9606				EWS502			Cell line information	EWS502_BONE	Bone sarcoma	RPMI; 15% FBS; 2mM glutamine	46	34	8					match pre-screen FP ref/SNP6.0 ref
F36P_HAEMATOPOIETIC_AND_LYMPHOID_TISSUE	Homo sapiens	NCBITAXON	NCBITaxon:9606				F36P			Cell line information	F36P_HAEMATOPOIETIC_AND_LYMPHOID_TISSUE	Leukemia	RPMI; 20% FBS; 10 ng/ml GM-CSF	55	28	8					match SNP6.0 ref
F5_CENTRAL_NERVOUS_SYSTEM	Homo sapiens	NCBITAXON	NCBITaxon:9606				F5 cell	CLO	CLO:0002983	Cell line information	F5_CENTRAL_NERVOUS_SYSTEM	Meningioma	RPMI; 10% FBS	46	29	8					match pre-screen FP ref/SNP6.0 ref
FUOV1_OVARY	Homo sapiens	NCBITAXON	NCBITaxon:9606				FU-OV-1 cell	CLO	CLO:0003406	Cell line information	FUOV1_OVARY	Ovarian	DMEM; 10% FBS	71	30	7					match SNP6.0 ref
GB1_CENTRAL_NERVOUS_SYSTEM	Homo sapiens	NCBITAXON	NCBITaxon:9606				GB1			Cell line information	GB1_CENTRAL_NERVOUS_SYSTEM	GBM	EMEM; 10% FBS	36	29	8					match SNP6.0 ref
GCIY_STOMACH	Homo sapiens	NCBITAXON	NCBITaxon:9606				GCIY			Cell line information	GCIY_STOMACH	Gastric	MEM; 15% FBS	60	42	11					match SNP6.0 ref
GMS10_CENTRAL_NERVOUS_SYSTEM	Homo sapiens	NCBITAXON	NCBITaxon:9606				GMS-10 cell	CLO	CLO:0003547	Cell line information	GMS10_CENTRAL_NERVOUS_SYSTEM	GBM	MEM; 10% FBS	72	44	8					match SNP6.0 ref
GP2D_LARGE_INTESTINE	Homo sapiens	NCBITAXON	NCBITaxon:9606				GP2D cell	CLO	CLO:0003554	Cell line information	GP2D_LARGE_INTESTINE	Colon	DMEM:F12(1:1); 10% FBS; 2mM Glutamine	27	29	8					match SNP6.0 ref
HCC1187_BREAST	Homo sapiens	NCBITAXON	NCBITaxon:9606				HCC1187 cell	CLO	CLO:0003632	Cell line information	HCC1187_BREAST	Breast	RPMI; 10% FBS	100	37	8					match SNP6.0 ref
HCC1395_BREAST	Homo sapiens	NCBITAXON	NCBITaxon:9606				HCC1395 cell	CLO	CLO:0003634	Cell line information	HCC1395_BREAST	Breast	RPMI; 10% FBS	72	39	5					match SNP6.0 ref
HCC1954_BREAST	Homo sapiens	NCBITAXON	NCBITaxon:9606				HCC1954 cell	CLO	CLO:0003647	Cell line information	HCC1954_BREAST	Breast	RPMI; 10% FBS	45	33	10					match SNP6.0 ref
HCC2218_BREAST	Homo sapiens	NCBITAXON	NCBITaxon:9606				HCC2218 cell	CLO	CLO:0003652	Cell line information	HCC2218_BREAST	Breast	RPMI; 10% FBS	120	37	6					match SNP6.0 ref
HCC2814_LUNG	Homo sapiens	NCBITAXON	NCBITaxon:9606				HCC2814			Cell line information	HCC2814_LUNG	Lung NSCLC	RPMI; 10% FBS	24	35	10					match pre-screen FP ref/SNP6.0 ref
HCC364_LUNG	Homo sapiens	NCBITAXON	NCBITaxon:9606				HCC364			Cell line information	HCC364_LUNG	Lung NSCLC	RPMI; 10% FBS	24	38	7					match pre-screen FP ref/SNP6.0 ref
HCC44_LUNG	Homo sapiens	NCBITAXON	NCBITaxon:9606				HCC44			Cell line information	HCC44_LUNG	Lung NSCLC	RPMI; 10% FBS	29	32	9					match SNP6.0 ref
HCC70_BREAST	Homo sapiens	NCBITAXON	NCBITaxon:9606				HCC70 cell	CLO	CLO:0003658	Cell line information	HCC70_BREAST	Breast	RPMI; 10% FBS	93	55	6					match SNP6.0 ref
HCC827_LUNG	Homo sapiens	NCBITAXON	NCBITaxon:9606				HCC827 cell	CLO	CLO:0003659	Cell line information	HCC827_LUNG	Lung NSCLC	RPMI; 10% FBS	71	56	7					match pre-screen FP ref/SNP6.0 ref
HCC827GR5_LUNG	Homo sapiens	NCBITAXON	NCBITaxon:9606				HCC827GR5			Cell line information	HCC827GR5_LUNG	Lung NSCLC	RPMI; 10% FBS	48	35	6					match pre-screen FP ref/SNP6.0 ref
HCT116_LARGE_INTESTINE	Homo sapiens	NCBITAXON	NCBITaxon:9606				HCT116			Cell line information	HCT116_LARGE_INTESTINE	Colon	McCoy's 5A; 10% FBS	36	29	8					match pre-screen FP ref/SNP6.0 ref
HCT116G9B_ENGINEERED	Homo sapiens	NCBITAXON	NCBITaxon:9606				HCT116G9B			Cell line information	HCT116G9B_ENGINEERED	Engineered	McCoy's 5A; 10% FBS	50	33	9					match pre-screen FP ref/SNP6.0 ref
HEC1A_ENDOMETRIUM	Homo sapiens	NCBITAXON	NCBITaxon:9606				HEC-1-A cell	CLO	CLO:0003674	Cell line information	HEC1A_ENDOMETRIUM	Endometrial	McCoy's 5A; 10% FBS	27	35	8					match SNP6.0 ref
HEYA8_OVARY	Homo sapiens	NCBITAXON	NCBITaxon:9606				HEYA8			Cell line information	HEYA8_OVARY	Ovarian	RPMI; 10% FBS	16	29	8					match SNP6.0 ref
HL60_HAEMATOPOIETIC_AND_LYMPHOID_TISSUE	Homo sapiens	NCBITAXON	NCBITaxon:9606				HL-60 cell	CLO	CLO:0003775	Cell line information	HL60_HAEMATOPOIETIC_AND_LYMPHOID_TISSUE	Leukemia	IMDM; 10% FBS	28	30	8					match SNP6.0 ref
HLF_LIVER	Homo sapiens	NCBITAXON	NCBITaxon:9606				HLF			Cell line information	HLF_LIVER	Liver	EMEM; 10% FBS	27	29	8					match SNP6.0 ref
HNT34_HAEMATOPOIETIC_AND_LYMPHOID_TISSUE	Homo sapiens	NCBITAXON	NCBITaxon:9606				HNT34			Cell line information	HNT34_HAEMATOPOIETIC_AND_LYMPHOID_TISSUE	Leukemia	RPMI; 20% FBS	34	32	9					match pre-screen FP ref/SNP6.0 ref
HPAC_PANCREAS	Homo sapiens	NCBITAXON	NCBITaxon:9606				HPAC cell	CLO	CLO:0003814	Cell line information	HPAC_PANCREAS	Pancreas	DMEM:HamsF12 (1:1); 10 % FBS; 0.002 mg/ml insulin; 0.005 mg/ml tranferrin; 40ng/ml hydrocortisone; 10ng/ml epidermal growth factor (do not filter)	23	32	8					match SNP6.0 ref
HPAFII_PANCREAS	Homo sapiens	NCBITAXON	NCBITaxon:9606				HPAF-II cell	CLO	CLO:0003816	Cell line information	HPAFII_PANCREAS	Pancreas	DMEM; 10% FBS	70	33	5					match SNP6.0 ref
HS683_CENTRAL_NERVOUS_SYSTEM	Homo sapiens	NCBITAXON	NCBITaxon:9606				HS683			Cell line information	HS683_CENTRAL_NERVOUS_SYSTEM	GBM	DMEM; 10% FBS	49	28	8					match SNP6.0 ref
HS766T_PANCREAS	Homo sapiens	NCBITAXON	NCBITaxon:9606				HS766T			Cell line information	HS766T_PANCREAS	Pancreas	DMEM; 10% FBS	30	27	6					match SNP6.0 ref
HS944T_SKIN	Homo sapiens	NCBITAXON	NCBITaxon:9606				HS944T			Cell line information	HS944T_SKIN	Melanoma	DMEM; 10% FBS	30	29	8					match SNP6.0 ref
HT1197_URINARY_TRACT	Homo sapiens	NCBITAXON	NCBITaxon:9606				HT-1197 cell	CLO	CLO:0004278	Cell line information	HT1197_URINARY_TRACT	Bladder	EMEM; 10% FBS	46	36	10					match SNP6.0 ref
HT29_LARGE_INTESTINE	Homo sapiens	NCBITAXON	NCBITaxon:9606				HT-29 cell	CLO	CLO:0004283	Cell line information	HT29_LARGE_INTESTINE	Colon	McCoy's 5A; 10% FBS	24	28	8					match SNP6.0 ref
HT55_LARGE_INTESTINE	Homo sapiens	NCBITAXON	NCBITaxon:9606				HT55 cell	CLO	CLO:0004287	Cell line information	HT55_LARGE_INTESTINE	Colon	EMEM; 20% FBS; 2mM L-glutamine; 0.1mM NEAA	28	34	8					match SNP6.0 ref
HUG1N_STOMACH	Homo sapiens	NCBITAXON	NCBITaxon:9606				HUG1N			Cell line information	HUG1N_STOMACH	Gastric	RPMI; 10% FBS	33	46	7					match SNP6.0 ref
HUTU80_SMALL_INTESTINE	Homo sapiens	NCBITAXON	NCBITaxon:9606				HUTU80			Cell line information	HUTU80_SMALL_INTESTINE	Colon	EMEM; 10% FBS	26	29	7					match SNP6.0 ref
IGR39_SKIN	Homo sapiens	NCBITAXON	NCBITaxon:9606				IGR-39 cell	CLO	CLO:0006671	Cell line information	IGR39_SKIN	Melanoma	DMEM; 15% FBS	34	28	8					match SNP6.0 ref
IGROV1_OVARY	Homo sapiens	NCBITAXON	NCBITaxon:9606				IGROV-1 cell	CLO	CLO:0006672	Cell line information	IGROV1_OVARY	Ovarian	RPMI; 10% FBS	30	39	7					match SNP6.0 ref
IOMMLEE_CENTRAL_NERVOUS_SYSTEM	Homo sapiens	NCBITAXON	NCBITaxon:9606				IOMMLEE			Cell line information	IOMMLEE_CENTRAL_NERVOUS_SYSTEM	Meningioma	DMEM; 10% FBS	18	28	8					match pre-screen FP ref/SNP6.0 ref
JHESOAD1_OESOPHAGUS	Homo sapiens	NCBITAXON	NCBITaxon:9606				JHESOAD1			Cell line information	JHESOAD1_OESOPHAGUS	Esophageal	RPMI; 20% FBS	29	32	8					match pre-screen FP ref/SNP6.0 ref
JHOC5_OVARY	Homo sapiens	NCBITAXON	NCBITaxon:9606				JHOC5			Cell line information	JHOC5_OVARY	Ovarian	DMEM:F12 (1:1); 10% FBS; 0.1mM NEAA	30	28	8					match SNP6.0 ref
JHOM1_OVARY	Homo sapiens	NCBITAXON	NCBITaxon:9606				JHOM1			Cell line information	JHOM1_OVARY	Ovarian	DMEM:F12 (1:1); 10% FBS; 0.1mM NEAA	60	33	9					match SNP6.0 ref
JHOS4_OVARY	Homo sapiens	NCBITAXON	NCBITaxon:9606				JHOS4			Cell line information	JHOS4_OVARY	Ovarian	DMEM:F12 (1:1); 10% FBS	70	37	7					match SNP6.0 ref
JJN3_HAEMATOPOIETIC_AND_LYMPHOID_TISSUE	Homo sapiens	NCBITAXON	NCBITaxon:9606				JJN3			Cell line information	JJN3_HAEMATOPOIETIC_AND_LYMPHOID_TISSUE	Multiple Myeloma	DMEM:IMDM (1:1); 20% FBS	24	28	8					match SNP6.0 ref
K562_HAEMATOPOIETIC_AND_LYMPHOID_TISSUE	Homo sapiens	NCBITAXON	NCBITaxon:9606				K-562 cell	CLO	CLO:0007059	Cell line information	K562_HAEMATOPOIETIC_AND_LYMPHOID_TISSUE	Leukemia	IMDM; 10% FBS	47	28	8					match SNP6.0 ref
KALS1_CENTRAL_NERVOUS_SYSTEM	Homo sapiens	NCBITAXON	NCBITaxon:9606				KALS1			Cell line information	KALS1_CENTRAL_NERVOUS_SYSTEM	GBM	RPMI; 5% FBS	90	50	11					match SNP6.0 ref
KASUMI1_HAEMATOPOIETIC_AND_LYMPHOID_TISSUE	Homo sapiens	NCBITAXON	NCBITaxon:9606				KASUMI-1 cell	CLO	CLO:0007069	Cell line information	KASUMI1_HAEMATOPOIETIC_AND_LYMPHOID_TISSUE	Leukemia	RPMI; 10% FBS	40	29	7					match SNP6.0 ref
KM12_LARGE_INTESTINE	Homo sapiens	NCBITAXON	NCBITaxon:9606				KM12			Cell line information	KM12_LARGE_INTESTINE	Colon	RPMI; 10% FBS	23	28	8					match SNP6.0 ref
KMS11_HAEMATOPOIETIC_AND_LYMPHOID_TISSUE	Homo sapiens	NCBITAXON	NCBITaxon:9606				KMS11			Cell line information	KMS11_HAEMATOPOIETIC_AND_LYMPHOID_TISSUE	Multiple Myeloma	RPMI; 10% FBS	70	27	5					match SNP6.0 ref
KMS12BM_HAEMATOPOIETIC_AND_LYMPHOID_TISSUE	Homo sapiens	NCBITAXON	NCBITaxon:9606				KMS12BM			Cell line information	KMS12BM_HAEMATOPOIETIC_AND_LYMPHOID_TISSUE	Multiple Myeloma	RPMI; 20% FBS	60	29	8					match SNP6.0 ref
KMS20_HAEMATOPOIETIC_AND_LYMPHOID_TISSUE	Homo sapiens	NCBITAXON	NCBITaxon:9606				KMS20			Cell line information	KMS20_HAEMATOPOIETIC_AND_LYMPHOID_TISSUE	Multiple Myeloma	RPMI; 10% FBS	60	38	7					match SNP6.0 ref
KMS26_HAEMATOPOIETIC_AND_LYMPHOID_TISSUE	Homo sapiens	NCBITAXON	NCBITaxon:9606				KMS26			Cell line information	KMS26_HAEMATOPOIETIC_AND_LYMPHOID_TISSUE	Multiple Myeloma	RPMI; 10% FBS	35	29	8					match SNP6.0 ref
KMS34_HAEMATOPOIETIC_AND_LYMPHOID_TISSUE	Homo sapiens	NCBITAXON	NCBITaxon:9606				KMS34			Cell line information	KMS34_HAEMATOPOIETIC_AND_LYMPHOID_TISSUE	Multiple Myeloma	RPMI; 10% FBS	100	28	7					match SNP6.0 ref
KNS60_CENTRAL_NERVOUS_SYSTEM	Homo sapiens	NCBITAXON	NCBITaxon:9606				KNS60			Cell line information	KNS60_CENTRAL_NERVOUS_SYSTEM	GBM	DMEM; 5% FBS	38	32	8					match SNP6.0 ref
KNS81_CENTRAL_NERVOUS_SYSTEM	Homo sapiens	NCBITAXON	NCBITaxon:9606				KNS81			Cell line information	KNS81_CENTRAL_NERVOUS_SYSTEM	GBM	DMEM; 5% FBS	110	36	9					match SNP6.0 ref
KP1NL_PANCREAS	Homo sapiens	NCBITAXON	NCBITaxon:9606				KP1NL			Cell line information	KP1NL_PANCREAS	Pancreas	RPMI; 10% FBS	25	32	9					match SNP6.0 ref
KP2_PANCREAS	Homo sapiens	NCBITAXON	NCBITaxon:9606				KP2			Cell line information	KP2_PANCREAS	Pancreas	RPMI; 10% FBS	36	43	7					match SNP6.0 ref
KP4_PANCREAS	Homo sapiens	NCBITAXON	NCBITaxon:9606				KP4			Cell line information	KP4_PANCREAS	Pancreas	DMEM:F12 (1:1); 10% FBS	27	28	8					match SNP6.0 ref
KURAMOCHI_OVARY	Homo sapiens	NCBITAXON	NCBITaxon:9606				KURAMOCHI			Cell line information	KURAMOCHI_OVARY	Ovarian	RPMI; 10% FBS	82	50	8					match SNP6.0 ref
KYSE150_OESOPHAGUS	Homo sapiens	NCBITAXON	NCBITaxon:9606				KYSE-150 cell	CLO	CLO:0007129	Cell line information	KYSE150_OESOPHAGUS	Esophageal	RPMI:HamsF-12(1:1) (RPMI-1640 (Hyclone Cat.	23	28	8					match SNP6.0 ref
KYSE30_OESOPHAGUS	Homo sapiens	NCBITAXON	NCBITaxon:9606				KYSE-30 cell	CLO	CLO:0007132	Cell line information	KYSE30_OESOPHAGUS	Esophageal	RPMI:F12 (1:1); 20% FBS	22	28	8					match SNP6.0 ref
KYSE450_OESOPHAGUS	Homo sapiens	NCBITAXON	NCBITaxon:9606				KYSE-450 cell	CLO	CLO:0007134	Cell line information	KYSE450_OESOPHAGUS	Esophageal	RPMI:HamsF-12(1:1) (RPMI-1640 (Hyclone Cat.	23	28	8					match SNP6.0 ref
KYSE510_OESOPHAGUS	Homo sapiens	NCBITAXON	NCBITaxon:9606				KYSE-510 cell	CLO	CLO:0007135	Cell line information	KYSE510_OESOPHAGUS	Esophageal	RPMI; 10% FBS	30	28	8					match SNP6.0 ref
L33_PANCREAS	Homo sapiens	NCBITAXON	NCBITaxon:9606				L33			Cell line information	L33_PANCREAS	Pancreas	DMEM; 10% FBS; 1mM Sodium pyruvate; 1mM NEAA; 2mM glutamine	35	32	8					match SNP6.0 ref
L363_HAEMATOPOIETIC_AND_LYMPHOID_TISSUE	Homo sapiens	NCBITAXON	NCBITaxon:9606				L-363 cell	CLO	CLO:0007186	Cell line information	L363_HAEMATOPOIETIC_AND_LYMPHOID_TISSUE	Multiple Myeloma	RPMI; 15% FBS	25	25	7					match SNP6.0 ref
LAMA84_HAEMATOPOIETIC_AND_LYMPHOID_TISSUE	Homo sapiens	NCBITAXON	NCBITaxon:9606				LAMA-84 cell	CLO	CLO:0007238	Cell line information	LAMA84_HAEMATOPOIETIC_AND_LYMPHOID_TISSUE	Leukemia	RPMI; 10% FBS	36	28	8					match SNP6.0 ref
LK2_LUNG	Homo sapiens	NCBITAXON	NCBITaxon:9606				LK2			Cell line information	LK2_LUNG	Lung NSCLC	DMEM; 10% FBS	32	29	8					match SNP6.0 ref
LN215_CENTRAL_NERVOUS_SYSTEM	Homo sapiens	NCBITAXON	NCBITaxon:9606				LN215			Cell line information	LN215_CENTRAL_NERVOUS_SYSTEM	GBM	DMEM; 10% FBS	28	28	8					match pre-screen FP ref/SNP6.0 ref
LN229_CENTRAL_NERVOUS_SYSTEM	Homo sapiens	NCBITAXON	NCBITaxon:9606				LN-229 cell	CLO	CLO:0007363	Cell line information	LN229_CENTRAL_NERVOUS_SYSTEM	GBM	DMEM; 5% FBS	31	27	8					match SNP6.0 ref
LN235_CENTRAL_NERVOUS_SYSTEM	Homo sapiens	NCBITAXON	NCBITaxon:9606				LN235			Cell line information	LN235_CENTRAL_NERVOUS_SYSTEM	GBM	DMEM; 10% FBS	37	36	10					match pre-screen FP ref/SNP6.0 ref
LN319_CENTRAL_NERVOUS_SYSTEM	Homo sapiens	NCBITAXON	NCBITaxon:9606				LN319			Cell line information	LN319_CENTRAL_NERVOUS_SYSTEM	GBM	DMEM; 10% FBS	45	28	8					match pre-screen FP ref/SNP6.0 ref
LN340_CENTRAL_NERVOUS_SYSTEM	Homo sapiens	NCBITAXON	NCBITaxon:9606				LN340			Cell line information	LN340_CENTRAL_NERVOUS_SYSTEM	GBM	DMEM; 10% FBS	30	30	9					match pre-screen FP ref/SNP6.0 ref
LN382_CENTRAL_NERVOUS_SYSTEM	Homo sapiens	NCBITAXON	NCBITaxon:9606				LN382			Cell line information	LN382_CENTRAL_NERVOUS_SYSTEM	GBM	DMEM; 10% FBS	52	29	8					match pre-screen FP ref/SNP6.0 ref
LN428_CENTRAL_NERVOUS_SYSTEM	Homo sapiens	NCBITAXON	NCBITaxon:9606				LN428			Cell line information	LN428_CENTRAL_NERVOUS_SYSTEM	GBM	DMEM; 10% FBS	24	29	8					match SNP6.0 ref
LN443_CENTRAL_NERVOUS_SYSTEM	Homo sapiens	NCBITAXON	NCBITaxon:9606				LN443			Cell line information	LN443_CENTRAL_NERVOUS_SYSTEM	GBM	DMEM; 10% FBS	40	35	9					match pre-screen FP ref/SNP6.0 ref
LN464_CENTRAL_NERVOUS_SYSTEM	Homo sapiens	NCBITAXON	NCBITaxon:9606				LN464			Cell line information	LN464_CENTRAL_NERVOUS_SYSTEM	GBM	DMEM; 10% FBS	35	30	8					match pre-screen FP ref/SNP6.0 ref
LNZ308_CENTRAL_NERVOUS_SYSTEM	Homo sapiens	NCBITAXON	NCBITaxon:9606				LNZ308			Cell line information	LNZ308_CENTRAL_NERVOUS_SYSTEM	GBM	DMEM; 10% FBS	30	29	8					match pre-screen FP ref/SNP6.0 ref
LOVO_LARGE_INTESTINE	Homo sapiens	NCBITAXON	NCBITaxon:9606				LOVO cell	CLO	CLO:0007377	Cell line information	LOVO_LARGE_INTESTINE	Colon	F12K; 10% FBS	52	42	8					match SNP6.0 ref
LP1_HAEMATOPOIETIC_AND_LYMPHOID_TISSUE	Homo sapiens	NCBITAXON	NCBITaxon:9606				LP-1 cell	CLO	CLO:0007379	Cell line information	LP1_HAEMATOPOIETIC_AND_LYMPHOID_TISSUE	Multiple Myeloma	IMDM; 10% FBS	48	32	7					match SNP6.0 ref
LS411N_LARGE_INTESTINE	Homo sapiens	NCBITAXON	NCBITaxon:9606				LS411N cell	CLO	CLO:0007406	Cell line information	LS411N_LARGE_INTESTINE	Colon	RPMI; 10% FBS	23	29	7					match SNP6.0 ref
LS513_LARGE_INTESTINE	Homo sapiens	NCBITAXON	NCBITaxon:9606				LS513 cell	CLO	CLO:0007407	Cell line information	LS513_LARGE_INTESTINE	Colon	RPMI; 10% FBS	20	44	8					match SNP6.0 ref
MCF7_BREAST	Homo sapiens	NCBITAXON	NCBITaxon:9606				MCF7 cell	CLO	CLO:0007606	Cell line information	MCF7_BREAST	Breast	EMEM; 10% FBS; 0.01mg/ml Bovine Insulin	80	38	6					match SNP6.0 ref
MDAMB453_BREAST	Homo sapiens	NCBITAXON	NCBITaxon:9606				MDA-MB-453 cell	CLO	CLO:0007640	Cell line information	MDAMB453_BREAST	Breast	RPMI; 10% FBS	38	33	7					match SNP6.0 ref
MIAPACA2_PANCREAS	Homo sapiens	NCBITAXON	NCBITaxon:9606				MIAPACA2			Cell line information	MIAPACA2_PANCREAS	Pancreas	DMEM; 10% FBS	26	28	8					match SNP6.0 ref
MKN7_STOMACH	Homo sapiens	NCBITAXON	NCBITaxon:9606				MKN7			Cell line information	MKN7_STOMACH	Gastric	RPMI; 10% FBS	86	36	9					match SNP6.0 ref
MM1S_HAEMATOPOIETIC_AND_LYMPHOID_TISSUE	Homo sapiens	NCBITAXON	NCBITaxon:9606				MM1S			Cell line information	MM1S_HAEMATOPOIETIC_AND_LYMPHOID_TISSUE	Multiple Myeloma	RPMI; 10% FBS	80	35	4					match SNP6.0 ref
MOLM13_HAEMATOPOIETIC_AND_LYMPHOID_TISSUE	Homo sapiens	NCBITAXON	NCBITaxon:9606				MOLM13			Cell line information	MOLM13_HAEMATOPOIETIC_AND_LYMPHOID_TISSUE	Leukemia	RPMI; 10% FBS	24	29	8					match SNP6.0 ref
MONOMAC1_HAEMATOPOIETIC_AND_LYMPHOID_TISSUE	Homo sapiens	NCBITAXON	NCBITaxon:9606				MONO-MAC-1 cell	CLO	CLO:0007827	Cell line information	MONOMAC1_HAEMATOPOIETIC_AND_LYMPHOID_TISSUE	Leukemia	RPMI; 10% FBS; 2mM Glutamine; 0.1mM NEAA; 1mM Sodium Pyruvate	40	28	6					match SNP6.0 ref
MONOMAC6_HAEMATOPOIETIC_AND_LYMPHOID_TISSUE	Homo sapiens	NCBITAXON	NCBITaxon:9606				MONO-MAC-6 cell	CLO	CLO:0007828	Cell line information	MONOMAC6_HAEMATOPOIETIC_AND_LYMPHOID_TISSUE	Leukemia	RPMI; 10% FBS	40	28	8					match SNP6.0 ref
MV411_HAEMATOPOIETIC_AND_LYMPHOID_TISSUE	Homo sapiens	NCBITAXON	NCBITaxon:9606				MV-4-11 cell	CLO	CLO:0007906	Cell line information	MV411_HAEMATOPOIETIC_AND_LYMPHOID_TISSUE	Leukemia	IMDM; 10% FBS	32	25	7					match SNP6.0 ref
NALM6_HAEMATOPOIETIC_AND_LYMPHOID_TISSUE	Homo sapiens	NCBITAXON	NCBITaxon:9606				NALM-6 cell	CLO	CLO:0007938	Cell line information	NALM6_HAEMATOPOIETIC_AND_LYMPHOID_TISSUE	Leukemia	RPMI; 15% FBS	25	27	7					match SNP6.0 ref
NB4_HAEMATOPOIETIC_AND_LYMPHOID_TISSUE	Homo sapiens	NCBITAXON	NCBITaxon:9606				NB-4 cell	CLO	CLO:0007947	Cell line information	NB4_HAEMATOPOIETIC_AND_LYMPHOID_TISSUE	Leukemia	RPMI; 10% FBS	30	28	8					match SNP6.0 ref
NCIH1299_LUNG	Homo sapiens	NCBITAXON	NCBITaxon:9606				NCI-H1299 cell	CLO	CLO:0007986	Cell line information	NCIH1299_LUNG	Lung NSCLC	RPMI; 10% FBS	30	28	8					match SNP6.0 ref
NCIH1437_LUNG	Homo sapiens	NCBITAXON	NCBITaxon:9606				NCI-H1437 cell	CLO	CLO:0007997	Cell line information	NCIH1437_LUNG	Lung NSCLC	RPMI; 10% FBS	44	35	8					match SNP6.0 ref
NCIH1650_LUNG	Homo sapiens	NCBITAXON	NCBITaxon:9606				NCI-H1650 cell	CLO	CLO:0008007	Cell line information	NCIH1650_LUNG	Lung NSCLC	RPMI; 10% FBS	42	29	8					match SNP6.0 ref
NCIH1792_LUNG	Homo sapiens	NCBITAXON	NCBITaxon:9606				NCI-H1792 cell	CLO	CLO:0008019	Cell line information	NCIH1792_LUNG	Lung NSCLC	RPMI; 10% FBS	45	30	8					match SNP6.0 ref
NCIH196_LUNG	Homo sapiens	NCBITAXON	NCBITaxon:9606				NCI-H196 cell	CLO	CLO:0008033	Cell line information	NCIH196_LUNG	Lung SCLC	RPMI; 10% FBS	64	70	6					match SNP6.0 ref
NCIH1975_LUNG	Homo sapiens	NCBITAXON	NCBITaxon:9606				NCI-H1975 cell	CLO	CLO:0008035	Cell line information	NCIH1975_LUNG	Lung NSCLC	DMEM; 10% FBS	28	28	8					match SNP6.0 ref
NCIH2052_PLEURA	Homo sapiens	NCBITAXON	NCBITaxon:9606				NCI-H2052 cell	CLO	CLO:0008042	Cell line information	NCIH2052_PLEURA	Lung Mesothelioma	RPMI; 10% FBS	48	35	10					match SNP6.0 ref
NCIH2122_LUNG	Homo sapiens	NCBITAXON	NCBITaxon:9606				NCI-H2122 cell	CLO	CLO:0008055	Cell line information	NCIH2122_LUNG	Lung NSCLC	RPMI; 10% FBS	27	29	8					match SNP6.0 ref
NCIH2171_LUNG	Homo sapiens	NCBITAXON	NCBITaxon:9606				NCI-H2171 cell	CLO	CLO:0008060	Cell line information	NCIH2171_LUNG	Lung SCLC	RPMI; 5% FBS; 5ug/ml insulin; 10ug/ml transferrin; 30nM Na Selenite; 10nM Hydrocortisone; 10nM Beta-estradiol; 10mM HEPES; 2mM L-glutamine	40	37	7					match SNP6.0 ref
NCIH23_LUNG	Homo sapiens	NCBITAXON	NCBITaxon:9606				NCI-H23 cell	CLO	CLO:0008071	Cell line information	NCIH23_LUNG	Lung NSCLC	RPMI; 10% FBS	35	29	7					match SNP6.0 ref
NCIH2452_PLEURA	Homo sapiens	NCBITAXON	NCBITaxon:9606				NCI-H2452 cell	CLO	CLO:0008077	Cell line information	NCIH2452_PLEURA	Lung Mesothelioma	RPMI; 10% FBS	48	31	9					match SNP6.0 ref
NCIH441_LUNG	Homo sapiens	NCBITAXON	NCBITaxon:9606				NCI-H441 cell	CLO	CLO:0008087	Cell line information	NCIH441_LUNG	Lung NSCLC	RPMI; 10% FBS	80	27	7					match SNP6.0 ref
NCIH508_LARGE_INTESTINE	Homo sapiens	NCBITAXON	NCBITaxon:9606				NCI-H508 cell	CLO	CLO:0008091	Cell line information	NCIH508_LARGE_INTESTINE	Colon	RPMI; 10% FBS	32	35	8					match SNP6.0 ref
NCIH524_LUNG	Homo sapiens	NCBITAXON	NCBITaxon:9606				NCI-H524 cell	CLO	CLO:0008095	Cell line information	NCIH524_LUNG	Lung SCLC	RPMI; 10% FBS	100	42	7					match SNP6.0 ref
NCIH660_PROSTATE	Homo sapiens	NCBITAXON	NCBITaxon:9606				NCI-H660 cell	CLO	CLO:0008102	Cell line information	NCIH660_PROSTATE	Prostate	RPMI; 5% FBS; 0.005 mg/ml Insulin; 0.01 mg/ml transferrin; 30 nM sodium selenite; 10 nM hydrocortisone; 10 nM beta estradiol; 2 mM L-glutamine	100	35	4					match SNP6.0 ref
NCIH661_LUNG	Homo sapiens	NCBITAXON	NCBITaxon:9606				NCI-H661 cell	CLO	CLO:0008103	Cell line information	NCIH661_LUNG	Lung NSCLC	RPMI; 10% FBS	61	32	9					match SNP6.0 ref
NCIH716_LARGE_INTESTINE	Homo sapiens	NCBITAXON	NCBITaxon:9606				NCI-H716 cell	CLO	CLO:0008108	Cell line information	NCIH716_LARGE_INTESTINE	Colon	RPMI; 10% FBS	50	36	8					match SNP6.0 ref
NCIH82_LUNG	Homo sapiens	NCBITAXON	NCBITaxon:9606				NCI-H82 cell	CLO	CLO:0008118	Cell line information	NCIH82_LUNG	Lung SCLC	RPMI; 10% FBS	24	29	8					match SNP6.0 ref
NCIH838_LUNG	Homo sapiens	NCBITAXON	NCBITaxon:9606				NCI-H838 cell	CLO	CLO:0008121	Cell line information	NCIH838_LUNG	Lung NSCLC	RPMI; 10% FBS	55	31	9					match SNP6.0 ref
NCIN87_STOMACH	Homo sapiens	NCBITAXON	NCBITaxon:9606				NCI-N87 cell	CLO	CLO:0008129	Cell line information	NCIN87_STOMACH	Gastric	RPMI; 10% FBS	86	36	6					match SNP6.0 ref
NIHOVCAR3_OVARY	Homo sapiens	NCBITAXON	NCBITaxon:9606				NIHOVCAR3			Cell line information	NIHOVCAR3_OVARY	Ovarian	RPMI; 20% FBS; 0.01mg/ml Bovine Insulin	64	43	10					match SNP6.0 ref
NOMO1_HAEMATOPOIETIC_AND_LYMPHOID_TISSUE	Homo sapiens	NCBITAXON	NCBITaxon:9606				NOMO1			Cell line information	NOMO1_HAEMATOPOIETIC_AND_LYMPHOID_TISSUE	Leukemia	RPMI; 10% FBS	55	35	8					match SNP6.0 ref
OAW42_OVARY	Homo sapiens	NCBITAXON	NCBITaxon:9606				OAW42 cell	CLO	CLO:0008229	Cell line information	OAW42_OVARY	Ovarian	DMEM; 10% FBS; 20IU/L (0.9 mg/L) bovine insulin; 2mM L-glutamine	40	29	8					match SNP6.0 ref
OCIAML2_HAEMATOPOIETIC_AND_LYMPHOID_TISSUE	Homo sapiens	NCBITAXON	NCBITaxon:9606				OCI-AML2 cell	CLO	CLO:0008235	Cell line information	OCIAML2_HAEMATOPOIETIC_AND_LYMPHOID_TISSUE	Leukemia	MEMalpha; 20% FBS	30	29	8					match SNP6.0 ref
OCIAML3_HAEMATOPOIETIC_AND_LYMPHOID_TISSUE	Homo sapiens	NCBITAXON	NCBITaxon:9606				OCIAML3			Cell line information	OCIAML3_HAEMATOPOIETIC_AND_LYMPHOID_TISSUE	Leukemia	MEMalpha; 20% FBS	28	28	8					match SNP6.0 ref
OCIAML5_HAEMATOPOIETIC_AND_LYMPHOID_TISSUE	Homo sapiens	NCBITAXON	NCBITaxon:9606				OCI-AML5 cell	CLO	CLO:0008236	Cell line information	OCIAML5_HAEMATOPOIETIC_AND_LYMPHOID_TISSUE	Leukemia	MEM Alpha; 20% FBS; 20% Conditioned Media	24	29	8					match SNP6.0 ref
OE33_OESOPHAGUS	Homo sapiens	NCBITAXON	NCBITaxon:9606				OE33 cell	CLO	CLO:0008240	Cell line information	OE33_OESOPHAGUS	Esophageal	RPMI; 10% FBS	33	31	8					match SNP6.0 ref
OELE_OVARY	Homo sapiens	NCBITAXON	NCBITaxon:9606				OELE			Cell line information	OELE_OVARY	Ovarian	OEipCM	48	30	7					match SNP6.0 ref
OPM2_HAEMATOPOIETIC_AND_LYMPHOID_TISSUE	Homo sapiens	NCBITAXON	NCBITaxon:9606				OPM-2 cell	CLO	CLO:0008269	Cell line information	OPM2_HAEMATOPOIETIC_AND_LYMPHOID_TISSUE	Multiple Myeloma	RPMI; 10% FBS	50	37	9					match SNP6.0 ref
OV7_OVARY	Homo sapiens	NCBITAXON	NCBITaxon:9606				OV7			Cell line information	OV7_OVARY	Ovarian	DMEM:F12 (1:1); 5% FBS; 2mM L-glutamine; 0.5ug/ml hydrocortisone; 10ug/ml insulin	110	40	8					match SNP6.0 ref
OV90_OVARY	Homo sapiens	NCBITAXON	NCBITaxon:9606				OV-90 cell	CLO	CLO:0008276	Cell line information	OV90_OVARY	Ovarian	DMEM; 10% FBS [1:1 mixture of MCDB 105 medium with 1.5 g/L sodium bicarbonate added and Medium 199; 10% FBS]	40	43	10					match SNP6.0 ref
OVCAR4_OVARY	Homo sapiens	NCBITAXON	NCBITaxon:9606				OVCAR4			Cell line information	OVCAR4_OVARY	Ovarian	RPMI; 10% FBS	43	35	10					match SNP6.0 ref
OVCAR8_OVARY	Homo sapiens	NCBITAXON	NCBITaxon:9606				OVCAR8			Cell line information	OVCAR8_OVARY	Ovarian	RPMI; 10% FBS	25	29	8					match SNP6.0 ref
OVISE_OVARY	Homo sapiens	NCBITAXON	NCBITaxon:9606				OVISE			Cell line information	OVISE_OVARY	Ovarian	RPMI; 10% FBS	48	32	9					match SNP6.0 ref
OVMANA_OVARY	Homo sapiens	NCBITAXON	NCBITaxon:9606				OVMANA			Cell line information	OVMANA_OVARY	Ovarian	RPMI; 10% FBS	70	54	8					match SNP6.0 ref
PANC0327_PANCREAS	Homo sapiens	NCBITAXON	NCBITaxon:9606				PANC0327			Cell line information	PANC0327_PANCREAS	Pancreas	RPMI; 15% FBS; 0.1 unit/ml human insulin	51	29	8					match SNP6.0 ref
PANC0813_PANCREAS	Homo sapiens	NCBITAXON	NCBITaxon:9606				PANC0813			Cell line information	PANC0813_PANCREAS	Pancreas	RPMI; 15% FBS; 2mM glutamine; 1.5 g/L Sodium bicarbonate; 4.5g/L glucose; 10mM HEPES; 1mM Sodium Pyruvate; 10 units/mL Insulin	117	48	6					match SNP6.0 ref
PANC1005_PANCREAS	Homo sapiens	NCBITAXON	NCBITaxon:9606				PANC1005			Cell line information	PANC1005_PANCREAS	Pancreas	RPMI; 15% FBS; 2mM glutamine; 1.5 g/L Sodium bicarbonate; 4.5g/L glucose; 10mM HEPES; 1mM Sodium Pyruvate; 10 units/mL Insulin	30	36	10					match SNP6.0 ref
PLB985_HAEMATOPOIETIC_AND_LYMPHOID_TISSUE	Homo sapiens	NCBITAXON	NCBITaxon:9606				PLB-985 cell	CLO	CLO:0008457	Cell line information	PLB985_HAEMATOPOIETIC_AND_LYMPHOID_TISSUE	Leukemia	RPMI; 10% FBS	35	28	7					match pre-screen FP ref/SNP6.0 ref
PSN1_PANCREAS	Homo sapiens	NCBITAXON	NCBITaxon:9606				PSN1 cell	CLO	CLO:0008512	Cell line information	PSN1_PANCREAS	Pancreas	RPMI; 10% FBS; 2mM glutamine	35	28	8					match SNP6.0 ref
QGP1_PANCREAS	Homo sapiens	NCBITAXON	NCBITaxon:9606				QGP1			Cell line information	QGP1_PANCREAS	Pancreas	RPMI; 10% FBS	61	40	7					match SNP6.0 ref
REH_HAEMATOPOIETIC_AND_LYMPHOID_TISSUE	Homo sapiens	NCBITAXON	NCBITaxon:9606				REH cell	CLO	CLO:0008781	Cell line information	REH_HAEMATOPOIETIC_AND_LYMPHOID_TISSUE	Leukemia	RPMI; 10% FBS	30	28	8					match SNP6.0 ref
RKN_SOFT_TISSUE	Homo sapiens	NCBITAXON	NCBITaxon:9606				RKN			Cell line information	RKN_SOFT_TISSUE	Soft Tissue Sarcoma	Hams F-12; 10% FBS	65	30	6					match SNP6.0 ref
RKO_LARGE_INTESTINE	Homo sapiens	NCBITAXON	NCBITaxon:9606				RKO cell	CLO	CLO:0008825	Cell line information	RKO_LARGE_INTESTINE	Colon	MEM; 10% FBS	21	36	8					match SNP6.0 ref
RMGI_OVARY	Homo sapiens	NCBITAXON	NCBITaxon:9606				RMGI			Cell line information	RMGI_OVARY	Ovarian	RPMI; 10% FBS	40	33	9					match SNP6.0 ref
RMUGS_OVARY	Homo sapiens	NCBITAXON	NCBITaxon:9606				RMUGS			Cell line information	RMUGS_OVARY	Ovarian	Hams F-12; 10% FBS	75	35	8					match SNP6.0 ref
RPE101_ENGINEERED	Homo sapiens	NCBITAXON	NCBITaxon:9606				RPE101			Cell line information	RPE101_ENGINEERED	Immortalized Retinal epithelial cells	DMEM:F12 (1:1); 10% FBS	60	21	5					no reference (all RPE lines match each other)
RPE1A4D_ENGINEERED	Homo sapiens	NCBITAXON	NCBITaxon:9606				RPE1A4D			Cell line information	RPE1A4D_ENGINEERED	Immortalized Retinal epithelial cells	DMEM:F12 (1:1); 10% FBS	130	15	4					no reference (all RPE lines match each other)
RPE74_ENGINEERED	Homo sapiens	NCBITAXON	NCBITaxon:9606				RPE74			Cell line information	RPE74_ENGINEERED	Immortalized Retinal epithelial cells	DMEM:F12 (1:1); 10% FBS	60	20	5					no reference (all RPE lines match each other)
RPMI8226_HAEMATOPOIETIC_AND_LYMPHOID_TISSUE	Homo sapiens	NCBITAXON	NCBITaxon:9606				RPMI8226			Cell line information	RPMI8226_HAEMATOPOIETIC_AND_LYMPHOID_TISSUE	Multiple Myeloma	RPMI; 10% FBS	60	46	8					match SNP6.0 ref
RS411_HAEMATOPOIETIC_AND_LYMPHOID_TISSUE	Homo sapiens	NCBITAXON	NCBITaxon:9606				RS411			Cell line information	RS411_HAEMATOPOIETIC_AND_LYMPHOID_TISSUE	Leukemia	RPMI; 10% FBS	60	32	7					match SNP6.0 ref
RT112_URINARY_TRACT	Homo sapiens	NCBITAXON	NCBITaxon:9606				RT112 cell	CLO	CLO:0008890	Cell line information	RT112_URINARY_TRACT	Bladder	RPMI; 10% FBS	25	29	8					match SNP6.0 ref
SEM_HAEMATOPOIETIC_AND_LYMPHOID_TISSUE	Homo sapiens	NCBITAXON	NCBITaxon:9606				SEM			Cell line information	SEM_HAEMATOPOIETIC_AND_LYMPHOID_TISSUE	Leukemia	IMDM; 10% FBS	24	30	6					match SNP6.0 ref
SF126_CENTRAL_NERVOUS_SYSTEM	Homo sapiens	NCBITAXON	NCBITaxon:9606				SF126			Cell line information	SF126_CENTRAL_NERVOUS_SYSTEM	GBM	EMEM; 10% FBS	35	28	9					match SNP6.0 ref
SF172_CENTRAL_NERVOUS_SYSTEM	Homo sapiens	NCBITAXON	NCBITaxon:9606				SF172			Cell line information	SF172_CENTRAL_NERVOUS_SYSTEM	GBM	DMEM; 10% FBS	24	27	8					match SNP6.0 ref
SF295_CENTRAL_NERVOUS_SYSTEM	Homo sapiens	NCBITAXON	NCBITaxon:9606				SF295			Cell line information	SF295_CENTRAL_NERVOUS_SYSTEM	GBM	RPMI; 10% FBS	27	36	10					match SNP6.0 ref
SF767_CENTRAL_NERVOUS_SYSTEM	Homo sapiens	NCBITAXON	NCBITaxon:9606				SF767			Cell line information	SF767_CENTRAL_NERVOUS_SYSTEM	GBM	DMEM; 10% FBS	29	28	7					match pre-screen FP ref/SNP6.0 ref
SJSA1_BONE	Homo sapiens	NCBITAXON	NCBITaxon:9606				SJSA-1 cell	CLO	CLO:0009031	Cell line information	SJSA1_BONE	Bone sarcoma	RPMI; 10% FBS	31	28	8					match SNP6.0 ref
SKCO1_LARGE_INTESTINE	Homo sapiens	NCBITAXON	NCBITaxon:9606				SK-CO-1 cell	CLO	CLO:0009035	Cell line information	SKCO1_LARGE_INTESTINE	Colon	EMEM; 10% FBS	46	29	9					match SNP6.0 ref
SKMEL5_SKIN	Homo sapiens	NCBITAXON	NCBITaxon:9606				SK-MEL-5 cell	CLO	CLO:0009047	Cell line information	SKMEL5_SKIN	Melanoma	EMEM; 10% FBS	70	48	8					match SNP6.0 ref
SKMM2_HAEMATOPOIETIC_AND_LYMPHOID_TISSUE	Homo sapiens	NCBITAXON	NCBITaxon:9606				SK-MM-2 cell	CLO	CLO:0009050	Cell line information	SKMM2_HAEMATOPOIETIC_AND_LYMPHOID_TISSUE	Multiple Myeloma	RPMI; 10% FBS	85	36	6					match SNP6.0 ref
SKNO1_HAEMATOPOIETIC_AND_LYMPHOID_TISSUE	Homo sapiens	NCBITAXON	NCBITaxon:9606				SKNO1			Cell line information	SKNO1_HAEMATOPOIETIC_AND_LYMPHOID_TISSUE	Leukemia	RPMI; 10% FBS; 10 ng/ml rhGM-CFS (recombinant human granurocyte-macrophage colonystimulating factor)	24	30	8					match SNP6.0 ref
SKOV3_OVARY	Homo sapiens	NCBITAXON	NCBITaxon:9606				SK-OV-3 cell	CLO	CLO:0009063	Cell line information	SKOV3_OVARY	Ovarian	McCoy's 5A; 10% FBS	75	48	6					match SNP6.0 ref
SKRC20_KIDNEY	Homo sapiens	NCBITAXON	NCBITaxon:9606				SKRC20			Cell line information	SKRC20_KIDNEY	Renal Cell Carcinoma	RPMI; 10% FBS; 0.1mM NEAA	55	35	8					match pre-screen FP ref/SNP6.0 ref
SKRC31_KIDNEY	Homo sapiens	NCBITAXON	NCBITaxon:9606				SKRC31			Cell line information	SKRC31_KIDNEY	Renal Cell Carcinoma	RPMI; 10% FBS; 0.1mM NEAA	120	51	8					match SNP6.0 ref
SLR20_KIDNEY	Homo sapiens	NCBITAXON	NCBITaxon:9606				SLR20			Cell line information	SLR20_KIDNEY	Renal Cell Carcinoma	RPMI; 10% FBS	24	28	8					match SNP6.0 ref
SLR21_KIDNEY	Homo sapiens	NCBITAXON	NCBITaxon:9606				SLR21			Cell line information	SLR21_KIDNEY	Renal Cell Carcinoma	RPMI;10% FBS w/ kanamycin	60	36	10					match SNP6.0 ref
SLR23_KIDNEY	Homo sapiens	NCBITAXON	NCBITaxon:9606				SLR23			Cell line information	SLR23_KIDNEY	Renal Cell Carcinoma	RPMI;10% FBS w/ kanamycin	40	33	9					match SNP6.0 ref
SLR24_KIDNEY	Homo sapiens	NCBITAXON	NCBITaxon:9606				SLR24			Cell line information	SLR24_KIDNEY	Renal Cell Carcinoma	RPMI; 10% FBS	30	35	8					match pre-screen FP ref/SNP6.0 ref
SLR25_KIDNEY	Homo sapiens	NCBITAXON	NCBITaxon:9606				SLR25			Cell line information	SLR25_KIDNEY	Renal Cell Carcinoma	RPMI;10% FBS w/ kanamycin	80	40	9					match pre-screen FP ref/SNP6.0 ref
SLR26_KIDNEY	Homo sapiens	NCBITAXON	NCBITaxon:9606				SLR26			Cell line information	SLR26_KIDNEY	Renal Cell Carcinoma	RPMI; 10% FBS	55	57	11					match pre-screen FP ref/SNP6.0 ref
SNU1105_CENTRAL_NERVOUS_SYSTEM	Homo sapiens	NCBITAXON	NCBITaxon:9606				SNU1105			Cell line information	SNU1105_CENTRAL_NERVOUS_SYSTEM	GBM	RPMI; 10% FBS	73	36	6					match SNP6.0 ref
SNU201_CENTRAL_NERVOUS_SYSTEM	Homo sapiens	NCBITAXON	NCBITaxon:9606				SNU201			Cell line information	SNU201_CENTRAL_NERVOUS_SYSTEM	GBM	RPMI; 10% FBS	58	48	11					match SNP6.0 ref
SNU840_OVARY	Homo sapiens	NCBITAXON	NCBITaxon:9606				SNU840			Cell line information	SNU840_OVARY	Ovarian	RPMI; 10% FBS	36	29	9					match SNP6.0 ref
SNUC1_LARGE_INTESTINE	Homo sapiens	NCBITAXON	NCBITaxon:9606				SNU-C1 cell	CLO	CLO:0009103	Cell line information	SNUC1_LARGE_INTESTINE	Colon	RPMI; 10% FBS	31	35	9					match SNP6.0 ref
SNUC2A_LARGE_INTESTINE	Homo sapiens	NCBITAXON	NCBITaxon:9606				SNU-C2A cell	CLO	CLO:0009104	Cell line information	SNUC2A_LARGE_INTESTINE	Colon	RPMI; 10% FBS	50	51	7					match SNP6.0 ref
SU8686_PANCREAS	Homo sapiens	NCBITAXON	NCBITaxon:9606				SU8686			Cell line information	SU8686_PANCREAS	Pancreas	RPMI; 10% FBS	48	31	9					match SNP6.0 ref
SW1417_LARGE_INTESTINE	Homo sapiens	NCBITAXON	NCBITaxon:9606				SW 1417 cell	CLO	CLO:0009187	Cell line information	SW1417_LARGE_INTESTINE	Colon	L-15; 10% FBS	68	34	5					match SNP6.0 ref
SW1783_CENTRAL_NERVOUS_SYSTEM	Homo sapiens	NCBITAXON	NCBITaxon:9606				SW1783			Cell line information	SW1783_CENTRAL_NERVOUS_SYSTEM	GBM	RPMI; 10% FBS	55	34	8					match SNP6.0 ref
SW1990_PANCREAS	Homo sapiens	NCBITAXON	NCBITaxon:9606				SW1990			Cell line information	SW1990_PANCREAS	Pancreas	L-15; 10% FBS	72	37	9					match SNP6.0 ref
SW48_LARGE_INTESTINE	Homo sapiens	NCBITAXON	NCBITaxon:9606				SW48 cell	CLO	CLO:0009216	Cell line information	SW48_LARGE_INTESTINE	Colon	RPMI; 10% FBS	33	29	8					match SNP6.0 ref
SW480_LARGE_INTESTINE	Homo sapiens	NCBITAXON	NCBITaxon:9606				SW480 cell	CLO	CLO:0009218	Cell line information	SW480_LARGE_INTESTINE	Colon	L-15; 10% FBS	24	29	7					match SNP6.0 ref
T98G_CENTRAL_NERVOUS_SYSTEM	Homo sapiens	NCBITAXON	NCBITaxon:9606				T98G cell	CLO	CLO:0009258	Cell line information	T98G_CENTRAL_NERVOUS_SYSTEM	GBM	EMEM; 10% FBS	40	29	8					match SNP6.0 ref
TC32_BONE	Homo sapiens	NCBITAXON	NCBITaxon:9606				TC32			Cell line information	TC32_BONE	Bone sarcoma	RPMI; 10% FBS; 2mM glutamine	36	28	8					match SNP6.0 ref
TC71_BONE	Homo sapiens	NCBITAXON	NCBITaxon:9606				TC71			Cell line information	TC71_BONE	Bone sarcoma	IMDM; 10% FBS	26	28	7					match SNP6.0 ref
TCCSUP_URINARY_TRACT	Homo sapiens	NCBITAXON	NCBITaxon:9606				TCCSUP cell	CLO	CLO:0009283	Cell line information	TCCSUP_URINARY_TRACT	Bladder	EMEM; 10% FBS; 1mM NEAA; 1mM Sodium Pyruvate	46	32	8					match SNP6.0 ref
TE10_OESOPHAGUS	Homo sapiens	NCBITAXON	NCBITaxon:9606				TE10			Cell line information	TE10_OESOPHAGUS	Esophageal	DMEM; 10% FBS	30	29	8					match SNP6.0 ref
TE15_OESOPHAGUS	Homo sapiens	NCBITAXON	NCBITaxon:9606				TE15 cell	CLO	CLO:0009311	Cell line information	TE15_OESOPHAGUS	Esophageal	RPMI; 10% FBS	37	35	8					match SNP6.0 ref
TE9_OESOPHAGUS	Homo sapiens	NCBITAXON	NCBITaxon:9606				TE9			Cell line information	TE9_OESOPHAGUS	Esophageal	RPMI; 10% FBS	25	26	8					match SNP6.0 ref
THP1_HAEMATOPOIETIC_AND_LYMPHOID_TISSUE	Homo sapiens	NCBITAXON	NCBITaxon:9606				THP-1 cell	CLO	CLO:0009348	Cell line information	THP1_HAEMATOPOIETIC_AND_LYMPHOID_TISSUE	Leukemia	RPMI; 10% FBS; 50uM B-mercaptoethanol	26	35	8					match SNP6.0 ref
TOV112D_OVARY	Homo sapiens	NCBITAXON	NCBITaxon:9606				TOV-112D cell	CLO	CLO:0009384	Cell line information	TOV112D_OVARY	Ovarian	MCDB 105:Medium 199 (1:1); 15% FBS; 1.5g/L NaHCO2	22	30	8					match SNP6.0 ref
TOV21G_OVARY	Homo sapiens	NCBITAXON	NCBITaxon:9606				TOV-21G cell	CLO	CLO:0009385	Cell line information	TOV21G_OVARY	Ovarian	MCDB 105:Medium 199 (1:1); 15% FBS	27	28	8					match SNP6.0 ref
TT_OESOPHAGUS	Homo sapiens	NCBITAXON	NCBITaxon:9606				TT cell	CLO	CLO:0009421	Cell line information	TT_OESOPHAGUS	Esophageal	DMEM:F12 (1:1); 10% FBS	40	28	7					match SNP6.0 ref
TYKNU_OVARY	Homo sapiens	NCBITAXON	NCBITaxon:9606				TYKNU			Cell line information	TYKNU_OVARY	Ovarian	EMEM; 10% FBS	45	28	8					match SNP6.0 ref
U178_CENTRAL_NERVOUS_SYSTEM	Homo sapiens	NCBITAXON	NCBITaxon:9606				U178			Cell line information	U178_CENTRAL_NERVOUS_SYSTEM	GBM	DMEM; 10% FBS	45	32	8					match pre-screen FP ref/SNP6.0 ref
U251MG_CENTRAL_NERVOUS_SYSTEM	Homo sapiens	NCBITAXON	NCBITaxon:9606				U251MG			Cell line information	U251MG_CENTRAL_NERVOUS_SYSTEM	GBM	DMEM; 10% FBS	24	29	8					match SNP6.0 ref
U343_CENTRAL_NERVOUS_SYSTEM	Homo sapiens	NCBITAXON	NCBITaxon:9606				U-343 Mga cell	CLO	CLO:0009459	Cell line information	U343_CENTRAL_NERVOUS_SYSTEM	GBM	DMEM; 10% FBS	45	29	8					match pre-screen FP ref/SNP6.0 ref
U87MG_CENTRAL_NERVOUS_SYSTEM	Homo sapiens	NCBITAXON	NCBITaxon:9606				U87MG			Cell line information	U87MG_CENTRAL_NERVOUS_SYSTEM	GBM	EMEM; 10% FBS	72	37	7					match SNP6.0 ref
UOK101_KIDNEY	Homo sapiens	NCBITAXON	NCBITaxon:9606				UOK101			Cell line information	UOK101_KIDNEY	Renal Cell Carcinoma	DMEM; 10% FBS	28	28	8					match pre-screen FP ref/SNP6.0 ref
VCAP_PROSTATE	Homo sapiens	NCBITAXON	NCBITaxon:9606				VCAP			Cell line information	VCAP_PROSTATE	Prostate	DMEM; 10% FBS	220	45	4					match SNP6.0 ref
YKG1_CENTRAL_NERVOUS_SYSTEM	Homo sapiens	NCBITAXON	NCBITaxon:9606				YKG1			Cell line information	YKG1_CENTRAL_NERVOUS_SYSTEM	GBM	DMEM; 10% FBS	28	28	8					match SNP6.0 ref
ZR7530_BREAST	Homo sapiens	NCBITAXON	NCBITaxon:9606				ZR-75-30 cell	CLO	CLO:0009728	Cell line information	ZR7530_BREAST	Breast	RPMI; 10% FBS	60	46	6					match pre-screen FP ref/SNP6.0 ref
