# Supplementary material for: Parallel genome-scale loss of function screens in 216 cancer cell lines for the identification of context-specific genetic dependencies
Source: Sci Data. 2014 Sep 30;1:140035. doi: 10.1038/sdata.2014.35 (PMC4432652; doi:10.1038/sdata.2014.35)
Supplement: Supplementary file 2 [file sdata201435-isa1.zip › a_SNPtyping.txt]

Sample Name	Protocol REF	Assay Name	Raw Data File	Comment[Data Repository]	Comment[Data Record Accession]	Protocol REF	Derived Data File	Comment[Data Repository]	Comment[Data Record Accession]
22RV1_PROSTATE	SNP fingerprinting	SNPTyping1				Data transformation	Table2_SNP_genotyping.xls	figshare	http://dx.doi.org/10.6084/m9.figshare.1019859
697_HAEMATOPOIETIC_AND_LYMPHOID_TISSUE	SNP fingerprinting	SNPTyping2				Data transformation	Table2_SNP_genotyping.xls	figshare	http://dx.doi.org/10.6084/m9.figshare.1019859
786O_KIDNEY	SNP fingerprinting	SNPTyping3				Data transformation	Table2_SNP_genotyping.xls	figshare	http://dx.doi.org/10.6084/m9.figshare.1019859
A1207_CENTRAL_NERVOUS_SYSTEM	SNP fingerprinting	SNPTyping4				Data transformation	Table2_SNP_genotyping.xls	figshare	http://dx.doi.org/10.6084/m9.figshare.1019859
A172_CENTRAL_NERVOUS_SYSTEM	SNP fingerprinting	SNPTyping5				Data transformation	Table2_SNP_genotyping.xls	figshare	http://dx.doi.org/10.6084/m9.figshare.1019859
A204_SOFT_TISSUE	SNP fingerprinting	SNPTyping6				Data transformation	Table2_SNP_genotyping.xls	figshare	http://dx.doi.org/10.6084/m9.figshare.1019859
A2058_SKIN	SNP fingerprinting	SNPTyping7				Data transformation	Table2_SNP_genotyping.xls	figshare	http://dx.doi.org/10.6084/m9.figshare.1019859
A2780_OVARY	SNP fingerprinting	SNPTyping8				Data transformation	Table2_SNP_genotyping.xls	figshare	http://dx.doi.org/10.6084/m9.figshare.1019859
A549_LUNG	SNP fingerprinting	SNPTyping9				Data transformation	Table2_SNP_genotyping.xls	figshare	http://dx.doi.org/10.6084/m9.figshare.1019859
A673_BONE	SNP fingerprinting	SNPTyping10				Data transformation	Table2_SNP_genotyping.xls	figshare	http://dx.doi.org/10.6084/m9.figshare.1019859
ACHN_KIDNEY	SNP fingerprinting	SNPTyping11				Data transformation	Table2_SNP_genotyping.xls	figshare	http://dx.doi.org/10.6084/m9.figshare.1019859
AGS_STOMACH	SNP fingerprinting	SNPTyping12				Data transformation	Table2_SNP_genotyping.xls	figshare	http://dx.doi.org/10.6084/m9.figshare.1019859
AM38_CENTRAL_NERVOUS_SYSTEM	SNP fingerprinting	SNPTyping13				Data transformation	Table2_SNP_genotyping.xls	figshare	http://dx.doi.org/10.6084/m9.figshare.1019859
AML193_HAEMATOPOIETIC_AND_LYMPHOID_TISSUE	SNP fingerprinting	SNPTyping14				Data transformation	Table2_SNP_genotyping.xls	figshare	http://dx.doi.org/10.6084/m9.figshare.1019859
ASPC1_PANCREAS	SNP fingerprinting	SNPTyping15				Data transformation	Table2_SNP_genotyping.xls	figshare	http://dx.doi.org/10.6084/m9.figshare.1019859
BJHTERT_FIBROBLAST	SNP fingerprinting	SNPTyping16				Data transformation	Table2_SNP_genotyping.xls	figshare	http://dx.doi.org/10.6084/m9.figshare.1019859
BT20_BREAST	SNP fingerprinting	SNPTyping17				Data transformation	Table2_SNP_genotyping.xls	figshare	http://dx.doi.org/10.6084/m9.figshare.1019859
BT474_BREAST	SNP fingerprinting	SNPTyping18				Data transformation	Table2_SNP_genotyping.xls	figshare	http://dx.doi.org/10.6084/m9.figshare.1019859
BT549_BREAST	SNP fingerprinting	SNPTyping19				Data transformation	Table2_SNP_genotyping.xls	figshare	http://dx.doi.org/10.6084/m9.figshare.1019859
BXPC3_PANCREAS	SNP fingerprinting	SNPTyping20				Data transformation	Table2_SNP_genotyping.xls	figshare	http://dx.doi.org/10.6084/m9.figshare.1019859
C2BBE1_LARGE_INTESTINE	SNP fingerprinting	SNPTyping21				Data transformation	Table2_SNP_genotyping.xls	figshare	http://dx.doi.org/10.6084/m9.figshare.1019859
C32_SKIN	SNP fingerprinting	SNPTyping22				Data transformation	Table2_SNP_genotyping.xls	figshare	http://dx.doi.org/10.6084/m9.figshare.1019859
CADOES1_BONE	SNP fingerprinting	SNPTyping23				Data transformation	Table2_SNP_genotyping.xls	figshare	http://dx.doi.org/10.6084/m9.figshare.1019859
CAKI1_KIDNEY	SNP fingerprinting	SNPTyping24				Data transformation	Table2_SNP_genotyping.xls	figshare	http://dx.doi.org/10.6084/m9.figshare.1019859
CAL120_BREAST	SNP fingerprinting	SNPTyping25				Data transformation	Table2_SNP_genotyping.xls	figshare	http://dx.doi.org/10.6084/m9.figshare.1019859
CAL51_BREAST	SNP fingerprinting	SNPTyping26				Data transformation	Table2_SNP_genotyping.xls	figshare	http://dx.doi.org/10.6084/m9.figshare.1019859
CALU1_LUNG	SNP fingerprinting	SNPTyping27				Data transformation	Table2_SNP_genotyping.xls	figshare	http://dx.doi.org/10.6084/m9.figshare.1019859
CAOV3_OVARY	SNP fingerprinting	SNPTyping28				Data transformation	Table2_SNP_genotyping.xls	figshare	http://dx.doi.org/10.6084/m9.figshare.1019859
CAOV4_OVARY	SNP fingerprinting	SNPTyping29				Data transformation	Table2_SNP_genotyping.xls	figshare	http://dx.doi.org/10.6084/m9.figshare.1019859
CAS1_CENTRAL_NERVOUS_SYSTEM	SNP fingerprinting	SNPTyping30				Data transformation	Table2_SNP_genotyping.xls	figshare	http://dx.doi.org/10.6084/m9.figshare.1019859
CFPAC1_PANCREAS	SNP fingerprinting	SNPTyping31				Data transformation	Table2_SNP_genotyping.xls	figshare	http://dx.doi.org/10.6084/m9.figshare.1019859
CH157MN_CENTRAL_NERVOUS_SYSTEM	SNP fingerprinting	SNPTyping32				Data transformation	Table2_SNP_genotyping.xls	figshare	http://dx.doi.org/10.6084/m9.figshare.1019859
COLO205_LARGE_INTESTINE	SNP fingerprinting	SNPTyping33				Data transformation	Table2_SNP_genotyping.xls	figshare	http://dx.doi.org/10.6084/m9.figshare.1019859
COLO704_OVARY	SNP fingerprinting	SNPTyping34				Data transformation	Table2_SNP_genotyping.xls	figshare	http://dx.doi.org/10.6084/m9.figshare.1019859
COLO741_SKIN	SNP fingerprinting	SNPTyping35				Data transformation	Table2_SNP_genotyping.xls	figshare	http://dx.doi.org/10.6084/m9.figshare.1019859
COLO783_SKIN	SNP fingerprinting	SNPTyping36				Data transformation	Table2_SNP_genotyping.xls	figshare	http://dx.doi.org/10.6084/m9.figshare.1019859
CORL23_LUNG	SNP fingerprinting	SNPTyping37				Data transformation	Table2_SNP_genotyping.xls	figshare	http://dx.doi.org/10.6084/m9.figshare.1019859
COV318_OVARY	SNP fingerprinting	SNPTyping38				Data transformation	Table2_SNP_genotyping.xls	figshare	http://dx.doi.org/10.6084/m9.figshare.1019859
COV362_OVARY	SNP fingerprinting	SNPTyping39				Data transformation	Table2_SNP_genotyping.xls	figshare	http://dx.doi.org/10.6084/m9.figshare.1019859
COV434_OVARY	SNP fingerprinting	SNPTyping40				Data transformation	Table2_SNP_genotyping.xls	figshare	http://dx.doi.org/10.6084/m9.figshare.1019859
COV504_OVARY	SNP fingerprinting	SNPTyping41				Data transformation	Table2_SNP_genotyping.xls	figshare	http://dx.doi.org/10.6084/m9.figshare.1019859
COV644_OVARY	SNP fingerprinting	SNPTyping42				Data transformation	Table2_SNP_genotyping.xls	figshare	http://dx.doi.org/10.6084/m9.figshare.1019859
DBTRG05MG_CENTRAL_NERVOUS_SYSTEM	SNP fingerprinting	SNPTyping43				Data transformation	Table2_SNP_genotyping.xls	figshare	http://dx.doi.org/10.6084/m9.figshare.1019859
DKMG_CENTRAL_NERVOUS_SYSTEM	SNP fingerprinting	SNPTyping44				Data transformation	Table2_SNP_genotyping.xls	figshare	http://dx.doi.org/10.6084/m9.figshare.1019859
DLD1_LARGE_INTESTINE	SNP fingerprinting	SNPTyping45				Data transformation	Table2_SNP_genotyping.xls	figshare	http://dx.doi.org/10.6084/m9.figshare.1019859
DU4475_BREAST	SNP fingerprinting	SNPTyping46				Data transformation	Table2_SNP_genotyping.xls	figshare	http://dx.doi.org/10.6084/m9.figshare.1019859
EFE184_ENDOMETRIUM	SNP fingerprinting	SNPTyping47				Data transformation	Table2_SNP_genotyping.xls	figshare	http://dx.doi.org/10.6084/m9.figshare.1019859
EFM19_BREAST	SNP fingerprinting	SNPTyping48				Data transformation	Table2_SNP_genotyping.xls	figshare	http://dx.doi.org/10.6084/m9.figshare.1019859
EFO21_OVARY	SNP fingerprinting	SNPTyping49				Data transformation	Table2_SNP_genotyping.xls	figshare	http://dx.doi.org/10.6084/m9.figshare.1019859
EFO27_OVARY	SNP fingerprinting	SNPTyping50				Data transformation	Table2_SNP_genotyping.xls	figshare	http://dx.doi.org/10.6084/m9.figshare.1019859
EJM_HAEMATOPOIETIC_AND_LYMPHOID_TISSUE	SNP fingerprinting	SNPTyping51				Data transformation	Table2_SNP_genotyping.xls	figshare	http://dx.doi.org/10.6084/m9.figshare.1019859
EW8_BONE	SNP fingerprinting	SNPTyping52				Data transformation	Table2_SNP_genotyping.xls	figshare	http://dx.doi.org/10.6084/m9.figshare.1019859
EWS502_BONE	SNP fingerprinting	SNPTyping53				Data transformation	Table2_SNP_genotyping.xls	figshare	http://dx.doi.org/10.6084/m9.figshare.1019859
F36P_HAEMATOPOIETIC_AND_LYMPHOID_TISSUE	SNP fingerprinting	SNPTyping54				Data transformation	Table2_SNP_genotyping.xls	figshare	http://dx.doi.org/10.6084/m9.figshare.1019859
F5_CENTRAL_NERVOUS_SYSTEM	SNP fingerprinting	SNPTyping55				Data transformation	Table2_SNP_genotyping.xls	figshare	http://dx.doi.org/10.6084/m9.figshare.1019859
FUOV1_OVARY	SNP fingerprinting	SNPTyping56				Data transformation	Table2_SNP_genotyping.xls	figshare	http://dx.doi.org/10.6084/m9.figshare.1019859
GB1_CENTRAL_NERVOUS_SYSTEM	SNP fingerprinting	SNPTyping57				Data transformation	Table2_SNP_genotyping.xls	figshare	http://dx.doi.org/10.6084/m9.figshare.1019859
GCIY_STOMACH	SNP fingerprinting	SNPTyping58				Data transformation	Table2_SNP_genotyping.xls	figshare	http://dx.doi.org/10.6084/m9.figshare.1019859
GMS10_CENTRAL_NERVOUS_SYSTEM	SNP fingerprinting	SNPTyping59				Data transformation	Table2_SNP_genotyping.xls	figshare	http://dx.doi.org/10.6084/m9.figshare.1019859
GP2D_LARGE_INTESTINE	SNP fingerprinting	SNPTyping60				Data transformation	Table2_SNP_genotyping.xls	figshare	http://dx.doi.org/10.6084/m9.figshare.1019859
HCC1187_BREAST	SNP fingerprinting	SNPTyping61				Data transformation	Table2_SNP_genotyping.xls	figshare	http://dx.doi.org/10.6084/m9.figshare.1019859
HCC1395_BREAST	SNP fingerprinting	SNPTyping62				Data transformation	Table2_SNP_genotyping.xls	figshare	http://dx.doi.org/10.6084/m9.figshare.1019859
HCC1954_BREAST	SNP fingerprinting	SNPTyping63				Data transformation	Table2_SNP_genotyping.xls	figshare	http://dx.doi.org/10.6084/m9.figshare.1019859
HCC2218_BREAST	SNP fingerprinting	SNPTyping64				Data transformation	Table2_SNP_genotyping.xls	figshare	http://dx.doi.org/10.6084/m9.figshare.1019859
HCC2814_LUNG	SNP fingerprinting	SNPTyping65				Data transformation	Table2_SNP_genotyping.xls	figshare	http://dx.doi.org/10.6084/m9.figshare.1019859
HCC364_LUNG	SNP fingerprinting	SNPTyping66				Data transformation	Table2_SNP_genotyping.xls	figshare	http://dx.doi.org/10.6084/m9.figshare.1019859
HCC44_LUNG	SNP fingerprinting	SNPTyping67				Data transformation	Table2_SNP_genotyping.xls	figshare	http://dx.doi.org/10.6084/m9.figshare.1019859
HCC70_BREAST	SNP fingerprinting	SNPTyping68				Data transformation	Table2_SNP_genotyping.xls	figshare	http://dx.doi.org/10.6084/m9.figshare.1019859
HCC827_LUNG	SNP fingerprinting	SNPTyping69				Data transformation	Table2_SNP_genotyping.xls	figshare	http://dx.doi.org/10.6084/m9.figshare.1019859
HCC827GR5_LUNG	SNP fingerprinting	SNPTyping70				Data transformation	Table2_SNP_genotyping.xls	figshare	http://dx.doi.org/10.6084/m9.figshare.1019859
HCT116_LARGE_INTESTINE	SNP fingerprinting	SNPTyping71				Data transformation	Table2_SNP_genotyping.xls	figshare	http://dx.doi.org/10.6084/m9.figshare.1019859
HCT116G9B_ENGINEERED	SNP fingerprinting	SNPTyping72				Data transformation	Table2_SNP_genotyping.xls	figshare	http://dx.doi.org/10.6084/m9.figshare.1019859
HEC1A_ENDOMETRIUM	SNP fingerprinting	SNPTyping73				Data transformation	Table2_SNP_genotyping.xls	figshare	http://dx.doi.org/10.6084/m9.figshare.1019859
HEYA8_OVARY	SNP fingerprinting	SNPTyping74				Data transformation	Table2_SNP_genotyping.xls	figshare	http://dx.doi.org/10.6084/m9.figshare.1019859
HL60_HAEMATOPOIETIC_AND_LYMPHOID_TISSUE	SNP fingerprinting	SNPTyping75				Data transformation	Table2_SNP_genotyping.xls	figshare	http://dx.doi.org/10.6084/m9.figshare.1019859
HLF_LIVER	SNP fingerprinting	SNPTyping76				Data transformation	Table2_SNP_genotyping.xls	figshare	http://dx.doi.org/10.6084/m9.figshare.1019859
HNT34_HAEMATOPOIETIC_AND_LYMPHOID_TISSUE	SNP fingerprinting	SNPTyping77				Data transformation	Table2_SNP_genotyping.xls	figshare	http://dx.doi.org/10.6084/m9.figshare.1019859
HPAC_PANCREAS	SNP fingerprinting	SNPTyping78				Data transformation	Table2_SNP_genotyping.xls	figshare	http://dx.doi.org/10.6084/m9.figshare.1019859
HPAFII_PANCREAS	SNP fingerprinting	SNPTyping79				Data transformation	Table2_SNP_genotyping.xls	figshare	http://dx.doi.org/10.6084/m9.figshare.1019859
HS683_CENTRAL_NERVOUS_SYSTEM	SNP fingerprinting	SNPTyping80				Data transformation	Table2_SNP_genotyping.xls	figshare	http://dx.doi.org/10.6084/m9.figshare.1019859
HS766T_PANCREAS	SNP fingerprinting	SNPTyping81				Data transformation	Table2_SNP_genotyping.xls	figshare	http://dx.doi.org/10.6084/m9.figshare.1019859
HS944T_SKIN	SNP fingerprinting	SNPTyping82				Data transformation	Table2_SNP_genotyping.xls	figshare	http://dx.doi.org/10.6084/m9.figshare.1019859
HT1197_URINARY_TRACT	SNP fingerprinting	SNPTyping83				Data transformation	Table2_SNP_genotyping.xls	figshare	http://dx.doi.org/10.6084/m9.figshare.1019859
HT29_LARGE_INTESTINE	SNP fingerprinting	SNPTyping84				Data transformation	Table2_SNP_genotyping.xls	figshare	http://dx.doi.org/10.6084/m9.figshare.1019859
HT55_LARGE_INTESTINE	SNP fingerprinting	SNPTyping85				Data transformation	Table2_SNP_genotyping.xls	figshare	http://dx.doi.org/10.6084/m9.figshare.1019859
HUG1N_STOMACH	SNP fingerprinting	SNPTyping86				Data transformation	Table2_SNP_genotyping.xls	figshare	http://dx.doi.org/10.6084/m9.figshare.1019859
HUTU80_SMALL_INTESTINE	SNP fingerprinting	SNPTyping87				Data transformation	Table2_SNP_genotyping.xls	figshare	http://dx.doi.org/10.6084/m9.figshare.1019859
IGR39_SKIN	SNP fingerprinting	SNPTyping88				Data transformation	Table2_SNP_genotyping.xls	figshare	http://dx.doi.org/10.6084/m9.figshare.1019859
IGROV1_OVARY	SNP fingerprinting	SNPTyping89				Data transformation	Table2_SNP_genotyping.xls	figshare	http://dx.doi.org/10.6084/m9.figshare.1019859
IOMMLEE_CENTRAL_NERVOUS_SYSTEM	SNP fingerprinting	SNPTyping90				Data transformation	Table2_SNP_genotyping.xls	figshare	http://dx.doi.org/10.6084/m9.figshare.1019859
JHESOAD1_OESOPHAGUS	SNP fingerprinting	SNPTyping91				Data transformation	Table2_SNP_genotyping.xls	figshare	http://dx.doi.org/10.6084/m9.figshare.1019859
JHOC5_OVARY	SNP fingerprinting	SNPTyping92				Data transformation	Table2_SNP_genotyping.xls	figshare	http://dx.doi.org/10.6084/m9.figshare.1019859
JHOM1_OVARY	SNP fingerprinting	SNPTyping93				Data transformation	Table2_SNP_genotyping.xls	figshare	http://dx.doi.org/10.6084/m9.figshare.1019859
JHOS4_OVARY	SNP fingerprinting	SNPTyping94				Data transformation	Table2_SNP_genotyping.xls	figshare	http://dx.doi.org/10.6084/m9.figshare.1019859
JJN3_HAEMATOPOIETIC_AND_LYMPHOID_TISSUE	SNP fingerprinting	SNPTyping95				Data transformation	Table2_SNP_genotyping.xls	figshare	http://dx.doi.org/10.6084/m9.figshare.1019859
K562_HAEMATOPOIETIC_AND_LYMPHOID_TISSUE	SNP fingerprinting	SNPTyping96				Data transformation	Table2_SNP_genotyping.xls	figshare	http://dx.doi.org/10.6084/m9.figshare.1019859
KALS1_CENTRAL_NERVOUS_SYSTEM	SNP fingerprinting	SNPTyping97				Data transformation	Table2_SNP_genotyping.xls	figshare	http://dx.doi.org/10.6084/m9.figshare.1019859
KASUMI1_HAEMATOPOIETIC_AND_LYMPHOID_TISSUE	SNP fingerprinting	SNPTyping98				Data transformation	Table2_SNP_genotyping.xls	figshare	http://dx.doi.org/10.6084/m9.figshare.1019859
KM12_LARGE_INTESTINE	SNP fingerprinting	SNPTyping99				Data transformation	Table2_SNP_genotyping.xls	figshare	http://dx.doi.org/10.6084/m9.figshare.1019859
KMS11_HAEMATOPOIETIC_AND_LYMPHOID_TISSUE	SNP fingerprinting	SNPTyping100				Data transformation	Table2_SNP_genotyping.xls	figshare	http://dx.doi.org/10.6084/m9.figshare.1019859
KMS12BM_HAEMATOPOIETIC_AND_LYMPHOID_TISSUE	SNP fingerprinting	SNPTyping101				Data transformation	Table2_SNP_genotyping.xls	figshare	http://dx.doi.org/10.6084/m9.figshare.1019859
KMS20_HAEMATOPOIETIC_AND_LYMPHOID_TISSUE	SNP fingerprinting	SNPTyping102				Data transformation	Table2_SNP_genotyping.xls	figshare	http://dx.doi.org/10.6084/m9.figshare.1019859
KMS26_HAEMATOPOIETIC_AND_LYMPHOID_TISSUE	SNP fingerprinting	SNPTyping103				Data transformation	Table2_SNP_genotyping.xls	figshare	http://dx.doi.org/10.6084/m9.figshare.1019859
KMS34_HAEMATOPOIETIC_AND_LYMPHOID_TISSUE	SNP fingerprinting	SNPTyping104				Data transformation	Table2_SNP_genotyping.xls	figshare	http://dx.doi.org/10.6084/m9.figshare.1019859
KNS60_CENTRAL_NERVOUS_SYSTEM	SNP fingerprinting	SNPTyping105				Data transformation	Table2_SNP_genotyping.xls	figshare	http://dx.doi.org/10.6084/m9.figshare.1019859
KNS81_CENTRAL_NERVOUS_SYSTEM	SNP fingerprinting	SNPTyping106				Data transformation	Table2_SNP_genotyping.xls	figshare	http://dx.doi.org/10.6084/m9.figshare.1019859
KP1NL_PANCREAS	SNP fingerprinting	SNPTyping107				Data transformation	Table2_SNP_genotyping.xls	figshare	http://dx.doi.org/10.6084/m9.figshare.1019859
KP2_PANCREAS	SNP fingerprinting	SNPTyping108				Data transformation	Table2_SNP_genotyping.xls	figshare	http://dx.doi.org/10.6084/m9.figshare.1019859
KP4_PANCREAS	SNP fingerprinting	SNPTyping109				Data transformation	Table2_SNP_genotyping.xls	figshare	http://dx.doi.org/10.6084/m9.figshare.1019859
KURAMOCHI_OVARY	SNP fingerprinting	SNPTyping110				Data transformation	Table2_SNP_genotyping.xls	figshare	http://dx.doi.org/10.6084/m9.figshare.1019859
KYSE150_OESOPHAGUS	SNP fingerprinting	SNPTyping111				Data transformation	Table2_SNP_genotyping.xls	figshare	http://dx.doi.org/10.6084/m9.figshare.1019859
KYSE30_OESOPHAGUS	SNP fingerprinting	SNPTyping112				Data transformation	Table2_SNP_genotyping.xls	figshare	http://dx.doi.org/10.6084/m9.figshare.1019859
KYSE450_OESOPHAGUS	SNP fingerprinting	SNPTyping113				Data transformation	Table2_SNP_genotyping.xls	figshare	http://dx.doi.org/10.6084/m9.figshare.1019859
KYSE510_OESOPHAGUS	SNP fingerprinting	SNPTyping114				Data transformation	Table2_SNP_genotyping.xls	figshare	http://dx.doi.org/10.6084/m9.figshare.1019859
L33_PANCREAS	SNP fingerprinting	SNPTyping115				Data transformation	Table2_SNP_genotyping.xls	figshare	http://dx.doi.org/10.6084/m9.figshare.1019859
L363_HAEMATOPOIETIC_AND_LYMPHOID_TISSUE	SNP fingerprinting	SNPTyping116				Data transformation	Table2_SNP_genotyping.xls	figshare	http://dx.doi.org/10.6084/m9.figshare.1019859
LAMA84_HAEMATOPOIETIC_AND_LYMPHOID_TISSUE	SNP fingerprinting	SNPTyping117				Data transformation	Table2_SNP_genotyping.xls	figshare	http://dx.doi.org/10.6084/m9.figshare.1019859
LK2_LUNG	SNP fingerprinting	SNPTyping118				Data transformation	Table2_SNP_genotyping.xls	figshare	http://dx.doi.org/10.6084/m9.figshare.1019859
LN215_CENTRAL_NERVOUS_SYSTEM	SNP fingerprinting	SNPTyping119				Data transformation	Table2_SNP_genotyping.xls	figshare	http://dx.doi.org/10.6084/m9.figshare.1019859
LN229_CENTRAL_NERVOUS_SYSTEM	SNP fingerprinting	SNPTyping120				Data transformation	Table2_SNP_genotyping.xls	figshare	http://dx.doi.org/10.6084/m9.figshare.1019859
LN235_CENTRAL_NERVOUS_SYSTEM	SNP fingerprinting	SNPTyping121				Data transformation	Table2_SNP_genotyping.xls	figshare	http://dx.doi.org/10.6084/m9.figshare.1019859
LN319_CENTRAL_NERVOUS_SYSTEM	SNP fingerprinting	SNPTyping122				Data transformation	Table2_SNP_genotyping.xls	figshare	http://dx.doi.org/10.6084/m9.figshare.1019859
LN340_CENTRAL_NERVOUS_SYSTEM	SNP fingerprinting	SNPTyping123				Data transformation	Table2_SNP_genotyping.xls	figshare	http://dx.doi.org/10.6084/m9.figshare.1019859
LN382_CENTRAL_NERVOUS_SYSTEM	SNP fingerprinting	SNPTyping124				Data transformation	Table2_SNP_genotyping.xls	figshare	http://dx.doi.org/10.6084/m9.figshare.1019859
LN428_CENTRAL_NERVOUS_SYSTEM	SNP fingerprinting	SNPTyping125				Data transformation	Table2_SNP_genotyping.xls	figshare	http://dx.doi.org/10.6084/m9.figshare.1019859
LN443_CENTRAL_NERVOUS_SYSTEM	SNP fingerprinting	SNPTyping126				Data transformation	Table2_SNP_genotyping.xls	figshare	http://dx.doi.org/10.6084/m9.figshare.1019859
LN464_CENTRAL_NERVOUS_SYSTEM	SNP fingerprinting	SNPTyping127				Data transformation	Table2_SNP_genotyping.xls	figshare	http://dx.doi.org/10.6084/m9.figshare.1019859
LNZ308_CENTRAL_NERVOUS_SYSTEM	SNP fingerprinting	SNPTyping128				Data transformation	Table2_SNP_genotyping.xls	figshare	http://dx.doi.org/10.6084/m9.figshare.1019859
LOVO_LARGE_INTESTINE	SNP fingerprinting	SNPTyping129				Data transformation	Table2_SNP_genotyping.xls	figshare	http://dx.doi.org/10.6084/m9.figshare.1019859
LP1_HAEMATOPOIETIC_AND_LYMPHOID_TISSUE	SNP fingerprinting	SNPTyping130				Data transformation	Table2_SNP_genotyping.xls	figshare	http://dx.doi.org/10.6084/m9.figshare.1019859
LS411N_LARGE_INTESTINE	SNP fingerprinting	SNPTyping131				Data transformation	Table2_SNP_genotyping.xls	figshare	http://dx.doi.org/10.6084/m9.figshare.1019859
LS513_LARGE_INTESTINE	SNP fingerprinting	SNPTyping132				Data transformation	Table2_SNP_genotyping.xls	figshare	http://dx.doi.org/10.6084/m9.figshare.1019859
MCF7_BREAST	SNP fingerprinting	SNPTyping133				Data transformation	Table2_SNP_genotyping.xls	figshare	http://dx.doi.org/10.6084/m9.figshare.1019859
MDAMB453_BREAST	SNP fingerprinting	SNPTyping134				Data transformation	Table2_SNP_genotyping.xls	figshare	http://dx.doi.org/10.6084/m9.figshare.1019859
MIAPACA2_PANCREAS	SNP fingerprinting	SNPTyping135				Data transformation	Table2_SNP_genotyping.xls	figshare	http://dx.doi.org/10.6084/m9.figshare.1019859
MKN7_STOMACH	SNP fingerprinting	SNPTyping136				Data transformation	Table2_SNP_genotyping.xls	figshare	http://dx.doi.org/10.6084/m9.figshare.1019859
MM1S_HAEMATOPOIETIC_AND_LYMPHOID_TISSUE	SNP fingerprinting	SNPTyping137				Data transformation	Table2_SNP_genotyping.xls	figshare	http://dx.doi.org/10.6084/m9.figshare.1019859
MOLM13_HAEMATOPOIETIC_AND_LYMPHOID_TISSUE	SNP fingerprinting	SNPTyping138				Data transformation	Table2_SNP_genotyping.xls	figshare	http://dx.doi.org/10.6084/m9.figshare.1019859
MONOMAC1_HAEMATOPOIETIC_AND_LYMPHOID_TISSUE	SNP fingerprinting	SNPTyping139				Data transformation	Table2_SNP_genotyping.xls	figshare	http://dx.doi.org/10.6084/m9.figshare.1019859
MONOMAC6_HAEMATOPOIETIC_AND_LYMPHOID_TISSUE	SNP fingerprinting	SNPTyping140				Data transformation	Table2_SNP_genotyping.xls	figshare	http://dx.doi.org/10.6084/m9.figshare.1019859
MV411_HAEMATOPOIETIC_AND_LYMPHOID_TISSUE	SNP fingerprinting	SNPTyping141				Data transformation	Table2_SNP_genotyping.xls	figshare	http://dx.doi.org/10.6084/m9.figshare.1019859
NALM6_HAEMATOPOIETIC_AND_LYMPHOID_TISSUE	SNP fingerprinting	SNPTyping142				Data transformation	Table2_SNP_genotyping.xls	figshare	http://dx.doi.org/10.6084/m9.figshare.1019859
NB4_HAEMATOPOIETIC_AND_LYMPHOID_TISSUE	SNP fingerprinting	SNPTyping143				Data transformation	Table2_SNP_genotyping.xls	figshare	http://dx.doi.org/10.6084/m9.figshare.1019859
NCIH1299_LUNG	SNP fingerprinting	SNPTyping144				Data transformation	Table2_SNP_genotyping.xls	figshare	http://dx.doi.org/10.6084/m9.figshare.1019859
NCIH1437_LUNG	SNP fingerprinting	SNPTyping145				Data transformation	Table2_SNP_genotyping.xls	figshare	http://dx.doi.org/10.6084/m9.figshare.1019859
NCIH1650_LUNG	SNP fingerprinting	SNPTyping146				Data transformation	Table2_SNP_genotyping.xls	figshare	http://dx.doi.org/10.6084/m9.figshare.1019859
NCIH1792_LUNG	SNP fingerprinting	SNPTyping147				Data transformation	Table2_SNP_genotyping.xls	figshare	http://dx.doi.org/10.6084/m9.figshare.1019859
NCIH196_LUNG	SNP fingerprinting	SNPTyping148				Data transformation	Table2_SNP_genotyping.xls	figshare	http://dx.doi.org/10.6084/m9.figshare.1019859
NCIH1975_LUNG	SNP fingerprinting	SNPTyping149				Data transformation	Table2_SNP_genotyping.xls	figshare	http://dx.doi.org/10.6084/m9.figshare.1019859
NCIH2052_PLEURA	SNP fingerprinting	SNPTyping150				Data transformation	Table2_SNP_genotyping.xls	figshare	http://dx.doi.org/10.6084/m9.figshare.1019859
NCIH2122_LUNG	SNP fingerprinting	SNPTyping151				Data transformation	Table2_SNP_genotyping.xls	figshare	http://dx.doi.org/10.6084/m9.figshare.1019859
NCIH2171_LUNG	SNP fingerprinting	SNPTyping152				Data transformation	Table2_SNP_genotyping.xls	figshare	http://dx.doi.org/10.6084/m9.figshare.1019859
NCIH23_LUNG	SNP fingerprinting	SNPTyping153				Data transformation	Table2_SNP_genotyping.xls	figshare	http://dx.doi.org/10.6084/m9.figshare.1019859
NCIH2452_PLEURA	SNP fingerprinting	SNPTyping154				Data transformation	Table2_SNP_genotyping.xls	figshare	http://dx.doi.org/10.6084/m9.figshare.1019859
NCIH441_LUNG	SNP fingerprinting	SNPTyping155				Data transformation	Table2_SNP_genotyping.xls	figshare	http://dx.doi.org/10.6084/m9.figshare.1019859
NCIH508_LARGE_INTESTINE	SNP fingerprinting	SNPTyping156				Data transformation	Table2_SNP_genotyping.xls	figshare	http://dx.doi.org/10.6084/m9.figshare.1019859
NCIH524_LUNG	SNP fingerprinting	SNPTyping157				Data transformation	Table2_SNP_genotyping.xls	figshare	http://dx.doi.org/10.6084/m9.figshare.1019859
NCIH660_PROSTATE	SNP fingerprinting	SNPTyping158				Data transformation	Table2_SNP_genotyping.xls	figshare	http://dx.doi.org/10.6084/m9.figshare.1019859
NCIH661_LUNG	SNP fingerprinting	SNPTyping159				Data transformation	Table2_SNP_genotyping.xls	figshare	http://dx.doi.org/10.6084/m9.figshare.1019859
NCIH716_LARGE_INTESTINE	SNP fingerprinting	SNPTyping160				Data transformation	Table2_SNP_genotyping.xls	figshare	http://dx.doi.org/10.6084/m9.figshare.1019859
NCIH82_LUNG	SNP fingerprinting	SNPTyping161				Data transformation	Table2_SNP_genotyping.xls	figshare	http://dx.doi.org/10.6084/m9.figshare.1019859
NCIH838_LUNG	SNP fingerprinting	SNPTyping162				Data transformation	Table2_SNP_genotyping.xls	figshare	http://dx.doi.org/10.6084/m9.figshare.1019859
NCIN87_STOMACH	SNP fingerprinting	SNPTyping163				Data transformation	Table2_SNP_genotyping.xls	figshare	http://dx.doi.org/10.6084/m9.figshare.1019859
NIHOVCAR3_OVARY	SNP fingerprinting	SNPTyping164				Data transformation	Table2_SNP_genotyping.xls	figshare	http://dx.doi.org/10.6084/m9.figshare.1019859
NOMO1_HAEMATOPOIETIC_AND_LYMPHOID_TISSUE	SNP fingerprinting	SNPTyping165				Data transformation	Table2_SNP_genotyping.xls	figshare	http://dx.doi.org/10.6084/m9.figshare.1019859
OAW42_OVARY	SNP fingerprinting	SNPTyping166				Data transformation	Table2_SNP_genotyping.xls	figshare	http://dx.doi.org/10.6084/m9.figshare.1019859
OCIAML2_HAEMATOPOIETIC_AND_LYMPHOID_TISSUE	SNP fingerprinting	SNPTyping167				Data transformation	Table2_SNP_genotyping.xls	figshare	http://dx.doi.org/10.6084/m9.figshare.1019859
OCIAML3_HAEMATOPOIETIC_AND_LYMPHOID_TISSUE	SNP fingerprinting	SNPTyping168				Data transformation	Table2_SNP_genotyping.xls	figshare	http://dx.doi.org/10.6084/m9.figshare.1019859
OCIAML5_HAEMATOPOIETIC_AND_LYMPHOID_TISSUE	SNP fingerprinting	SNPTyping169				Data transformation	Table2_SNP_genotyping.xls	figshare	http://dx.doi.org/10.6084/m9.figshare.1019859
OE33_OESOPHAGUS	SNP fingerprinting	SNPTyping170				Data transformation	Table2_SNP_genotyping.xls	figshare	http://dx.doi.org/10.6084/m9.figshare.1019859
OELE_OVARY	SNP fingerprinting	SNPTyping171				Data transformation	Table2_SNP_genotyping.xls	figshare	http://dx.doi.org/10.6084/m9.figshare.1019859
OPM2_HAEMATOPOIETIC_AND_LYMPHOID_TISSUE	SNP fingerprinting	SNPTyping172				Data transformation	Table2_SNP_genotyping.xls	figshare	http://dx.doi.org/10.6084/m9.figshare.1019859
OV7_OVARY	SNP fingerprinting	SNPTyping173				Data transformation	Table2_SNP_genotyping.xls	figshare	http://dx.doi.org/10.6084/m9.figshare.1019859
OV90_OVARY	SNP fingerprinting	SNPTyping174				Data transformation	Table2_SNP_genotyping.xls	figshare	http://dx.doi.org/10.6084/m9.figshare.1019859
OVCAR4_OVARY	SNP fingerprinting	SNPTyping175				Data transformation	Table2_SNP_genotyping.xls	figshare	http://dx.doi.org/10.6084/m9.figshare.1019859
OVCAR8_OVARY	SNP fingerprinting	SNPTyping176				Data transformation	Table2_SNP_genotyping.xls	figshare	http://dx.doi.org/10.6084/m9.figshare.1019859
OVISE_OVARY	SNP fingerprinting	SNPTyping177				Data transformation	Table2_SNP_genotyping.xls	figshare	http://dx.doi.org/10.6084/m9.figshare.1019859
OVMANA_OVARY	SNP fingerprinting	SNPTyping178				Data transformation	Table2_SNP_genotyping.xls	figshare	http://dx.doi.org/10.6084/m9.figshare.1019859
PANC0327_PANCREAS	SNP fingerprinting	SNPTyping179				Data transformation	Table2_SNP_genotyping.xls	figshare	http://dx.doi.org/10.6084/m9.figshare.1019859
PANC0813_PANCREAS	SNP fingerprinting	SNPTyping180				Data transformation	Table2_SNP_genotyping.xls	figshare	http://dx.doi.org/10.6084/m9.figshare.1019859
PANC1005_PANCREAS	SNP fingerprinting	SNPTyping181				Data transformation	Table2_SNP_genotyping.xls	figshare	http://dx.doi.org/10.6084/m9.figshare.1019859
PLB985_HAEMATOPOIETIC_AND_LYMPHOID_TISSUE	SNP fingerprinting	SNPTyping182				Data transformation	Table2_SNP_genotyping.xls	figshare	http://dx.doi.org/10.6084/m9.figshare.1019859
PSN1_PANCREAS	SNP fingerprinting	SNPTyping183				Data transformation	Table2_SNP_genotyping.xls	figshare	http://dx.doi.org/10.6084/m9.figshare.1019859
QGP1_PANCREAS	SNP fingerprinting	SNPTyping184				Data transformation	Table2_SNP_genotyping.xls	figshare	http://dx.doi.org/10.6084/m9.figshare.1019859
REH_HAEMATOPOIETIC_AND_LYMPHOID_TISSUE	SNP fingerprinting	SNPTyping185				Data transformation	Table2_SNP_genotyping.xls	figshare	http://dx.doi.org/10.6084/m9.figshare.1019859
RKN_SOFT_TISSUE	SNP fingerprinting	SNPTyping186				Data transformation	Table2_SNP_genotyping.xls	figshare	http://dx.doi.org/10.6084/m9.figshare.1019859
RKO_LARGE_INTESTINE	SNP fingerprinting	SNPTyping187				Data transformation	Table2_SNP_genotyping.xls	figshare	http://dx.doi.org/10.6084/m9.figshare.1019859
RMGI_OVARY	SNP fingerprinting	SNPTyping188				Data transformation	Table2_SNP_genotyping.xls	figshare	http://dx.doi.org/10.6084/m9.figshare.1019859
RMUGS_OVARY	SNP fingerprinting	SNPTyping189				Data transformation	Table2_SNP_genotyping.xls	figshare	http://dx.doi.org/10.6084/m9.figshare.1019859
RPE101_ENGINEERED	SNP fingerprinting	SNPTyping190				Data transformation	Table2_SNP_genotyping.xls	figshare	http://dx.doi.org/10.6084/m9.figshare.1019859
RPE1A4D_ENGINEERED	SNP fingerprinting	SNPTyping191				Data transformation	Table2_SNP_genotyping.xls	figshare	http://dx.doi.org/10.6084/m9.figshare.1019859
RPE74_ENGINEERED	SNP fingerprinting	SNPTyping192				Data transformation	Table2_SNP_genotyping.xls	figshare	http://dx.doi.org/10.6084/m9.figshare.1019859
RPMI8226_HAEMATOPOIETIC_AND_LYMPHOID_TISSUE	SNP fingerprinting	SNPTyping193				Data transformation	Table2_SNP_genotyping.xls	figshare	http://dx.doi.org/10.6084/m9.figshare.1019859
RS411_HAEMATOPOIETIC_AND_LYMPHOID_TISSUE	SNP fingerprinting	SNPTyping194				Data transformation	Table2_SNP_genotyping.xls	figshare	http://dx.doi.org/10.6084/m9.figshare.1019859
RT112_URINARY_TRACT	SNP fingerprinting	SNPTyping195				Data transformation	Table2_SNP_genotyping.xls	figshare	http://dx.doi.org/10.6084/m9.figshare.1019859
SEM_HAEMATOPOIETIC_AND_LYMPHOID_TISSUE	SNP fingerprinting	SNPTyping196				Data transformation	Table2_SNP_genotyping.xls	figshare	http://dx.doi.org/10.6084/m9.figshare.1019859
SF126_CENTRAL_NERVOUS_SYSTEM	SNP fingerprinting	SNPTyping197				Data transformation	Table2_SNP_genotyping.xls	figshare	http://dx.doi.org/10.6084/m9.figshare.1019859
SF172_CENTRAL_NERVOUS_SYSTEM	SNP fingerprinting	SNPTyping198				Data transformation	Table2_SNP_genotyping.xls	figshare	http://dx.doi.org/10.6084/m9.figshare.1019859
SF295_CENTRAL_NERVOUS_SYSTEM	SNP fingerprinting	SNPTyping199				Data transformation	Table2_SNP_genotyping.xls	figshare	http://dx.doi.org/10.6084/m9.figshare.1019859
SF767_CENTRAL_NERVOUS_SYSTEM	SNP fingerprinting	SNPTyping200				Data transformation	Table2_SNP_genotyping.xls	figshare	http://dx.doi.org/10.6084/m9.figshare.1019859
SJSA1_BONE	SNP fingerprinting	SNPTyping201				Data transformation	Table2_SNP_genotyping.xls	figshare	http://dx.doi.org/10.6084/m9.figshare.1019859
SKCO1_LARGE_INTESTINE	SNP fingerprinting	SNPTyping202				Data transformation	Table2_SNP_genotyping.xls	figshare	http://dx.doi.org/10.6084/m9.figshare.1019859
SKMEL5_SKIN	SNP fingerprinting	SNPTyping203				Data transformation	Table2_SNP_genotyping.xls	figshare	http://dx.doi.org/10.6084/m9.figshare.1019859
SKMM2_HAEMATOPOIETIC_AND_LYMPHOID_TISSUE	SNP fingerprinting	SNPTyping204				Data transformation	Table2_SNP_genotyping.xls	figshare	http://dx.doi.org/10.6084/m9.figshare.1019859
SKNO1_HAEMATOPOIETIC_AND_LYMPHOID_TISSUE	SNP fingerprinting	SNPTyping205				Data transformation	Table2_SNP_genotyping.xls	figshare	http://dx.doi.org/10.6084/m9.figshare.1019859
SKOV3_OVARY	SNP fingerprinting	SNPTyping206				Data transformation	Table2_SNP_genotyping.xls	figshare	http://dx.doi.org/10.6084/m9.figshare.1019859
SKRC20_KIDNEY	SNP fingerprinting	SNPTyping207				Data transformation	Table2_SNP_genotyping.xls	figshare	http://dx.doi.org/10.6084/m9.figshare.1019859
SKRC31_KIDNEY	SNP fingerprinting	SNPTyping208				Data transformation	Table2_SNP_genotyping.xls	figshare	http://dx.doi.org/10.6084/m9.figshare.1019859
SLR20_KIDNEY	SNP fingerprinting	SNPTyping209				Data transformation	Table2_SNP_genotyping.xls	figshare	http://dx.doi.org/10.6084/m9.figshare.1019859
SLR21_KIDNEY	SNP fingerprinting	SNPTyping210				Data transformation	Table2_SNP_genotyping.xls	figshare	http://dx.doi.org/10.6084/m9.figshare.1019859
SLR23_KIDNEY	SNP fingerprinting	SNPTyping211				Data transformation	Table2_SNP_genotyping.xls	figshare	http://dx.doi.org/10.6084/m9.figshare.1019859
SLR24_KIDNEY	SNP fingerprinting	SNPTyping212				Data transformation	Table2_SNP_genotyping.xls	figshare	http://dx.doi.org/10.6084/m9.figshare.1019859
SLR25_KIDNEY	SNP fingerprinting	SNPTyping213				Data transformation	Table2_SNP_genotyping.xls	figshare	http://dx.doi.org/10.6084/m9.figshare.1019859
SLR26_KIDNEY	SNP fingerprinting	SNPTyping214				Data transformation	Table2_SNP_genotyping.xls	figshare	http://dx.doi.org/10.6084/m9.figshare.1019859
SNU1105_CENTRAL_NERVOUS_SYSTEM	SNP fingerprinting	SNPTyping215				Data transformation	Table2_SNP_genotyping.xls	figshare	http://dx.doi.org/10.6084/m9.figshare.1019859
SNU201_CENTRAL_NERVOUS_SYSTEM	SNP fingerprinting	SNPTyping216				Data transformation	Table2_SNP_genotyping.xls	figshare	http://dx.doi.org/10.6084/m9.figshare.1019859
SNU840_OVARY	SNP fingerprinting	SNPTyping217				Data transformation	Table2_SNP_genotyping.xls	figshare	http://dx.doi.org/10.6084/m9.figshare.1019859
SNUC1_LARGE_INTESTINE	SNP fingerprinting	SNPTyping218				Data transformation	Table2_SNP_genotyping.xls	figshare	http://dx.doi.org/10.6084/m9.figshare.1019859
SNUC2A_LARGE_INTESTINE	SNP fingerprinting	SNPTyping219				Data transformation	Table2_SNP_genotyping.xls	figshare	http://dx.doi.org/10.6084/m9.figshare.1019859
SU8686_PANCREAS	SNP fingerprinting	SNPTyping220				Data transformation	Table2_SNP_genotyping.xls	figshare	http://dx.doi.org/10.6084/m9.figshare.1019859
SW1417_LARGE_INTESTINE	SNP fingerprinting	SNPTyping221				Data transformation	Table2_SNP_genotyping.xls	figshare	http://dx.doi.org/10.6084/m9.figshare.1019859
SW1783_CENTRAL_NERVOUS_SYSTEM	SNP fingerprinting	SNPTyping222				Data transformation	Table2_SNP_genotyping.xls	figshare	http://dx.doi.org/10.6084/m9.figshare.1019859
SW1990_PANCREAS	SNP fingerprinting	SNPTyping223				Data transformation	Table2_SNP_genotyping.xls	figshare	http://dx.doi.org/10.6084/m9.figshare.1019859
SW48_LARGE_INTESTINE	SNP fingerprinting	SNPTyping224				Data transformation	Table2_SNP_genotyping.xls	figshare	http://dx.doi.org/10.6084/m9.figshare.1019859
SW480_LARGE_INTESTINE	SNP fingerprinting	SNPTyping225				Data transformation	Table2_SNP_genotyping.xls	figshare	http://dx.doi.org/10.6084/m9.figshare.1019859
T98G_CENTRAL_NERVOUS_SYSTEM	SNP fingerprinting	SNPTyping226				Data transformation	Table2_SNP_genotyping.xls	figshare	http://dx.doi.org/10.6084/m9.figshare.1019859
TC32_BONE	SNP fingerprinting	SNPTyping227				Data transformation	Table2_SNP_genotyping.xls	figshare	http://dx.doi.org/10.6084/m9.figshare.1019859
TC71_BONE	SNP fingerprinting	SNPTyping228				Data transformation	Table2_SNP_genotyping.xls	figshare	http://dx.doi.org/10.6084/m9.figshare.1019859
TCCSUP_URINARY_TRACT	SNP fingerprinting	SNPTyping229				Data transformation	Table2_SNP_genotyping.xls	figshare	http://dx.doi.org/10.6084/m9.figshare.1019859
TE10_OESOPHAGUS	SNP fingerprinting	SNPTyping230				Data transformation	Table2_SNP_genotyping.xls	figshare	http://dx.doi.org/10.6084/m9.figshare.1019859
TE15_OESOPHAGUS	SNP fingerprinting	SNPTyping231				Data transformation	Table2_SNP_genotyping.xls	figshare	http://dx.doi.org/10.6084/m9.figshare.1019859
TE9_OESOPHAGUS	SNP fingerprinting	SNPTyping232				Data transformation	Table2_SNP_genotyping.xls	figshare	http://dx.doi.org/10.6084/m9.figshare.1019859
THP1_HAEMATOPOIETIC_AND_LYMPHOID_TISSUE	SNP fingerprinting	SNPTyping233				Data transformation	Table2_SNP_genotyping.xls	figshare	http://dx.doi.org/10.6084/m9.figshare.1019859
TOV112D_OVARY	SNP fingerprinting	SNPTyping234				Data transformation	Table2_SNP_genotyping.xls	figshare	http://dx.doi.org/10.6084/m9.figshare.1019859
TOV21G_OVARY	SNP fingerprinting	SNPTyping235				Data transformation	Table2_SNP_genotyping.xls	figshare	http://dx.doi.org/10.6084/m9.figshare.1019859
TT_OESOPHAGUS	SNP fingerprinting	SNPTyping236				Data transformation	Table2_SNP_genotyping.xls	figshare	http://dx.doi.org/10.6084/m9.figshare.1019859
TYKNU_OVARY	SNP fingerprinting	SNPTyping237				Data transformation	Table2_SNP_genotyping.xls	figshare	http://dx.doi.org/10.6084/m9.figshare.1019859
U178_CENTRAL_NERVOUS_SYSTEM	SNP fingerprinting	SNPTyping238				Data transformation	Table2_SNP_genotyping.xls	figshare	http://dx.doi.org/10.6084/m9.figshare.1019859
U251MG_CENTRAL_NERVOUS_SYSTEM	SNP fingerprinting	SNPTyping239				Data transformation	Table2_SNP_genotyping.xls	figshare	http://dx.doi.org/10.6084/m9.figshare.1019859
U343_CENTRAL_NERVOUS_SYSTEM	SNP fingerprinting	SNPTyping240				Data transformation	Table2_SNP_genotyping.xls	figshare	http://dx.doi.org/10.6084/m9.figshare.1019859
U87MG_CENTRAL_NERVOUS_SYSTEM	SNP fingerprinting	SNPTyping241				Data transformation	Table2_SNP_genotyping.xls	figshare	http://dx.doi.org/10.6084/m9.figshare.1019859
UOK101_KIDNEY	SNP fingerprinting	SNPTyping242				Data transformation	Table2_SNP_genotyping.xls	figshare	http://dx.doi.org/10.6084/m9.figshare.1019859
VCAP_PROSTATE	SNP fingerprinting	SNPTyping243				Data transformation	Table2_SNP_genotyping.xls	figshare	http://dx.doi.org/10.6084/m9.figshare.1019859
YKG1_CENTRAL_NERVOUS_SYSTEM	SNP fingerprinting	SNPTyping244				Data transformation	Table2_SNP_genotyping.xls	figshare	http://dx.doi.org/10.6084/m9.figshare.1019859
ZR7530_BREAST	SNP fingerprinting	SNPTyping245				Data transformation	Table2_SNP_genotyping.xls	figshare	http://dx.doi.org/10.6084/m9.figshare.1019859
