# Supplementary material for: Parallel genome-scale loss of function screens in 216 cancer cell lines for the identification of context-specific genetic dependencies
Source: Sci Data. 2014 Sep 30;1:140035. doi: 10.1038/sdata.2014.35 (PMC4432652; doi:10.1038/sdata.2014.35)
Supplement: Supplementary file 2 [file sdata201435-isa1.zip › a_RNAiScreening.txt]

Sample Name	Protocol REF	Protocol REF	Assay Name	Raw Data File	Comment[Data Repository]	Comment[Data Record Accession]	Protocol REF	Derived Data File	Comment[Data Repository]	Comment[Data Record Accession]	Protocol REF	Derived Data File	Comment[Data Repository]	Comment[Data Record Accession]	Comment[mapping file]	Comment[shRNA data quality]
A2780 REP A p8	Screening	Deconvolution of pooled screening by NGS	A2780 REP A p8	cBOTv7_sbsv2_allreps_log.gct	FigShare	http://dx.doi.org/10.6084/m9.figshare.1019859
A2780 REP B p8	Screening	Deconvolution of pooled screening by NGS	A2780 REP B p8	cBOTv7_sbsv2_allreps_log.gct	FigShare	http://dx.doi.org/10.6084/m9.figshare.1019859
A2780 REP C p8	Screening	Deconvolution of pooled screening by NGS	A2780 REP C p8	cBOTv7_sbsv2_allreps_log.gct	FigShare	http://dx.doi.org/10.6084/m9.figshare.1019859
A2780 REP D p8	Screening	Deconvolution of pooled screening by NGS	A2780 REP D p8	cBOTv7_sbsv2_allreps_log.gct	FigShare	http://dx.doi.org/10.6084/m9.figshare.1019859
BJ hTERT Rep A p9	Screening	Deconvolution of pooled screening by NGS	BJ hTERT Rep A p9	cBOTv7_sbsv2_allreps_log.gct	FigShare	http://dx.doi.org/10.6084/m9.figshare.1019859
BJ hTERT Rep B p9	Screening	Deconvolution of pooled screening by NGS	BJ hTERT Rep B p9	cBOTv7_sbsv2_allreps_log.gct	FigShare	http://dx.doi.org/10.6084/m9.figshare.1019859
BJ hTERT Rep C p9	Screening	Deconvolution of pooled screening by NGS	BJ hTERT Rep C p9	cBOTv7_sbsv2_allreps_log.gct	FigShare	http://dx.doi.org/10.6084/m9.figshare.1019859
BJ hTERT Rep D p9	Screening	Deconvolution of pooled screening by NGS	BJ hTERT Rep D p9	cBOTv7_sbsv2_allreps_log.gct	FigShare	http://dx.doi.org/10.6084/m9.figshare.1019859
BT-549 Rep A p8	Screening	Deconvolution of pooled screening by NGS	BT-549 Rep A p8	cBOTv8_sbsv3_allreps_log.gct	FigShare	http://dx.doi.org/10.6084/m9.figshare.1019859
BT-549 Rep B p8	Screening	Deconvolution of pooled screening by NGS	BT-549 Rep B p8	cBOTv8_sbsv3_allreps_log.gct	FigShare	http://dx.doi.org/10.6084/m9.figshare.1019859
BT-549 Rep C p8	Screening	Deconvolution of pooled screening by NGS	BT-549 Rep C p8	cBOTv8_sbsv3_allreps_log.gct	FigShare	http://dx.doi.org/10.6084/m9.figshare.1019859
BT-549 Rep D p8	Screening	Deconvolution of pooled screening by NGS	BT-549 Rep D p8	cBOTv8_sbsv3_allreps_log.gct	FigShare	http://dx.doi.org/10.6084/m9.figshare.1019859
Caki-1 REP A p12	Screening	Deconvolution of pooled screening by NGS	Caki-1 REP A p12	cBOTv8_sbsv3_allreps_log.gct	FigShare	http://dx.doi.org/10.6084/m9.figshare.1019859
Caki-1 REP B p12	Screening	Deconvolution of pooled screening by NGS	Caki-1 REP B p12	cBOTv8_sbsv3_allreps_log.gct	FigShare	http://dx.doi.org/10.6084/m9.figshare.1019859
Caki-1 REP C p12	Screening	Deconvolution of pooled screening by NGS	Caki-1 REP C p12	cBOTv8_sbsv3_allreps_log.gct	FigShare	http://dx.doi.org/10.6084/m9.figshare.1019859
Caki-1 REP D p12	Screening	Deconvolution of pooled screening by NGS	Caki-1 REP D p12	cBOTv8_sbsv3_allreps_log.gct	FigShare	http://dx.doi.org/10.6084/m9.figshare.1019859
COV318 REP A p10	Screening	Deconvolution of pooled screening by NGS	COV318 REP A p10	cBOTv8_sbsv3_allreps_log.gct	FigShare	http://dx.doi.org/10.6084/m9.figshare.1019859
COV318 REP B p10	Screening	Deconvolution of pooled screening by NGS	COV318 REP B p10	cBOTv8_sbsv3_allreps_log.gct	FigShare	http://dx.doi.org/10.6084/m9.figshare.1019859
COV318 REP C p10	Screening	Deconvolution of pooled screening by NGS	COV318 REP C p10	cBOTv8_sbsv3_allreps_log.gct	FigShare	http://dx.doi.org/10.6084/m9.figshare.1019859
COV318 REP D p10	Screening	Deconvolution of pooled screening by NGS	COV318 REP D p10	cBOTv8_sbsv3_allreps_log.gct	FigShare	http://dx.doi.org/10.6084/m9.figshare.1019859
DK-MG Rep A p6	Screening	Deconvolution of pooled screening by NGS	DK-MG Rep A p6	cBOTv8_sbsv3_allreps_log.gct	FigShare	http://dx.doi.org/10.6084/m9.figshare.1019859
DK-MG Rep B p6	Screening	Deconvolution of pooled screening by NGS	DK-MG Rep B p6	cBOTv8_sbsv3_allreps_log.gct	FigShare	http://dx.doi.org/10.6084/m9.figshare.1019859
DK-MG Rep C p6	Screening	Deconvolution of pooled screening by NGS	DK-MG Rep C p6	cBOTv8_sbsv3_allreps_log.gct	FigShare	http://dx.doi.org/10.6084/m9.figshare.1019859
DK-MG Rep D p6	Screening	Deconvolution of pooled screening by NGS	DK-MG Rep D p6	cBOTv8_sbsv3_allreps_log.gct	FigShare	http://dx.doi.org/10.6084/m9.figshare.1019859
Du4475 Rep A p6	Screening	Deconvolution of pooled screening by NGS	Du4475 Rep A p6	cBOTv8_sbsv3_allreps_log.gct	FigShare	http://dx.doi.org/10.6084/m9.figshare.1019859
Du4475 Rep B p6	Screening	Deconvolution of pooled screening by NGS	Du4475 Rep B p6	cBOTv8_sbsv3_allreps_log.gct	FigShare	http://dx.doi.org/10.6084/m9.figshare.1019859
Du4475 Rep C p6	Screening	Deconvolution of pooled screening by NGS	Du4475 Rep C p6	cBOTv8_sbsv3_allreps_log.gct	FigShare	http://dx.doi.org/10.6084/m9.figshare.1019859
Du4475 Rep D p6	Screening	Deconvolution of pooled screening by NGS	Du4475 Rep D p6	cBOTv8_sbsv3_allreps_log.gct	FigShare	http://dx.doi.org/10.6084/m9.figshare.1019859
EJM Rep A p9	Screening	Deconvolution of pooled screening by NGS	EJM Rep A p9	cBOTv8_sbsv3_allreps_log.gct	FigShare	http://dx.doi.org/10.6084/m9.figshare.1019859
EJM Rep B p9	Screening	Deconvolution of pooled screening by NGS	EJM Rep B p9	cBOTv8_sbsv3_allreps_log.gct	FigShare	http://dx.doi.org/10.6084/m9.figshare.1019859
EJM Rep C p9	Screening	Deconvolution of pooled screening by NGS	EJM Rep C p9	cBOTv8_sbsv3_allreps_log.gct	FigShare	http://dx.doi.org/10.6084/m9.figshare.1019859
EJM Rep D p9	Screening	Deconvolution of pooled screening by NGS	EJM Rep D p9	cBOTv8_sbsv3_allreps_log.gct	FigShare	http://dx.doi.org/10.6084/m9.figshare.1019859
F5 REP A p8	Screening	Deconvolution of pooled screening by NGS	F5 REP A p8	cBOTv8_sbsv3_allreps_log.gct	FigShare	http://dx.doi.org/10.6084/m9.figshare.1019859
F5 REP B p8	Screening	Deconvolution of pooled screening by NGS	F5 REP B p8	cBOTv8_sbsv3_allreps_log.gct	FigShare	http://dx.doi.org/10.6084/m9.figshare.1019859
F5 REP C p8	Screening	Deconvolution of pooled screening by NGS	F5 REP C p8	cBOTv8_sbsv3_allreps_log.gct	FigShare	http://dx.doi.org/10.6084/m9.figshare.1019859
F5 REP D p8	Screening	Deconvolution of pooled screening by NGS	F5 REP D p8	cBOTv8_sbsv3_allreps_log.gct	FigShare	http://dx.doi.org/10.6084/m9.figshare.1019859
FU-OV-1 Rep A p7	Screening	Deconvolution of pooled screening by NGS	FU-OV-1 Rep A p7	cBOTv8_sbsv3_allreps_log.gct	FigShare	http://dx.doi.org/10.6084/m9.figshare.1019859
FU-OV-1 Rep B p7	Screening	Deconvolution of pooled screening by NGS	FU-OV-1 Rep B p7	cBOTv8_sbsv3_allreps_log.gct	FigShare	http://dx.doi.org/10.6084/m9.figshare.1019859
FU-OV-1 Rep C p7	Screening	Deconvolution of pooled screening by NGS	FU-OV-1 Rep C p7	cBOTv8_sbsv3_allreps_log.gct	FigShare	http://dx.doi.org/10.6084/m9.figshare.1019859
FU-OV-1 Rep D p7	Screening	Deconvolution of pooled screening by NGS	FU-OV-1 Rep D p7	cBOTv8_sbsv3_allreps_log.gct	FigShare	http://dx.doi.org/10.6084/m9.figshare.1019859
GCIY REP A p11	Screening	Deconvolution of pooled screening by NGS	GCIY REP A p11	cBOTv8_sbsv3_allreps_log.gct	FigShare	http://dx.doi.org/10.6084/m9.figshare.1019859
GCIY REP B p11	Screening	Deconvolution of pooled screening by NGS	GCIY REP B p11	cBOTv8_sbsv3_allreps_log.gct	FigShare	http://dx.doi.org/10.6084/m9.figshare.1019859
GCIY REP C p11	Screening	Deconvolution of pooled screening by NGS	GCIY REP C p11	cBOTv8_sbsv3_allreps_log.gct	FigShare	http://dx.doi.org/10.6084/m9.figshare.1019859
GCIY REP D p11	Screening	Deconvolution of pooled screening by NGS	GCIY REP D p11	cBOTv8_sbsv3_allreps_log.gct	FigShare	http://dx.doi.org/10.6084/m9.figshare.1019859
GMS-10 Rep A p8	Screening	Deconvolution of pooled screening by NGS	GMS-10 Rep A p8	cBOTv8_sbsv3_allreps_log.gct	FigShare	http://dx.doi.org/10.6084/m9.figshare.1019859
GMS-10 Rep B p8	Screening	Deconvolution of pooled screening by NGS	GMS-10 Rep B p8	cBOTv8_sbsv3_allreps_log.gct	FigShare	http://dx.doi.org/10.6084/m9.figshare.1019859
GMS-10 Rep C p8	Screening	Deconvolution of pooled screening by NGS	GMS-10 Rep C p8	cBOTv8_sbsv3_allreps_log.gct	FigShare	http://dx.doi.org/10.6084/m9.figshare.1019859
GMS-10 Rep D p8	Screening	Deconvolution of pooled screening by NGS	GMS-10 Rep D p8	cBOTv8_sbsv3_allreps_log.gct	FigShare	http://dx.doi.org/10.6084/m9.figshare.1019859
HCT116G9B Rep A p9	Screening	Deconvolution of pooled screening by NGS	HCT116G9B Rep A p9	cBOTv8_sbsv3_allreps_log.gct	FigShare	http://dx.doi.org/10.6084/m9.figshare.1019859
HCT116G9B Rep B p9	Screening	Deconvolution of pooled screening by NGS	HCT116G9B Rep B p9	cBOTv8_sbsv3_allreps_log.gct	FigShare	http://dx.doi.org/10.6084/m9.figshare.1019859
HCT116G9B Rep C p9	Screening	Deconvolution of pooled screening by NGS	HCT116G9B Rep C p9	cBOTv8_sbsv3_allreps_log.gct	FigShare	http://dx.doi.org/10.6084/m9.figshare.1019859
HCT116G9B Rep D p9	Screening	Deconvolution of pooled screening by NGS	HCT116G9B Rep D p9	cBOTv8_sbsv3_allreps_log.gct	FigShare	http://dx.doi.org/10.6084/m9.figshare.1019859
Hs 766T Rep A p8	Screening	Deconvolution of pooled screening by NGS	Hs 766T Rep A p8	cBOTv8_sbsv3_allreps_log.gct	FigShare	http://dx.doi.org/10.6084/m9.figshare.1019859
Hs 766T Rep B p8	Screening	Deconvolution of pooled screening by NGS	Hs 766T Rep B p8	cBOTv8_sbsv3_allreps_log.gct	FigShare	http://dx.doi.org/10.6084/m9.figshare.1019859
Hs 766T Rep C p8	Screening	Deconvolution of pooled screening by NGS	Hs 766T Rep C p8	cBOTv8_sbsv3_allreps_log.gct	FigShare	http://dx.doi.org/10.6084/m9.figshare.1019859
Hs 766T Rep D p8	Screening	Deconvolution of pooled screening by NGS	Hs 766T Rep D p8	cBOTv8_sbsv3_allreps_log.gct	FigShare	http://dx.doi.org/10.6084/m9.figshare.1019859
JHOS-4 Rep A p7	Screening	Deconvolution of pooled screening by NGS	JHOS-4 Rep A p7	cBOTv8_sbsv3_allreps_log.gct	FigShare	http://dx.doi.org/10.6084/m9.figshare.1019859
JHOS-4 Rep B p7	Screening	Deconvolution of pooled screening by NGS	JHOS-4 Rep B p7	cBOTv8_sbsv3_allreps_log.gct	FigShare	http://dx.doi.org/10.6084/m9.figshare.1019859
JHOS-4 Rep C p7	Screening	Deconvolution of pooled screening by NGS	JHOS-4 Rep C p7	cBOTv8_sbsv3_allreps_log.gct	FigShare	http://dx.doi.org/10.6084/m9.figshare.1019859
JHOS-4 Rep D p7	Screening	Deconvolution of pooled screening by NGS	JHOS-4 Rep D p7	cBOTv8_sbsv3_allreps_log.gct	FigShare	http://dx.doi.org/10.6084/m9.figshare.1019859
KMS-11 Rep A p5	Screening	Deconvolution of pooled screening by NGS	KMS-11 Rep A p5	cBOTv8_sbsv3_allreps_log.gct	FigShare	http://dx.doi.org/10.6084/m9.figshare.1019859
KMS-11 Rep A p6	Screening	Deconvolution of pooled screening by NGS	KMS-11 Rep A p6	cBOTv8_sbsv3_allreps_log.gct	FigShare	http://dx.doi.org/10.6084/m9.figshare.1019859
KMS-11 Rep B p5	Screening	Deconvolution of pooled screening by NGS	KMS-11 Rep B p5	cBOTv8_sbsv3_allreps_log.gct	FigShare	http://dx.doi.org/10.6084/m9.figshare.1019859
KMS-11 Rep B p6	Screening	Deconvolution of pooled screening by NGS	KMS-11 Rep B p6	cBOTv8_sbsv3_allreps_log.gct	FigShare	http://dx.doi.org/10.6084/m9.figshare.1019859
KMS-11 Rep C p5	Screening	Deconvolution of pooled screening by NGS	KMS-11 Rep C p5	cBOTv8_sbsv3_allreps_log.gct	FigShare	http://dx.doi.org/10.6084/m9.figshare.1019859
KMS-11 Rep C p6	Screening	Deconvolution of pooled screening by NGS	KMS-11 Rep C p6	cBOTv8_sbsv3_allreps_log.gct	FigShare	http://dx.doi.org/10.6084/m9.figshare.1019859
KMS-11 Rep D p5	Screening	Deconvolution of pooled screening by NGS	KMS-11 Rep D p5	cBOTv8_sbsv3_allreps_log.gct	FigShare	http://dx.doi.org/10.6084/m9.figshare.1019859
KMS-11 Rep D p6	Screening	Deconvolution of pooled screening by NGS	KMS-11 Rep D p6	cBOTv8_sbsv3_allreps_log.gct	FigShare	http://dx.doi.org/10.6084/m9.figshare.1019859
KMS-20 Rep A p7	Screening	Deconvolution of pooled screening by NGS	KMS-20 Rep A p7	cBOTv8_sbsv3_allreps_log.gct	FigShare	http://dx.doi.org/10.6084/m9.figshare.1019859
KMS-20 Rep B p7	Screening	Deconvolution of pooled screening by NGS	KMS-20 Rep B p7	cBOTv8_sbsv3_allreps_log.gct	FigShare	http://dx.doi.org/10.6084/m9.figshare.1019859
KMS-20 Rep C p7	Screening	Deconvolution of pooled screening by NGS	KMS-20 Rep C p7	cBOTv8_sbsv3_allreps_log.gct	FigShare	http://dx.doi.org/10.6084/m9.figshare.1019859
KMS-20 Rep D p7	Screening	Deconvolution of pooled screening by NGS	KMS-20 Rep D p7	cBOTv8_sbsv3_allreps_log.gct	FigShare	http://dx.doi.org/10.6084/m9.figshare.1019859
KMS-26 Rep A p8	Screening	Deconvolution of pooled screening by NGS	KMS-26 Rep A p8	cBOTv8_sbsv3_allreps_log.gct	FigShare	http://dx.doi.org/10.6084/m9.figshare.1019859
KMS-26 Rep B p8	Screening	Deconvolution of pooled screening by NGS	KMS-26 Rep B p8	cBOTv8_sbsv3_allreps_log.gct	FigShare	http://dx.doi.org/10.6084/m9.figshare.1019859
KMS-26 Rep C p8	Screening	Deconvolution of pooled screening by NGS	KMS-26 Rep C p8	cBOTv8_sbsv3_allreps_log.gct	FigShare	http://dx.doi.org/10.6084/m9.figshare.1019859
KMS-26 Rep D p8	Screening	Deconvolution of pooled screening by NGS	KMS-26 Rep D p8	cBOTv8_sbsv3_allreps_log.gct	FigShare	http://dx.doi.org/10.6084/m9.figshare.1019859
KMS-34 Rep A p7	Screening	Deconvolution of pooled screening by NGS	KMS-34 Rep A p7	cBOTv8_sbsv3_allreps_log.gct	FigShare	http://dx.doi.org/10.6084/m9.figshare.1019859
KMS-34 Rep B p7	Screening	Deconvolution of pooled screening by NGS	KMS-34 Rep B p7	cBOTv8_sbsv3_allreps_log.gct	FigShare	http://dx.doi.org/10.6084/m9.figshare.1019859
KMS-34 Rep C p7	Screening	Deconvolution of pooled screening by NGS	KMS-34 Rep C p7	cBOTv8_sbsv3_allreps_log.gct	FigShare	http://dx.doi.org/10.6084/m9.figshare.1019859
KMS-34 Rep D p7	Screening	Deconvolution of pooled screening by NGS	KMS-34 Rep D p7	cBOTv8_sbsv3_allreps_log.gct	FigShare	http://dx.doi.org/10.6084/m9.figshare.1019859
LP-1 Rep B p7	Screening	Deconvolution of pooled screening by NGS	LP-1 Rep B p7	cBOTv8_sbsv3_allreps_log.gct	FigShare	http://dx.doi.org/10.6084/m9.figshare.1019859
LP-1 Rep A p7	Screening	Deconvolution of pooled screening by NGS	LP-1 Rep A p7	cBOTv8_sbsv3_allreps_log.gct	FigShare	http://dx.doi.org/10.6084/m9.figshare.1019859
LP-1 Rep C p7	Screening	Deconvolution of pooled screening by NGS	LP-1 Rep C p7	cBOTv8_sbsv3_allreps_log.gct	FigShare	http://dx.doi.org/10.6084/m9.figshare.1019859
LP-1 Rep D p7	Screening	Deconvolution of pooled screening by NGS	LP-1 Rep D p7	cBOTv8_sbsv3_allreps_log.gct	FigShare	http://dx.doi.org/10.6084/m9.figshare.1019859
MM1-S Rep D p4	Screening	Deconvolution of pooled screening by NGS	MM1-S Rep D p4	cBOTv8_sbsv3_allreps_log.gct	FigShare	http://dx.doi.org/10.6084/m9.figshare.1019859
MV-4-11 Rep A p8	Screening	Deconvolution of pooled screening by NGS	MV-4-11 Rep A p8	cBOTv8_sbsv3_allreps_log.gct	FigShare	http://dx.doi.org/10.6084/m9.figshare.1019859
MV-4-11 Rep B p8	Screening	Deconvolution of pooled screening by NGS	MV-4-11 Rep B p8	cBOTv8_sbsv3_allreps_log.gct	FigShare	http://dx.doi.org/10.6084/m9.figshare.1019859
MV-4-11 Rep C p8	Screening	Deconvolution of pooled screening by NGS	MV-4-11 Rep C p8	cBOTv8_sbsv3_allreps_log.gct	FigShare	http://dx.doi.org/10.6084/m9.figshare.1019859
MV-4-11 Rep D p8	Screening	Deconvolution of pooled screening by NGS	MV-4-11 Rep D p8	cBOTv8_sbsv3_allreps_log.gct	FigShare	http://dx.doi.org/10.6084/m9.figshare.1019859
NCI-H524 Rep A p7	Screening	Deconvolution of pooled screening by NGS	NCI-H524 Rep A p7	cBOTv8_sbsv3_allreps_log.gct	FigShare	http://dx.doi.org/10.6084/m9.figshare.1019859
NCI-H524 Rep B p7	Screening	Deconvolution of pooled screening by NGS	NCI-H524 Rep B p7	cBOTv8_sbsv3_allreps_log.gct	FigShare	http://dx.doi.org/10.6084/m9.figshare.1019859
NCI-H524 Rep C p7	Screening	Deconvolution of pooled screening by NGS	NCI-H524 Rep C p7	cBOTv8_sbsv3_allreps_log.gct	FigShare	http://dx.doi.org/10.6084/m9.figshare.1019859
NCI-H524 Rep D p7	Screening	Deconvolution of pooled screening by NGS	NCI-H524 Rep D p7	cBOTv8_sbsv3_allreps_log.gct	FigShare	http://dx.doi.org/10.6084/m9.figshare.1019859
NCI-H82 REP A p8	Screening	Deconvolution of pooled screening by NGS	NCI-H82 REP A p8	cBOTv8_sbsv3_allreps_log.gct	FigShare	http://dx.doi.org/10.6084/m9.figshare.1019859
NCI-H82 REP B p8	Screening	Deconvolution of pooled screening by NGS	NCI-H82 REP B p8	cBOTv8_sbsv3_allreps_log.gct	FigShare	http://dx.doi.org/10.6084/m9.figshare.1019859
NCI-H82 REP C p8	Screening	Deconvolution of pooled screening by NGS	NCI-H82 REP C p8	cBOTv8_sbsv3_allreps_log.gct	FigShare	http://dx.doi.org/10.6084/m9.figshare.1019859
NCI-H82 REP D p8	Screening	Deconvolution of pooled screening by NGS	NCI-H82 REP D p8	cBOTv8_sbsv3_allreps_log.gct	FigShare	http://dx.doi.org/10.6084/m9.figshare.1019859
NOMO-1 Rep C p8	Screening	Deconvolution of pooled screening by NGS	NOMO-1 Rep C p8	cBOTv8_sbsv3_allreps_log.gct	FigShare	http://dx.doi.org/10.6084/m9.figshare.1019859
OCI-AML5 Rep A p7	Screening	Deconvolution of pooled screening by NGS	OCI-AML5 Rep A p7	cBOTv8_sbsv3_allreps_log.gct	FigShare	http://dx.doi.org/10.6084/m9.figshare.1019859
OCI-AML5 Rep B p7	Screening	Deconvolution of pooled screening by NGS	OCI-AML5 Rep B p7	cBOTv8_sbsv3_allreps_log.gct	FigShare	http://dx.doi.org/10.6084/m9.figshare.1019859
OCI-AML5 Rep C p7	Screening	Deconvolution of pooled screening by NGS	OCI-AML5 Rep C p7	cBOTv8_sbsv3_allreps_log.gct	FigShare	http://dx.doi.org/10.6084/m9.figshare.1019859
OCI-AML5 Rep D p7	Screening	Deconvolution of pooled screening by NGS	OCI-AML5 Rep D p7	cBOTv8_sbsv3_allreps_log.gct	FigShare	http://dx.doi.org/10.6084/m9.figshare.1019859
OELE Rep A p7	Screening	Deconvolution of pooled screening by NGS	OELE Rep A p7	cBOTv8_sbsv3_allreps_log.gct	FigShare	http://dx.doi.org/10.6084/m9.figshare.1019859
OVMANA Rep A p8	Screening	Deconvolution of pooled screening by NGS	OVMANA Rep A p8	cBOTv8_sbsv3_allreps_log.gct	FigShare	http://dx.doi.org/10.6084/m9.figshare.1019859
OVMANA Rep B p8	Screening	Deconvolution of pooled screening by NGS	OVMANA Rep B p8	cBOTv8_sbsv3_allreps_log.gct	FigShare	http://dx.doi.org/10.6084/m9.figshare.1019859
OVMANA Rep C p8	Screening	Deconvolution of pooled screening by NGS	OVMANA Rep C p8	cBOTv8_sbsv3_allreps_log.gct	FigShare	http://dx.doi.org/10.6084/m9.figshare.1019859
OVMANA Rep D p8	Screening	Deconvolution of pooled screening by NGS	OVMANA Rep D p8	cBOTv8_sbsv3_allreps_log.gct	FigShare	http://dx.doi.org/10.6084/m9.figshare.1019859
Panc 10.05 REP C p10	Screening	Deconvolution of pooled screening by NGS	Panc 10.05 REP C p10	cBOTv8_sbsv3_allreps_log.gct	FigShare	http://dx.doi.org/10.6084/m9.figshare.1019859
RPE-10-1 Rep A P5	Screening	Deconvolution of pooled screening by NGS	RPE-10-1 Rep A P5	cBOTv8_sbsv3_allreps_log.gct	FigShare	http://dx.doi.org/10.6084/m9.figshare.1019859
RPE-10-1 Rep A p8	Screening	Deconvolution of pooled screening by NGS	RPE-10-1 Rep A p8	cBOTv8_sbsv3_allreps_log.gct	FigShare	http://dx.doi.org/10.6084/m9.figshare.1019859
RPE-10-1 Rep B P5	Screening	Deconvolution of pooled screening by NGS	RPE-10-1 Rep B P5	cBOTv8_sbsv3_allreps_log.gct	FigShare	http://dx.doi.org/10.6084/m9.figshare.1019859
RPE-10-1 Rep B p8	Screening	Deconvolution of pooled screening by NGS	RPE-10-1 Rep B p8	cBOTv8_sbsv3_allreps_log.gct	FigShare	http://dx.doi.org/10.6084/m9.figshare.1019859
RPE-10-1 Rep C P5	Screening	Deconvolution of pooled screening by NGS	RPE-10-1 Rep C P5	cBOTv8_sbsv3_allreps_log.gct	FigShare	http://dx.doi.org/10.6084/m9.figshare.1019859
RPE-10-1 Rep C p8	Screening	Deconvolution of pooled screening by NGS	RPE-10-1 Rep C p8	cBOTv8_sbsv3_allreps_log.gct	FigShare	http://dx.doi.org/10.6084/m9.figshare.1019859
RPE-10-1 Rep D P5	Screening	Deconvolution of pooled screening by NGS	RPE-10-1 Rep D P5	cBOTv8_sbsv3_allreps_log.gct	FigShare	http://dx.doi.org/10.6084/m9.figshare.1019859
RPE-10-1 Rep D p8	Screening	Deconvolution of pooled screening by NGS	RPE-10-1 Rep D p8	cBOTv8_sbsv3_allreps_log.gct	FigShare	http://dx.doi.org/10.6084/m9.figshare.1019859
RPE1-A4D Rep A P5	Screening	Deconvolution of pooled screening by NGS	RPE1-A4D Rep A P5	cBOTv8_sbsv3_allreps_log.gct	FigShare	http://dx.doi.org/10.6084/m9.figshare.1019859
RPE1-A4D Rep A p4	Screening	Deconvolution of pooled screening by NGS	RPE1-A4D Rep A p4	cBOTv8_sbsv3_allreps_log.gct	FigShare	http://dx.doi.org/10.6084/m9.figshare.1019859
RPE1-A4D Rep A p8	Screening	Deconvolution of pooled screening by NGS	RPE1-A4D Rep A p8	cBOTv8_sbsv3_allreps_log.gct	FigShare	http://dx.doi.org/10.6084/m9.figshare.1019859
RPE1-A4D Rep B p4	Screening	Deconvolution of pooled screening by NGS	RPE1-A4D Rep B p4	cBOTv8_sbsv3_allreps_log.gct	FigShare	http://dx.doi.org/10.6084/m9.figshare.1019859
RPE1-A4D Rep B p8	Screening	Deconvolution of pooled screening by NGS	RPE1-A4D Rep B p8	cBOTv8_sbsv3_allreps_log.gct	FigShare	http://dx.doi.org/10.6084/m9.figshare.1019859
RPE1-A4D Rep C P5	Screening	Deconvolution of pooled screening by NGS	RPE1-A4D Rep C P5	cBOTv8_sbsv3_allreps_log.gct	FigShare	http://dx.doi.org/10.6084/m9.figshare.1019859
RPE1-A4D Rep C p4	Screening	Deconvolution of pooled screening by NGS	RPE1-A4D Rep C p4	cBOTv8_sbsv3_allreps_log.gct	FigShare	http://dx.doi.org/10.6084/m9.figshare.1019859
RPE1-A4D Rep C p8	Screening	Deconvolution of pooled screening by NGS	RPE1-A4D Rep C p8	cBOTv8_sbsv3_allreps_log.gct	FigShare	http://dx.doi.org/10.6084/m9.figshare.1019859
RPE1-A4D Rep D P5	Screening	Deconvolution of pooled screening by NGS	RPE1-A4D Rep D P5	cBOTv8_sbsv3_allreps_log.gct	FigShare	http://dx.doi.org/10.6084/m9.figshare.1019859
RPE1-A4D Rep D p4	Screening	Deconvolution of pooled screening by NGS	RPE1-A4D Rep D p4	cBOTv8_sbsv3_allreps_log.gct	FigShare	http://dx.doi.org/10.6084/m9.figshare.1019859
RPE1-A4D Rep D p8	Screening	Deconvolution of pooled screening by NGS	RPE1-A4D Rep D p8	cBOTv8_sbsv3_allreps_log.gct	FigShare	http://dx.doi.org/10.6084/m9.figshare.1019859
RPE-7-4 Rep A P5	Screening	Deconvolution of pooled screening by NGS	RPE-7-4 Rep A P5	cBOTv8_sbsv3_allreps_log.gct	FigShare	http://dx.doi.org/10.6084/m9.figshare.1019859
RPE-7-4 Rep A p8	Screening	Deconvolution of pooled screening by NGS	RPE-7-4 Rep A p8	cBOTv8_sbsv3_allreps_log.gct	FigShare	http://dx.doi.org/10.6084/m9.figshare.1019859
RPE-7-4 Rep B P5	Screening	Deconvolution of pooled screening by NGS	RPE-7-4 Rep B P5	cBOTv8_sbsv3_allreps_log.gct	FigShare	http://dx.doi.org/10.6084/m9.figshare.1019859
RPE-7-4 Rep B p8	Screening	Deconvolution of pooled screening by NGS	RPE-7-4 Rep B p8	cBOTv8_sbsv3_allreps_log.gct	FigShare	http://dx.doi.org/10.6084/m9.figshare.1019859
RPE-7-4 Rep C P5	Screening	Deconvolution of pooled screening by NGS	RPE-7-4 Rep C P5	cBOTv8_sbsv3_allreps_log.gct	FigShare	http://dx.doi.org/10.6084/m9.figshare.1019859
RPE-7-4 Rep C p8	Screening	Deconvolution of pooled screening by NGS	RPE-7-4 Rep C p8	cBOTv8_sbsv3_allreps_log.gct	FigShare	http://dx.doi.org/10.6084/m9.figshare.1019859
RPE-7-4 Rep D P5	Screening	Deconvolution of pooled screening by NGS	RPE-7-4 Rep D P5	cBOTv8_sbsv3_allreps_log.gct	FigShare	http://dx.doi.org/10.6084/m9.figshare.1019859
RPE-7-4 Rep D p8	Screening	Deconvolution of pooled screening by NGS	RPE-7-4 Rep D p8	cBOTv8_sbsv3_allreps_log.gct	FigShare	http://dx.doi.org/10.6084/m9.figshare.1019859
RPMI 8226 Rep A p8	Screening	Deconvolution of pooled screening by NGS	RPMI 8226 Rep A p8	cBOTv8_sbsv3_allreps_log.gct	FigShare	http://dx.doi.org/10.6084/m9.figshare.1019859
RPMI 8226 Rep B p8	Screening	Deconvolution of pooled screening by NGS	RPMI 8226 Rep B p8	cBOTv8_sbsv3_allreps_log.gct	FigShare	http://dx.doi.org/10.6084/m9.figshare.1019859
RPMI 8226 Rep C p8	Screening	Deconvolution of pooled screening by NGS	RPMI 8226 Rep C p8	cBOTv8_sbsv3_allreps_log.gct	FigShare	http://dx.doi.org/10.6084/m9.figshare.1019859
RPMI 8226 Rep D p8	Screening	Deconvolution of pooled screening by NGS	RPMI 8226 Rep D p8	cBOTv8_sbsv3_allreps_log.gct	FigShare	http://dx.doi.org/10.6084/m9.figshare.1019859
SK-RC-31 Rep A p8	Screening	Deconvolution of pooled screening by NGS	SK-RC-31 Rep A p8	cBOTv8_sbsv3_allreps_log.gct	FigShare	http://dx.doi.org/10.6084/m9.figshare.1019859
SK-RC-31 Rep B p8	Screening	Deconvolution of pooled screening by NGS	SK-RC-31 Rep B p8	cBOTv8_sbsv3_allreps_log.gct	FigShare	http://dx.doi.org/10.6084/m9.figshare.1019859
SK-RC-31 Rep C p8	Screening	Deconvolution of pooled screening by NGS	SK-RC-31 Rep C p8	cBOTv8_sbsv3_allreps_log.gct	FigShare	http://dx.doi.org/10.6084/m9.figshare.1019859
SK-RC-31 Rep D p8	Screening	Deconvolution of pooled screening by NGS	SK-RC-31 Rep D p8	cBOTv8_sbsv3_allreps_log.gct	FigShare	http://dx.doi.org/10.6084/m9.figshare.1019859
SNU-201 REP A p11	Screening	Deconvolution of pooled screening by NGS	SNU-201 REP A p11	cBOTv8_sbsv3_allreps_log.gct	FigShare	http://dx.doi.org/10.6084/m9.figshare.1019859
SNU-201 REP B p11	Screening	Deconvolution of pooled screening by NGS	SNU-201 REP B p11	cBOTv8_sbsv3_allreps_log.gct	FigShare	http://dx.doi.org/10.6084/m9.figshare.1019859
SNU-201 REP C p11	Screening	Deconvolution of pooled screening by NGS	SNU-201 REP C p11	cBOTv8_sbsv3_allreps_log.gct	FigShare	http://dx.doi.org/10.6084/m9.figshare.1019859
SNU-201 REP D p11	Screening	Deconvolution of pooled screening by NGS	SNU-201 REP D p11	cBOTv8_sbsv3_allreps_log.gct	FigShare	http://dx.doi.org/10.6084/m9.figshare.1019859
SW 1990 Rep A p9	Screening	Deconvolution of pooled screening by NGS	SW 1990 Rep A p9	cBOTv8_sbsv3_allreps_log.gct	FigShare	http://dx.doi.org/10.6084/m9.figshare.1019859
SW 1990 Rep B p9	Screening	Deconvolution of pooled screening by NGS	SW 1990 Rep B p9	cBOTv8_sbsv3_allreps_log.gct	FigShare	http://dx.doi.org/10.6084/m9.figshare.1019859
SW 1990 Rep C p9	Screening	Deconvolution of pooled screening by NGS	SW 1990 Rep C p9	cBOTv8_sbsv3_allreps_log.gct	FigShare	http://dx.doi.org/10.6084/m9.figshare.1019859
SW 1990 Rep D p9	Screening	Deconvolution of pooled screening by NGS	SW 1990 Rep D p9	cBOTv8_sbsv3_allreps_log.gct	FigShare	http://dx.doi.org/10.6084/m9.figshare.1019859
TC32 Rep A p8	Screening	Deconvolution of pooled screening by NGS	TC32 Rep A p8	cBOTv8_sbsv3_allreps_log.gct	FigShare	http://dx.doi.org/10.6084/m9.figshare.1019859
TC32 Rep B p8	Screening	Deconvolution of pooled screening by NGS	TC32 Rep B p8	cBOTv8_sbsv3_allreps_log.gct	FigShare	http://dx.doi.org/10.6084/m9.figshare.1019859
TC32 Rep C p8	Screening	Deconvolution of pooled screening by NGS	TC32 Rep C p8	cBOTv8_sbsv3_allreps_log.gct	FigShare	http://dx.doi.org/10.6084/m9.figshare.1019859
TC32 Rep D p8	Screening	Deconvolution of pooled screening by NGS	TC32 Rep D p8	cBOTv8_sbsv3_allreps_log.gct	FigShare	http://dx.doi.org/10.6084/m9.figshare.1019859
C2BBe1 REP A p8	Screening	Deconvolution of pooled screening by NGS	C2BBe1 REP A p8	cBOTv7_sbsv2_allreps_log.gct	FigShare	http://dx.doi.org/10.6084/m9.figshare.1019859	Data processing pipeline	Achilles_QC_v2.4.3.rnai.gct	FigShare	http://dx.doi.org/10.6084/m9.figshare.1019859	Data transformation	Achilles_QC_v2.4.3.rnai.Gs.gct	FigShare	http://dx.doi.org/10.6084/m9.figshare.1019859	CP0004_20131120_19mer_trans_v1.chip	Achilles_QC_v2.4.3.shRNA.table.txt
C2BBe1 REP B p8	Screening	Deconvolution of pooled screening by NGS	C2BBe1 REP B p8	cBOTv7_sbsv2_allreps_log.gct	FigShare	http://dx.doi.org/10.6084/m9.figshare.1019859	Data processing pipeline	Achilles_QC_v2.4.3.rnai.gct	FigShare	http://dx.doi.org/10.6084/m9.figshare.1019859	Data transformation	Achilles_QC_v2.4.3.rnai.Gs.gct	FigShare	http://dx.doi.org/10.6084/m9.figshare.1019859	CP0004_20131120_19mer_trans_v1.chip	Achilles_QC_v2.4.3.shRNA.table.txt
C2BBe1 REP C p8	Screening	Deconvolution of pooled screening by NGS	C2BBe1 REP C p8	cBOTv7_sbsv2_allreps_log.gct	FigShare	http://dx.doi.org/10.6084/m9.figshare.1019859	Data processing pipeline	Achilles_QC_v2.4.3.rnai.gct	FigShare	http://dx.doi.org/10.6084/m9.figshare.1019859	Data transformation	Achilles_QC_v2.4.3.rnai.Gs.gct	FigShare	http://dx.doi.org/10.6084/m9.figshare.1019859	CP0004_20131120_19mer_trans_v1.chip	Achilles_QC_v2.4.3.shRNA.table.txt
C2BBe1 REP D p8	Screening	Deconvolution of pooled screening by NGS	C2BBe1 REP D p8	cBOTv7_sbsv2_allreps_log.gct	FigShare	http://dx.doi.org/10.6084/m9.figshare.1019859	Data processing pipeline	Achilles_QC_v2.4.3.rnai.gct	FigShare	http://dx.doi.org/10.6084/m9.figshare.1019859	Data transformation	Achilles_QC_v2.4.3.rnai.Gs.gct	FigShare	http://dx.doi.org/10.6084/m9.figshare.1019859	CP0004_20131120_19mer_trans_v1.chip	Achilles_QC_v2.4.3.shRNA.table.txt
COLO-783 REP A p3	Screening	Deconvolution of pooled screening by NGS	COLO-783 REP A p3	cBOTv7_sbsv2_allreps_log.gct	FigShare	http://dx.doi.org/10.6084/m9.figshare.1019859	Data processing pipeline	Achilles_QC_v2.4.3.rnai.gct	FigShare	http://dx.doi.org/10.6084/m9.figshare.1019859	Data transformation	Achilles_QC_v2.4.3.rnai.Gs.gct	FigShare	http://dx.doi.org/10.6084/m9.figshare.1019859	CP0004_20131120_19mer_trans_v1.chip	Achilles_QC_v2.4.3.shRNA.table.txt
COLO-783 REP B p3	Screening	Deconvolution of pooled screening by NGS	COLO-783 REP B p3	cBOTv7_sbsv2_allreps_log.gct	FigShare	http://dx.doi.org/10.6084/m9.figshare.1019859	Data processing pipeline	Achilles_QC_v2.4.3.rnai.gct	FigShare	http://dx.doi.org/10.6084/m9.figshare.1019859	Data transformation	Achilles_QC_v2.4.3.rnai.Gs.gct	FigShare	http://dx.doi.org/10.6084/m9.figshare.1019859	CP0004_20131120_19mer_trans_v1.chip	Achilles_QC_v2.4.3.shRNA.table.txt
COLO-783 REP C p3	Screening	Deconvolution of pooled screening by NGS	COLO-783 REP C p3	cBOTv7_sbsv2_allreps_log.gct	FigShare	http://dx.doi.org/10.6084/m9.figshare.1019859	Data processing pipeline	Achilles_QC_v2.4.3.rnai.gct	FigShare	http://dx.doi.org/10.6084/m9.figshare.1019859	Data transformation	Achilles_QC_v2.4.3.rnai.Gs.gct	FigShare	http://dx.doi.org/10.6084/m9.figshare.1019859	CP0004_20131120_19mer_trans_v1.chip	Achilles_QC_v2.4.3.shRNA.table.txt
COLO-783 REP D p3	Screening	Deconvolution of pooled screening by NGS	COLO-783 REP D p3	cBOTv7_sbsv2_allreps_log.gct	FigShare	http://dx.doi.org/10.6084/m9.figshare.1019859	Data processing pipeline	Achilles_QC_v2.4.3.rnai.gct	FigShare	http://dx.doi.org/10.6084/m9.figshare.1019859	Data transformation	Achilles_QC_v2.4.3.rnai.Gs.gct	FigShare	http://dx.doi.org/10.6084/m9.figshare.1019859	CP0004_20131120_19mer_trans_v1.chip	Achilles_QC_v2.4.3.shRNA.table.txt
EFO-21 REP A p11	Screening	Deconvolution of pooled screening by NGS	EFO-21 REP A p11	cBOTv7_sbsv2_allreps_log.gct	FigShare	http://dx.doi.org/10.6084/m9.figshare.1019859	Data processing pipeline	Achilles_QC_v2.4.3.rnai.gct	FigShare	http://dx.doi.org/10.6084/m9.figshare.1019859	Data transformation	Achilles_QC_v2.4.3.rnai.Gs.gct	FigShare	http://dx.doi.org/10.6084/m9.figshare.1019859	CP0004_20131120_19mer_trans_v1.chip	Achilles_QC_v2.4.3.shRNA.table.txt
EFO-21 REP B p11	Screening	Deconvolution of pooled screening by NGS	EFO-21 REP B p11	cBOTv7_sbsv2_allreps_log.gct	FigShare	http://dx.doi.org/10.6084/m9.figshare.1019859	Data processing pipeline	Achilles_QC_v2.4.3.rnai.gct	FigShare	http://dx.doi.org/10.6084/m9.figshare.1019859	Data transformation	Achilles_QC_v2.4.3.rnai.Gs.gct	FigShare	http://dx.doi.org/10.6084/m9.figshare.1019859	CP0004_20131120_19mer_trans_v1.chip	Achilles_QC_v2.4.3.shRNA.table.txt
EFO-21 REP C p11	Screening	Deconvolution of pooled screening by NGS	EFO-21 REP C p11	cBOTv7_sbsv2_allreps_log.gct	FigShare	http://dx.doi.org/10.6084/m9.figshare.1019859	Data processing pipeline	Achilles_QC_v2.4.3.rnai.gct	FigShare	http://dx.doi.org/10.6084/m9.figshare.1019859	Data transformation	Achilles_QC_v2.4.3.rnai.Gs.gct	FigShare	http://dx.doi.org/10.6084/m9.figshare.1019859	CP0004_20131120_19mer_trans_v1.chip	Achilles_QC_v2.4.3.shRNA.table.txt
EFO-21 REP D p11	Screening	Deconvolution of pooled screening by NGS	EFO-21 REP D p11	cBOTv7_sbsv2_allreps_log.gct	FigShare	http://dx.doi.org/10.6084/m9.figshare.1019859	Data processing pipeline	Achilles_QC_v2.4.3.rnai.gct	FigShare	http://dx.doi.org/10.6084/m9.figshare.1019859	Data transformation	Achilles_QC_v2.4.3.rnai.Gs.gct	FigShare	http://dx.doi.org/10.6084/m9.figshare.1019859	CP0004_20131120_19mer_trans_v1.chip	Achilles_QC_v2.4.3.shRNA.table.txt
GP2d REP A p8	Screening	Deconvolution of pooled screening by NGS	GP2d REP A p8	cBOTv7_sbsv2_allreps_log.gct	FigShare	http://dx.doi.org/10.6084/m9.figshare.1019859	Data processing pipeline	Achilles_QC_v2.4.3.rnai.gct	FigShare	http://dx.doi.org/10.6084/m9.figshare.1019859	Data transformation	Achilles_QC_v2.4.3.rnai.Gs.gct	FigShare	http://dx.doi.org/10.6084/m9.figshare.1019859	CP0004_20131120_19mer_trans_v1.chip	Achilles_QC_v2.4.3.shRNA.table.txt
GP2d REP B p8	Screening	Deconvolution of pooled screening by NGS	GP2d REP B p8	cBOTv7_sbsv2_allreps_log.gct	FigShare	http://dx.doi.org/10.6084/m9.figshare.1019859	Data processing pipeline	Achilles_QC_v2.4.3.rnai.gct	FigShare	http://dx.doi.org/10.6084/m9.figshare.1019859	Data transformation	Achilles_QC_v2.4.3.rnai.Gs.gct	FigShare	http://dx.doi.org/10.6084/m9.figshare.1019859	CP0004_20131120_19mer_trans_v1.chip	Achilles_QC_v2.4.3.shRNA.table.txt
GP2d REP C p8	Screening	Deconvolution of pooled screening by NGS	GP2d REP C p8	cBOTv7_sbsv2_allreps_log.gct	FigShare	http://dx.doi.org/10.6084/m9.figshare.1019859	Data processing pipeline	Achilles_QC_v2.4.3.rnai.gct	FigShare	http://dx.doi.org/10.6084/m9.figshare.1019859	Data transformation	Achilles_QC_v2.4.3.rnai.Gs.gct	FigShare	http://dx.doi.org/10.6084/m9.figshare.1019859	CP0004_20131120_19mer_trans_v1.chip	Achilles_QC_v2.4.3.shRNA.table.txt
GP2d REP D p8	Screening	Deconvolution of pooled screening by NGS	GP2d REP D p8	cBOTv7_sbsv2_allreps_log.gct	FigShare	http://dx.doi.org/10.6084/m9.figshare.1019859	Data processing pipeline	Achilles_QC_v2.4.3.rnai.gct	FigShare	http://dx.doi.org/10.6084/m9.figshare.1019859	Data transformation	Achilles_QC_v2.4.3.rnai.Gs.gct	FigShare	http://dx.doi.org/10.6084/m9.figshare.1019859	CP0004_20131120_19mer_trans_v1.chip	Achilles_QC_v2.4.3.shRNA.table.txt
IGROV1 REP A p7	Screening	Deconvolution of pooled screening by NGS	IGROV1 REP A p7	cBOTv7_sbsv2_allreps_log.gct	FigShare	http://dx.doi.org/10.6084/m9.figshare.1019859	Data processing pipeline	Achilles_QC_v2.4.3.rnai.gct	FigShare	http://dx.doi.org/10.6084/m9.figshare.1019859	Data transformation	Achilles_QC_v2.4.3.rnai.Gs.gct	FigShare	http://dx.doi.org/10.6084/m9.figshare.1019859	CP0004_20131120_19mer_trans_v1.chip	Achilles_QC_v2.4.3.shRNA.table.txt
IGROV1 REP B p7	Screening	Deconvolution of pooled screening by NGS	IGROV1 REP B p7	cBOTv7_sbsv2_allreps_log.gct	FigShare	http://dx.doi.org/10.6084/m9.figshare.1019859	Data processing pipeline	Achilles_QC_v2.4.3.rnai.gct	FigShare	http://dx.doi.org/10.6084/m9.figshare.1019859	Data transformation	Achilles_QC_v2.4.3.rnai.Gs.gct	FigShare	http://dx.doi.org/10.6084/m9.figshare.1019859	CP0004_20131120_19mer_trans_v1.chip	Achilles_QC_v2.4.3.shRNA.table.txt
IGROV1 REP C p7	Screening	Deconvolution of pooled screening by NGS	IGROV1 REP C p7	cBOTv7_sbsv2_allreps_log.gct	FigShare	http://dx.doi.org/10.6084/m9.figshare.1019859	Data processing pipeline	Achilles_QC_v2.4.3.rnai.gct	FigShare	http://dx.doi.org/10.6084/m9.figshare.1019859	Data transformation	Achilles_QC_v2.4.3.rnai.Gs.gct	FigShare	http://dx.doi.org/10.6084/m9.figshare.1019859	CP0004_20131120_19mer_trans_v1.chip	Achilles_QC_v2.4.3.shRNA.table.txt
IGROV1 REP D p7	Screening	Deconvolution of pooled screening by NGS	IGROV1 REP D p7	cBOTv7_sbsv2_allreps_log.gct	FigShare	http://dx.doi.org/10.6084/m9.figshare.1019859	Data processing pipeline	Achilles_QC_v2.4.3.rnai.gct	FigShare	http://dx.doi.org/10.6084/m9.figshare.1019859	Data transformation	Achilles_QC_v2.4.3.rnai.Gs.gct	FigShare	http://dx.doi.org/10.6084/m9.figshare.1019859	CP0004_20131120_19mer_trans_v1.chip	Achilles_QC_v2.4.3.shRNA.table.txt
JH-ESOAD1 REP A p8	Screening	Deconvolution of pooled screening by NGS	JH-ESOAD1 REP A p8	cBOTv7_sbsv2_allreps_log.gct	FigShare	http://dx.doi.org/10.6084/m9.figshare.1019859	Data processing pipeline	Achilles_QC_v2.4.3.rnai.gct	FigShare	http://dx.doi.org/10.6084/m9.figshare.1019859	Data transformation	Achilles_QC_v2.4.3.rnai.Gs.gct	FigShare	http://dx.doi.org/10.6084/m9.figshare.1019859	CP0004_20131120_19mer_trans_v1.chip	Achilles_QC_v2.4.3.shRNA.table.txt
JH-ESOAD1 REP B p8	Screening	Deconvolution of pooled screening by NGS	JH-ESOAD1 REP B p8	cBOTv7_sbsv2_allreps_log.gct	FigShare	http://dx.doi.org/10.6084/m9.figshare.1019859	Data processing pipeline	Achilles_QC_v2.4.3.rnai.gct	FigShare	http://dx.doi.org/10.6084/m9.figshare.1019859	Data transformation	Achilles_QC_v2.4.3.rnai.Gs.gct	FigShare	http://dx.doi.org/10.6084/m9.figshare.1019859	CP0004_20131120_19mer_trans_v1.chip	Achilles_QC_v2.4.3.shRNA.table.txt
JH-ESOAD1 REP C p8	Screening	Deconvolution of pooled screening by NGS	JH-ESOAD1 REP C p8	cBOTv7_sbsv2_allreps_log.gct	FigShare	http://dx.doi.org/10.6084/m9.figshare.1019859	Data processing pipeline	Achilles_QC_v2.4.3.rnai.gct	FigShare	http://dx.doi.org/10.6084/m9.figshare.1019859	Data transformation	Achilles_QC_v2.4.3.rnai.Gs.gct	FigShare	http://dx.doi.org/10.6084/m9.figshare.1019859	CP0004_20131120_19mer_trans_v1.chip	Achilles_QC_v2.4.3.shRNA.table.txt
JH-ESOAD1 REP D p8	Screening	Deconvolution of pooled screening by NGS	JH-ESOAD1 REP D p8	cBOTv7_sbsv2_allreps_log.gct	FigShare	http://dx.doi.org/10.6084/m9.figshare.1019859	Data processing pipeline	Achilles_QC_v2.4.3.rnai.gct	FigShare	http://dx.doi.org/10.6084/m9.figshare.1019859	Data transformation	Achilles_QC_v2.4.3.rnai.Gs.gct	FigShare	http://dx.doi.org/10.6084/m9.figshare.1019859	CP0004_20131120_19mer_trans_v1.chip	Achilles_QC_v2.4.3.shRNA.table.txt
KM12 REP A p8	Screening	Deconvolution of pooled screening by NGS	KM12 REP A p8	cBOTv7_sbsv2_allreps_log.gct	FigShare	http://dx.doi.org/10.6084/m9.figshare.1019859	Data processing pipeline	Achilles_QC_v2.4.3.rnai.gct	FigShare	http://dx.doi.org/10.6084/m9.figshare.1019859	Data transformation	Achilles_QC_v2.4.3.rnai.Gs.gct	FigShare	http://dx.doi.org/10.6084/m9.figshare.1019859	CP0004_20131120_19mer_trans_v1.chip	Achilles_QC_v2.4.3.shRNA.table.txt
KM12 REP B p8	Screening	Deconvolution of pooled screening by NGS	KM12 REP B p8	cBOTv7_sbsv2_allreps_log.gct	FigShare	http://dx.doi.org/10.6084/m9.figshare.1019859	Data processing pipeline	Achilles_QC_v2.4.3.rnai.gct	FigShare	http://dx.doi.org/10.6084/m9.figshare.1019859	Data transformation	Achilles_QC_v2.4.3.rnai.Gs.gct	FigShare	http://dx.doi.org/10.6084/m9.figshare.1019859	CP0004_20131120_19mer_trans_v1.chip	Achilles_QC_v2.4.3.shRNA.table.txt
KM12 REP C p8	Screening	Deconvolution of pooled screening by NGS	KM12 REP C p8	cBOTv7_sbsv2_allreps_log.gct	FigShare	http://dx.doi.org/10.6084/m9.figshare.1019859	Data processing pipeline	Achilles_QC_v2.4.3.rnai.gct	FigShare	http://dx.doi.org/10.6084/m9.figshare.1019859	Data transformation	Achilles_QC_v2.4.3.rnai.Gs.gct	FigShare	http://dx.doi.org/10.6084/m9.figshare.1019859	CP0004_20131120_19mer_trans_v1.chip	Achilles_QC_v2.4.3.shRNA.table.txt
KM12 REP D p8	Screening	Deconvolution of pooled screening by NGS	KM12 REP D p8	cBOTv7_sbsv2_allreps_log.gct	FigShare	http://dx.doi.org/10.6084/m9.figshare.1019859	Data processing pipeline	Achilles_QC_v2.4.3.rnai.gct	FigShare	http://dx.doi.org/10.6084/m9.figshare.1019859	Data transformation	Achilles_QC_v2.4.3.rnai.Gs.gct	FigShare	http://dx.doi.org/10.6084/m9.figshare.1019859	CP0004_20131120_19mer_trans_v1.chip	Achilles_QC_v2.4.3.shRNA.table.txt
LN-215 REP A p8	Screening	Deconvolution of pooled screening by NGS	LN-215 REP A p8	cBOTv7_sbsv2_allreps_log.gct	FigShare	http://dx.doi.org/10.6084/m9.figshare.1019859	Data processing pipeline	Achilles_QC_v2.4.3.rnai.gct	FigShare	http://dx.doi.org/10.6084/m9.figshare.1019859	Data transformation	Achilles_QC_v2.4.3.rnai.Gs.gct	FigShare	http://dx.doi.org/10.6084/m9.figshare.1019859	CP0004_20131120_19mer_trans_v1.chip	Achilles_QC_v2.4.3.shRNA.table.txt
LN-215 REP B p8	Screening	Deconvolution of pooled screening by NGS	LN-215 REP B p8	cBOTv7_sbsv2_allreps_log.gct	FigShare	http://dx.doi.org/10.6084/m9.figshare.1019859	Data processing pipeline	Achilles_QC_v2.4.3.rnai.gct	FigShare	http://dx.doi.org/10.6084/m9.figshare.1019859	Data transformation	Achilles_QC_v2.4.3.rnai.Gs.gct	FigShare	http://dx.doi.org/10.6084/m9.figshare.1019859	CP0004_20131120_19mer_trans_v1.chip	Achilles_QC_v2.4.3.shRNA.table.txt
LN-215 REP C p8	Screening	Deconvolution of pooled screening by NGS	LN-215 REP C p8	cBOTv7_sbsv2_allreps_log.gct	FigShare	http://dx.doi.org/10.6084/m9.figshare.1019859	Data processing pipeline	Achilles_QC_v2.4.3.rnai.gct	FigShare	http://dx.doi.org/10.6084/m9.figshare.1019859	Data transformation	Achilles_QC_v2.4.3.rnai.Gs.gct	FigShare	http://dx.doi.org/10.6084/m9.figshare.1019859	CP0004_20131120_19mer_trans_v1.chip	Achilles_QC_v2.4.3.shRNA.table.txt
LN-215 REP D p8	Screening	Deconvolution of pooled screening by NGS	LN-215 REP D p8	cBOTv7_sbsv2_allreps_log.gct	FigShare	http://dx.doi.org/10.6084/m9.figshare.1019859	Data processing pipeline	Achilles_QC_v2.4.3.rnai.gct	FigShare	http://dx.doi.org/10.6084/m9.figshare.1019859	Data transformation	Achilles_QC_v2.4.3.rnai.Gs.gct	FigShare	http://dx.doi.org/10.6084/m9.figshare.1019859	CP0004_20131120_19mer_trans_v1.chip	Achilles_QC_v2.4.3.shRNA.table.txt
LN-319 REP A p8	Screening	Deconvolution of pooled screening by NGS	LN-319 REP A p8	cBOTv7_sbsv2_allreps_log.gct	FigShare	http://dx.doi.org/10.6084/m9.figshare.1019859	Data processing pipeline	Achilles_QC_v2.4.3.rnai.gct	FigShare	http://dx.doi.org/10.6084/m9.figshare.1019859	Data transformation	Achilles_QC_v2.4.3.rnai.Gs.gct	FigShare	http://dx.doi.org/10.6084/m9.figshare.1019859	CP0004_20131120_19mer_trans_v1.chip	Achilles_QC_v2.4.3.shRNA.table.txt
LN-319 REP B p8	Screening	Deconvolution of pooled screening by NGS	LN-319 REP B p8	cBOTv7_sbsv2_allreps_log.gct	FigShare	http://dx.doi.org/10.6084/m9.figshare.1019859	Data processing pipeline	Achilles_QC_v2.4.3.rnai.gct	FigShare	http://dx.doi.org/10.6084/m9.figshare.1019859	Data transformation	Achilles_QC_v2.4.3.rnai.Gs.gct	FigShare	http://dx.doi.org/10.6084/m9.figshare.1019859	CP0004_20131120_19mer_trans_v1.chip	Achilles_QC_v2.4.3.shRNA.table.txt
LN-319 REP C p8	Screening	Deconvolution of pooled screening by NGS	LN-319 REP C p8	cBOTv7_sbsv2_allreps_log.gct	FigShare	http://dx.doi.org/10.6084/m9.figshare.1019859	Data processing pipeline	Achilles_QC_v2.4.3.rnai.gct	FigShare	http://dx.doi.org/10.6084/m9.figshare.1019859	Data transformation	Achilles_QC_v2.4.3.rnai.Gs.gct	FigShare	http://dx.doi.org/10.6084/m9.figshare.1019859	CP0004_20131120_19mer_trans_v1.chip	Achilles_QC_v2.4.3.shRNA.table.txt
LN-319 REP D p8	Screening	Deconvolution of pooled screening by NGS	LN-319 REP D p8	cBOTv7_sbsv2_allreps_log.gct	FigShare	http://dx.doi.org/10.6084/m9.figshare.1019859	Data processing pipeline	Achilles_QC_v2.4.3.rnai.gct	FigShare	http://dx.doi.org/10.6084/m9.figshare.1019859	Data transformation	Achilles_QC_v2.4.3.rnai.Gs.gct	FigShare	http://dx.doi.org/10.6084/m9.figshare.1019859	CP0004_20131120_19mer_trans_v1.chip	Achilles_QC_v2.4.3.shRNA.table.txt
LN-382 REP A p8	Screening	Deconvolution of pooled screening by NGS	LN-382 REP A p8	cBOTv7_sbsv2_allreps_log.gct	FigShare	http://dx.doi.org/10.6084/m9.figshare.1019859	Data processing pipeline	Achilles_QC_v2.4.3.rnai.gct	FigShare	http://dx.doi.org/10.6084/m9.figshare.1019859	Data transformation	Achilles_QC_v2.4.3.rnai.Gs.gct	FigShare	http://dx.doi.org/10.6084/m9.figshare.1019859	CP0004_20131120_19mer_trans_v1.chip	Achilles_QC_v2.4.3.shRNA.table.txt
LN-382 REP B p8	Screening	Deconvolution of pooled screening by NGS	LN-382 REP B p8	cBOTv7_sbsv2_allreps_log.gct	FigShare	http://dx.doi.org/10.6084/m9.figshare.1019859	Data processing pipeline	Achilles_QC_v2.4.3.rnai.gct	FigShare	http://dx.doi.org/10.6084/m9.figshare.1019859	Data transformation	Achilles_QC_v2.4.3.rnai.Gs.gct	FigShare	http://dx.doi.org/10.6084/m9.figshare.1019859	CP0004_20131120_19mer_trans_v1.chip	Achilles_QC_v2.4.3.shRNA.table.txt
LN-382 REP C p8	Screening	Deconvolution of pooled screening by NGS	LN-382 REP C p8	cBOTv7_sbsv2_allreps_log.gct	FigShare	http://dx.doi.org/10.6084/m9.figshare.1019859	Data processing pipeline	Achilles_QC_v2.4.3.rnai.gct	FigShare	http://dx.doi.org/10.6084/m9.figshare.1019859	Data transformation	Achilles_QC_v2.4.3.rnai.Gs.gct	FigShare	http://dx.doi.org/10.6084/m9.figshare.1019859	CP0004_20131120_19mer_trans_v1.chip	Achilles_QC_v2.4.3.shRNA.table.txt
LN-382 REP D p8	Screening	Deconvolution of pooled screening by NGS	LN-382 REP D p8	cBOTv7_sbsv2_allreps_log.gct	FigShare	http://dx.doi.org/10.6084/m9.figshare.1019859	Data processing pipeline	Achilles_QC_v2.4.3.rnai.gct	FigShare	http://dx.doi.org/10.6084/m9.figshare.1019859	Data transformation	Achilles_QC_v2.4.3.rnai.Gs.gct	FigShare	http://dx.doi.org/10.6084/m9.figshare.1019859	CP0004_20131120_19mer_trans_v1.chip	Achilles_QC_v2.4.3.shRNA.table.txt
NCI-H1792 Rep A p8	Screening	Deconvolution of pooled screening by NGS	NCI-H1792 Rep A p8	cBOTv7_sbsv2_allreps_log.gct	FigShare	http://dx.doi.org/10.6084/m9.figshare.1019859	Data processing pipeline	Achilles_QC_v2.4.3.rnai.gct	FigShare	http://dx.doi.org/10.6084/m9.figshare.1019859	Data transformation	Achilles_QC_v2.4.3.rnai.Gs.gct	FigShare	http://dx.doi.org/10.6084/m9.figshare.1019859	CP0004_20131120_19mer_trans_v1.chip	Achilles_QC_v2.4.3.shRNA.table.txt
NCI-H1792 Rep B p8	Screening	Deconvolution of pooled screening by NGS	NCI-H1792 Rep B p8	cBOTv7_sbsv2_allreps_log.gct	FigShare	http://dx.doi.org/10.6084/m9.figshare.1019859	Data processing pipeline	Achilles_QC_v2.4.3.rnai.gct	FigShare	http://dx.doi.org/10.6084/m9.figshare.1019859	Data transformation	Achilles_QC_v2.4.3.rnai.Gs.gct	FigShare	http://dx.doi.org/10.6084/m9.figshare.1019859	CP0004_20131120_19mer_trans_v1.chip	Achilles_QC_v2.4.3.shRNA.table.txt
NCI-H1792 Rep C p8	Screening	Deconvolution of pooled screening by NGS	NCI-H1792 Rep C p8	cBOTv7_sbsv2_allreps_log.gct	FigShare	http://dx.doi.org/10.6084/m9.figshare.1019859	Data processing pipeline	Achilles_QC_v2.4.3.rnai.gct	FigShare	http://dx.doi.org/10.6084/m9.figshare.1019859	Data transformation	Achilles_QC_v2.4.3.rnai.Gs.gct	FigShare	http://dx.doi.org/10.6084/m9.figshare.1019859	CP0004_20131120_19mer_trans_v1.chip	Achilles_QC_v2.4.3.shRNA.table.txt
NCI-H1792 Rep D p8	Screening	Deconvolution of pooled screening by NGS	NCI-H1792 Rep D p8	cBOTv7_sbsv2_allreps_log.gct	FigShare	http://dx.doi.org/10.6084/m9.figshare.1019859	Data processing pipeline	Achilles_QC_v2.4.3.rnai.gct	FigShare	http://dx.doi.org/10.6084/m9.figshare.1019859	Data transformation	Achilles_QC_v2.4.3.rnai.Gs.gct	FigShare	http://dx.doi.org/10.6084/m9.figshare.1019859	CP0004_20131120_19mer_trans_v1.chip	Achilles_QC_v2.4.3.shRNA.table.txt
OAW42 Rep A p8	Screening	Deconvolution of pooled screening by NGS	OAW42 Rep A p8	cBOTv7_sbsv2_allreps_log.gct	FigShare	http://dx.doi.org/10.6084/m9.figshare.1019859	Data processing pipeline	Achilles_QC_v2.4.3.rnai.gct	FigShare	http://dx.doi.org/10.6084/m9.figshare.1019859	Data transformation	Achilles_QC_v2.4.3.rnai.Gs.gct	FigShare	http://dx.doi.org/10.6084/m9.figshare.1019859	CP0004_20131120_19mer_trans_v1.chip	Achilles_QC_v2.4.3.shRNA.table.txt
OAW42 Rep B p8	Screening	Deconvolution of pooled screening by NGS	OAW42 Rep B p8	cBOTv7_sbsv2_allreps_log.gct	FigShare	http://dx.doi.org/10.6084/m9.figshare.1019859	Data processing pipeline	Achilles_QC_v2.4.3.rnai.gct	FigShare	http://dx.doi.org/10.6084/m9.figshare.1019859	Data transformation	Achilles_QC_v2.4.3.rnai.Gs.gct	FigShare	http://dx.doi.org/10.6084/m9.figshare.1019859	CP0004_20131120_19mer_trans_v1.chip	Achilles_QC_v2.4.3.shRNA.table.txt
OAW42 Rep C p8	Screening	Deconvolution of pooled screening by NGS	OAW42 Rep C p8	cBOTv7_sbsv2_allreps_log.gct	FigShare	http://dx.doi.org/10.6084/m9.figshare.1019859	Data processing pipeline	Achilles_QC_v2.4.3.rnai.gct	FigShare	http://dx.doi.org/10.6084/m9.figshare.1019859	Data transformation	Achilles_QC_v2.4.3.rnai.Gs.gct	FigShare	http://dx.doi.org/10.6084/m9.figshare.1019859	CP0004_20131120_19mer_trans_v1.chip	Achilles_QC_v2.4.3.shRNA.table.txt
OAW42 Rep D p8	Screening	Deconvolution of pooled screening by NGS	OAW42 Rep D p8	cBOTv7_sbsv2_allreps_log.gct	FigShare	http://dx.doi.org/10.6084/m9.figshare.1019859	Data processing pipeline	Achilles_QC_v2.4.3.rnai.gct	FigShare	http://dx.doi.org/10.6084/m9.figshare.1019859	Data transformation	Achilles_QC_v2.4.3.rnai.Gs.gct	FigShare	http://dx.doi.org/10.6084/m9.figshare.1019859	CP0004_20131120_19mer_trans_v1.chip	Achilles_QC_v2.4.3.shRNA.table.txt
pDNA_110625	Screening	Deconvolution of pooled screening by NGS	pDNA_110625	cBOTv7_sbsv2_allreps_log.gct	FigShare	http://dx.doi.org/10.6084/m9.figshare.1019859	Data processing pipeline	Achilles_QC_v2.4.3.rnai.gct	FigShare	http://dx.doi.org/10.6084/m9.figshare.1019859	Data transformation	Achilles_QC_v2.4.3.rnai.Gs.gct	FigShare	http://dx.doi.org/10.6084/m9.figshare.1019859	CP0004_20131120_19mer_trans_v1.chip	Achilles_QC_v2.4.3.shRNA.table.txt
pDNA_110709	Screening	Deconvolution of pooled screening by NGS	pDNA_110709	cBOTv7_sbsv2_allreps_log.gct	FigShare	http://dx.doi.org/10.6084/m9.figshare.1019859	Data processing pipeline	Achilles_QC_v2.4.3.rnai.gct	FigShare	http://dx.doi.org/10.6084/m9.figshare.1019859	Data transformation	Achilles_QC_v2.4.3.rnai.Gs.gct	FigShare	http://dx.doi.org/10.6084/m9.figshare.1019859	CP0004_20131120_19mer_trans_v1.chip	Achilles_QC_v2.4.3.shRNA.table.txt
RMG-I REP A p9	Screening	Deconvolution of pooled screening by NGS	RMG-I REP A p9	cBOTv7_sbsv2_allreps_log.gct	FigShare	http://dx.doi.org/10.6084/m9.figshare.1019859	Data processing pipeline	Achilles_QC_v2.4.3.rnai.gct	FigShare	http://dx.doi.org/10.6084/m9.figshare.1019859	Data transformation	Achilles_QC_v2.4.3.rnai.Gs.gct	FigShare	http://dx.doi.org/10.6084/m9.figshare.1019859	CP0004_20131120_19mer_trans_v1.chip	Achilles_QC_v2.4.3.shRNA.table.txt
RMG-I REP B p9	Screening	Deconvolution of pooled screening by NGS	RMG-I REP B p9	cBOTv7_sbsv2_allreps_log.gct	FigShare	http://dx.doi.org/10.6084/m9.figshare.1019859	Data processing pipeline	Achilles_QC_v2.4.3.rnai.gct	FigShare	http://dx.doi.org/10.6084/m9.figshare.1019859	Data transformation	Achilles_QC_v2.4.3.rnai.Gs.gct	FigShare	http://dx.doi.org/10.6084/m9.figshare.1019859	CP0004_20131120_19mer_trans_v1.chip	Achilles_QC_v2.4.3.shRNA.table.txt
RMG-I REP C p9	Screening	Deconvolution of pooled screening by NGS	RMG-I REP C p9	cBOTv7_sbsv2_allreps_log.gct	FigShare	http://dx.doi.org/10.6084/m9.figshare.1019859	Data processing pipeline	Achilles_QC_v2.4.3.rnai.gct	FigShare	http://dx.doi.org/10.6084/m9.figshare.1019859	Data transformation	Achilles_QC_v2.4.3.rnai.Gs.gct	FigShare	http://dx.doi.org/10.6084/m9.figshare.1019859	CP0004_20131120_19mer_trans_v1.chip	Achilles_QC_v2.4.3.shRNA.table.txt
RMG-I REP D p9	Screening	Deconvolution of pooled screening by NGS	RMG-I REP D p9	cBOTv7_sbsv2_allreps_log.gct	FigShare	http://dx.doi.org/10.6084/m9.figshare.1019859	Data processing pipeline	Achilles_QC_v2.4.3.rnai.gct	FigShare	http://dx.doi.org/10.6084/m9.figshare.1019859	Data transformation	Achilles_QC_v2.4.3.rnai.Gs.gct	FigShare	http://dx.doi.org/10.6084/m9.figshare.1019859	CP0004_20131120_19mer_trans_v1.chip	Achilles_QC_v2.4.3.shRNA.table.txt
SK-CO-1 REP A p9	Screening	Deconvolution of pooled screening by NGS	SK-CO-1 REP A p9	cBOTv7_sbsv2_allreps_log.gct	FigShare	http://dx.doi.org/10.6084/m9.figshare.1019859	Data processing pipeline	Achilles_QC_v2.4.3.rnai.gct	FigShare	http://dx.doi.org/10.6084/m9.figshare.1019859	Data transformation	Achilles_QC_v2.4.3.rnai.Gs.gct	FigShare	http://dx.doi.org/10.6084/m9.figshare.1019859	CP0004_20131120_19mer_trans_v1.chip	Achilles_QC_v2.4.3.shRNA.table.txt
SK-CO-1 REP B p9	Screening	Deconvolution of pooled screening by NGS	SK-CO-1 REP B p9	cBOTv7_sbsv2_allreps_log.gct	FigShare	http://dx.doi.org/10.6084/m9.figshare.1019859	Data processing pipeline	Achilles_QC_v2.4.3.rnai.gct	FigShare	http://dx.doi.org/10.6084/m9.figshare.1019859	Data transformation	Achilles_QC_v2.4.3.rnai.Gs.gct	FigShare	http://dx.doi.org/10.6084/m9.figshare.1019859	CP0004_20131120_19mer_trans_v1.chip	Achilles_QC_v2.4.3.shRNA.table.txt
SK-CO-1 REP C p9	Screening	Deconvolution of pooled screening by NGS	SK-CO-1 REP C p9	cBOTv7_sbsv2_allreps_log.gct	FigShare	http://dx.doi.org/10.6084/m9.figshare.1019859	Data processing pipeline	Achilles_QC_v2.4.3.rnai.gct	FigShare	http://dx.doi.org/10.6084/m9.figshare.1019859	Data transformation	Achilles_QC_v2.4.3.rnai.Gs.gct	FigShare	http://dx.doi.org/10.6084/m9.figshare.1019859	CP0004_20131120_19mer_trans_v1.chip	Achilles_QC_v2.4.3.shRNA.table.txt
SK-CO-1 REP D p9	Screening	Deconvolution of pooled screening by NGS	SK-CO-1 REP D p9	cBOTv7_sbsv2_allreps_log.gct	FigShare	http://dx.doi.org/10.6084/m9.figshare.1019859	Data processing pipeline	Achilles_QC_v2.4.3.rnai.gct	FigShare	http://dx.doi.org/10.6084/m9.figshare.1019859	Data transformation	Achilles_QC_v2.4.3.rnai.Gs.gct	FigShare	http://dx.doi.org/10.6084/m9.figshare.1019859	CP0004_20131120_19mer_trans_v1.chip	Achilles_QC_v2.4.3.shRNA.table.txt
SLR24 REP A p8	Screening	Deconvolution of pooled screening by NGS	SLR24 REP A p8	cBOTv7_sbsv2_allreps_log.gct	FigShare	http://dx.doi.org/10.6084/m9.figshare.1019859	Data processing pipeline	Achilles_QC_v2.4.3.rnai.gct	FigShare	http://dx.doi.org/10.6084/m9.figshare.1019859	Data transformation	Achilles_QC_v2.4.3.rnai.Gs.gct	FigShare	http://dx.doi.org/10.6084/m9.figshare.1019859	CP0004_20131120_19mer_trans_v1.chip	Achilles_QC_v2.4.3.shRNA.table.txt
SLR24 REP B p8	Screening	Deconvolution of pooled screening by NGS	SLR24 REP B p8	cBOTv7_sbsv2_allreps_log.gct	FigShare	http://dx.doi.org/10.6084/m9.figshare.1019859	Data processing pipeline	Achilles_QC_v2.4.3.rnai.gct	FigShare	http://dx.doi.org/10.6084/m9.figshare.1019859	Data transformation	Achilles_QC_v2.4.3.rnai.Gs.gct	FigShare	http://dx.doi.org/10.6084/m9.figshare.1019859	CP0004_20131120_19mer_trans_v1.chip	Achilles_QC_v2.4.3.shRNA.table.txt
SLR24 REP C p8	Screening	Deconvolution of pooled screening by NGS	SLR24 REP C p8	cBOTv7_sbsv2_allreps_log.gct	FigShare	http://dx.doi.org/10.6084/m9.figshare.1019859	Data processing pipeline	Achilles_QC_v2.4.3.rnai.gct	FigShare	http://dx.doi.org/10.6084/m9.figshare.1019859	Data transformation	Achilles_QC_v2.4.3.rnai.Gs.gct	FigShare	http://dx.doi.org/10.6084/m9.figshare.1019859	CP0004_20131120_19mer_trans_v1.chip	Achilles_QC_v2.4.3.shRNA.table.txt
SLR24 REP D p8	Screening	Deconvolution of pooled screening by NGS	SLR24 REP D p8	cBOTv7_sbsv2_allreps_log.gct	FigShare	http://dx.doi.org/10.6084/m9.figshare.1019859	Data processing pipeline	Achilles_QC_v2.4.3.rnai.gct	FigShare	http://dx.doi.org/10.6084/m9.figshare.1019859	Data transformation	Achilles_QC_v2.4.3.rnai.Gs.gct	FigShare	http://dx.doi.org/10.6084/m9.figshare.1019859	CP0004_20131120_19mer_trans_v1.chip	Achilles_QC_v2.4.3.shRNA.table.txt
TCCSUP REP A p8	Screening	Deconvolution of pooled screening by NGS	TCCSUP REP A p8	cBOTv7_sbsv2_allreps_log.gct	FigShare	http://dx.doi.org/10.6084/m9.figshare.1019859	Data processing pipeline	Achilles_QC_v2.4.3.rnai.gct	FigShare	http://dx.doi.org/10.6084/m9.figshare.1019859	Data transformation	Achilles_QC_v2.4.3.rnai.Gs.gct	FigShare	http://dx.doi.org/10.6084/m9.figshare.1019859	CP0004_20131120_19mer_trans_v1.chip	Achilles_QC_v2.4.3.shRNA.table.txt
TCCSUP REP B p8	Screening	Deconvolution of pooled screening by NGS	TCCSUP REP B p8	cBOTv7_sbsv2_allreps_log.gct	FigShare	http://dx.doi.org/10.6084/m9.figshare.1019859	Data processing pipeline	Achilles_QC_v2.4.3.rnai.gct	FigShare	http://dx.doi.org/10.6084/m9.figshare.1019859	Data transformation	Achilles_QC_v2.4.3.rnai.Gs.gct	FigShare	http://dx.doi.org/10.6084/m9.figshare.1019859	CP0004_20131120_19mer_trans_v1.chip	Achilles_QC_v2.4.3.shRNA.table.txt
TCCSUP REP C p8	Screening	Deconvolution of pooled screening by NGS	TCCSUP REP C p8	cBOTv7_sbsv2_allreps_log.gct	FigShare	http://dx.doi.org/10.6084/m9.figshare.1019859	Data processing pipeline	Achilles_QC_v2.4.3.rnai.gct	FigShare	http://dx.doi.org/10.6084/m9.figshare.1019859	Data transformation	Achilles_QC_v2.4.3.rnai.Gs.gct	FigShare	http://dx.doi.org/10.6084/m9.figshare.1019859	CP0004_20131120_19mer_trans_v1.chip	Achilles_QC_v2.4.3.shRNA.table.txt
TCCSUP REP D p8	Screening	Deconvolution of pooled screening by NGS	TCCSUP REP D p8	cBOTv7_sbsv2_allreps_log.gct	FigShare	http://dx.doi.org/10.6084/m9.figshare.1019859	Data processing pipeline	Achilles_QC_v2.4.3.rnai.gct	FigShare	http://dx.doi.org/10.6084/m9.figshare.1019859	Data transformation	Achilles_QC_v2.4.3.rnai.Gs.gct	FigShare	http://dx.doi.org/10.6084/m9.figshare.1019859	CP0004_20131120_19mer_trans_v1.chip	Achilles_QC_v2.4.3.shRNA.table.txt
THP-1 REP A p8	Screening	Deconvolution of pooled screening by NGS	THP-1 REP A p8	cBOTv7_sbsv2_allreps_log.gct	FigShare	http://dx.doi.org/10.6084/m9.figshare.1019859	Data processing pipeline	Achilles_QC_v2.4.3.rnai.gct	FigShare	http://dx.doi.org/10.6084/m9.figshare.1019859	Data transformation	Achilles_QC_v2.4.3.rnai.Gs.gct	FigShare	http://dx.doi.org/10.6084/m9.figshare.1019859	CP0004_20131120_19mer_trans_v1.chip	Achilles_QC_v2.4.3.shRNA.table.txt
THP-1 REP B p8	Screening	Deconvolution of pooled screening by NGS	THP-1 REP B p8	cBOTv7_sbsv2_allreps_log.gct	FigShare	http://dx.doi.org/10.6084/m9.figshare.1019859	Data processing pipeline	Achilles_QC_v2.4.3.rnai.gct	FigShare	http://dx.doi.org/10.6084/m9.figshare.1019859	Data transformation	Achilles_QC_v2.4.3.rnai.Gs.gct	FigShare	http://dx.doi.org/10.6084/m9.figshare.1019859	CP0004_20131120_19mer_trans_v1.chip	Achilles_QC_v2.4.3.shRNA.table.txt
THP-1 REP C p8	Screening	Deconvolution of pooled screening by NGS	THP-1 REP C p8	cBOTv7_sbsv2_allreps_log.gct	FigShare	http://dx.doi.org/10.6084/m9.figshare.1019859	Data processing pipeline	Achilles_QC_v2.4.3.rnai.gct	FigShare	http://dx.doi.org/10.6084/m9.figshare.1019859	Data transformation	Achilles_QC_v2.4.3.rnai.Gs.gct	FigShare	http://dx.doi.org/10.6084/m9.figshare.1019859	CP0004_20131120_19mer_trans_v1.chip	Achilles_QC_v2.4.3.shRNA.table.txt
THP-1 REP D p8	Screening	Deconvolution of pooled screening by NGS	THP-1 REP D p8	cBOTv7_sbsv2_allreps_log.gct	FigShare	http://dx.doi.org/10.6084/m9.figshare.1019859	Data processing pipeline	Achilles_QC_v2.4.3.rnai.gct	FigShare	http://dx.doi.org/10.6084/m9.figshare.1019859	Data transformation	Achilles_QC_v2.4.3.rnai.Gs.gct	FigShare	http://dx.doi.org/10.6084/m9.figshare.1019859	CP0004_20131120_19mer_trans_v1.chip	Achilles_QC_v2.4.3.shRNA.table.txt
TOV-21G REP A p8	Screening	Deconvolution of pooled screening by NGS	TOV-21G REP A p8	cBOTv7_sbsv2_allreps_log.gct	FigShare	http://dx.doi.org/10.6084/m9.figshare.1019859	Data processing pipeline	Achilles_QC_v2.4.3.rnai.gct	FigShare	http://dx.doi.org/10.6084/m9.figshare.1019859	Data transformation	Achilles_QC_v2.4.3.rnai.Gs.gct	FigShare	http://dx.doi.org/10.6084/m9.figshare.1019859	CP0004_20131120_19mer_trans_v1.chip	Achilles_QC_v2.4.3.shRNA.table.txt
TOV-21G REP B p8	Screening	Deconvolution of pooled screening by NGS	TOV-21G REP B p8	cBOTv7_sbsv2_allreps_log.gct	FigShare	http://dx.doi.org/10.6084/m9.figshare.1019859	Data processing pipeline	Achilles_QC_v2.4.3.rnai.gct	FigShare	http://dx.doi.org/10.6084/m9.figshare.1019859	Data transformation	Achilles_QC_v2.4.3.rnai.Gs.gct	FigShare	http://dx.doi.org/10.6084/m9.figshare.1019859	CP0004_20131120_19mer_trans_v1.chip	Achilles_QC_v2.4.3.shRNA.table.txt
TOV-21G REP C p8	Screening	Deconvolution of pooled screening by NGS	TOV-21G REP C p8	cBOTv7_sbsv2_allreps_log.gct	FigShare	http://dx.doi.org/10.6084/m9.figshare.1019859	Data processing pipeline	Achilles_QC_v2.4.3.rnai.gct	FigShare	http://dx.doi.org/10.6084/m9.figshare.1019859	Data transformation	Achilles_QC_v2.4.3.rnai.Gs.gct	FigShare	http://dx.doi.org/10.6084/m9.figshare.1019859	CP0004_20131120_19mer_trans_v1.chip	Achilles_QC_v2.4.3.shRNA.table.txt
TOV-21G REP D p8	Screening	Deconvolution of pooled screening by NGS	TOV-21G REP D p8	cBOTv7_sbsv2_allreps_log.gct	FigShare	http://dx.doi.org/10.6084/m9.figshare.1019859	Data processing pipeline	Achilles_QC_v2.4.3.rnai.gct	FigShare	http://dx.doi.org/10.6084/m9.figshare.1019859	Data transformation	Achilles_QC_v2.4.3.rnai.Gs.gct	FigShare	http://dx.doi.org/10.6084/m9.figshare.1019859	CP0004_20131120_19mer_trans_v1.chip	Achilles_QC_v2.4.3.shRNA.table.txt
T.T REP A p7	Screening	Deconvolution of pooled screening by NGS	T.T REP A p7	cBOTv7_sbsv2_allreps_log.gct	FigShare	http://dx.doi.org/10.6084/m9.figshare.1019859	Data processing pipeline	Achilles_QC_v2.4.3.rnai.gct	FigShare	http://dx.doi.org/10.6084/m9.figshare.1019859	Data transformation	Achilles_QC_v2.4.3.rnai.Gs.gct	FigShare	http://dx.doi.org/10.6084/m9.figshare.1019859	CP0004_20131120_19mer_trans_v1.chip	Achilles_QC_v2.4.3.shRNA.table.txt
T.T REP B p7	Screening	Deconvolution of pooled screening by NGS	T.T REP B p7	cBOTv7_sbsv2_allreps_log.gct	FigShare	http://dx.doi.org/10.6084/m9.figshare.1019859	Data processing pipeline	Achilles_QC_v2.4.3.rnai.gct	FigShare	http://dx.doi.org/10.6084/m9.figshare.1019859	Data transformation	Achilles_QC_v2.4.3.rnai.Gs.gct	FigShare	http://dx.doi.org/10.6084/m9.figshare.1019859	CP0004_20131120_19mer_trans_v1.chip	Achilles_QC_v2.4.3.shRNA.table.txt
T.T REP C p7	Screening	Deconvolution of pooled screening by NGS	T.T REP C p7	cBOTv7_sbsv2_allreps_log.gct	FigShare	http://dx.doi.org/10.6084/m9.figshare.1019859	Data processing pipeline	Achilles_QC_v2.4.3.rnai.gct	FigShare	http://dx.doi.org/10.6084/m9.figshare.1019859	Data transformation	Achilles_QC_v2.4.3.rnai.Gs.gct	FigShare	http://dx.doi.org/10.6084/m9.figshare.1019859	CP0004_20131120_19mer_trans_v1.chip	Achilles_QC_v2.4.3.shRNA.table.txt
T.T REP D p7	Screening	Deconvolution of pooled screening by NGS	T.T REP D p7	cBOTv7_sbsv2_allreps_log.gct	FigShare	http://dx.doi.org/10.6084/m9.figshare.1019859	Data processing pipeline	Achilles_QC_v2.4.3.rnai.gct	FigShare	http://dx.doi.org/10.6084/m9.figshare.1019859	Data transformation	Achilles_QC_v2.4.3.rnai.Gs.gct	FigShare	http://dx.doi.org/10.6084/m9.figshare.1019859	CP0004_20131120_19mer_trans_v1.chip	Achilles_QC_v2.4.3.shRNA.table.txt
22-RV1 REP A p8	Screening	Deconvolution of pooled screening by NGS	22-RV1 REP A p8	cBOTv8_sbsv3_allreps_log.gct	FigShare	http://dx.doi.org/10.6084/m9.figshare.1019859	Data processing pipeline	Achilles_QC_v2.4.3.rnai.gct	FigShare	http://dx.doi.org/10.6084/m9.figshare.1019859	Data transformation	Achilles_QC_v2.4.3.rnai.Gs.gct	FigShare	http://dx.doi.org/10.6084/m9.figshare.1019859	CP0004_20131120_19mer_trans_v1.chip	Achilles_QC_v2.4.3.shRNA.table.txt
22-RV1 REP B p8	Screening	Deconvolution of pooled screening by NGS	22-RV1 REP B p8	cBOTv8_sbsv3_allreps_log.gct	FigShare	http://dx.doi.org/10.6084/m9.figshare.1019859	Data processing pipeline	Achilles_QC_v2.4.3.rnai.gct	FigShare	http://dx.doi.org/10.6084/m9.figshare.1019859	Data transformation	Achilles_QC_v2.4.3.rnai.Gs.gct	FigShare	http://dx.doi.org/10.6084/m9.figshare.1019859	CP0004_20131120_19mer_trans_v1.chip	Achilles_QC_v2.4.3.shRNA.table.txt
22-RV1 REP C p8	Screening	Deconvolution of pooled screening by NGS	22-RV1 REP C p8	cBOTv8_sbsv3_allreps_log.gct	FigShare	http://dx.doi.org/10.6084/m9.figshare.1019859	Data processing pipeline	Achilles_QC_v2.4.3.rnai.gct	FigShare	http://dx.doi.org/10.6084/m9.figshare.1019859	Data transformation	Achilles_QC_v2.4.3.rnai.Gs.gct	FigShare	http://dx.doi.org/10.6084/m9.figshare.1019859	CP0004_20131120_19mer_trans_v1.chip	Achilles_QC_v2.4.3.shRNA.table.txt
22-RV1 REP D p8	Screening	Deconvolution of pooled screening by NGS	22-RV1 REP D p8	cBOTv8_sbsv3_allreps_log.gct	FigShare	http://dx.doi.org/10.6084/m9.figshare.1019859	Data processing pipeline	Achilles_QC_v2.4.3.rnai.gct	FigShare	http://dx.doi.org/10.6084/m9.figshare.1019859	Data transformation	Achilles_QC_v2.4.3.rnai.Gs.gct	FigShare	http://dx.doi.org/10.6084/m9.figshare.1019859	CP0004_20131120_19mer_trans_v1.chip	Achilles_QC_v2.4.3.shRNA.table.txt
697 Rep A p8	Screening	Deconvolution of pooled screening by NGS	697 Rep A p8	cBOTv8_sbsv3_allreps_log.gct	FigShare	http://dx.doi.org/10.6084/m9.figshare.1019859	Data processing pipeline	Achilles_QC_v2.4.3.rnai.gct	FigShare	http://dx.doi.org/10.6084/m9.figshare.1019859	Data transformation	Achilles_QC_v2.4.3.rnai.Gs.gct	FigShare	http://dx.doi.org/10.6084/m9.figshare.1019859	CP0004_20131120_19mer_trans_v1.chip	Achilles_QC_v2.4.3.shRNA.table.txt
697 Rep B p8	Screening	Deconvolution of pooled screening by NGS	697 Rep B p8	cBOTv8_sbsv3_allreps_log.gct	FigShare	http://dx.doi.org/10.6084/m9.figshare.1019859	Data processing pipeline	Achilles_QC_v2.4.3.rnai.gct	FigShare	http://dx.doi.org/10.6084/m9.figshare.1019859	Data transformation	Achilles_QC_v2.4.3.rnai.Gs.gct	FigShare	http://dx.doi.org/10.6084/m9.figshare.1019859	CP0004_20131120_19mer_trans_v1.chip	Achilles_QC_v2.4.3.shRNA.table.txt
697 Rep C p8	Screening	Deconvolution of pooled screening by NGS	697 Rep C p8	cBOTv8_sbsv3_allreps_log.gct	FigShare	http://dx.doi.org/10.6084/m9.figshare.1019859	Data processing pipeline	Achilles_QC_v2.4.3.rnai.gct	FigShare	http://dx.doi.org/10.6084/m9.figshare.1019859	Data transformation	Achilles_QC_v2.4.3.rnai.Gs.gct	FigShare	http://dx.doi.org/10.6084/m9.figshare.1019859	CP0004_20131120_19mer_trans_v1.chip	Achilles_QC_v2.4.3.shRNA.table.txt
697 Rep D p8	Screening	Deconvolution of pooled screening by NGS	697 Rep D p8	cBOTv8_sbsv3_allreps_log.gct	FigShare	http://dx.doi.org/10.6084/m9.figshare.1019859	Data processing pipeline	Achilles_QC_v2.4.3.rnai.gct	FigShare	http://dx.doi.org/10.6084/m9.figshare.1019859	Data transformation	Achilles_QC_v2.4.3.rnai.Gs.gct	FigShare	http://dx.doi.org/10.6084/m9.figshare.1019859	CP0004_20131120_19mer_trans_v1.chip	Achilles_QC_v2.4.3.shRNA.table.txt
786-O REP A p8	Screening	Deconvolution of pooled screening by NGS	786-O REP A p8	cBOTv8_sbsv3_allreps_log.gct	FigShare	http://dx.doi.org/10.6084/m9.figshare.1019859	Data processing pipeline	Achilles_QC_v2.4.3.rnai.gct	FigShare	http://dx.doi.org/10.6084/m9.figshare.1019859	Data transformation	Achilles_QC_v2.4.3.rnai.Gs.gct	FigShare	http://dx.doi.org/10.6084/m9.figshare.1019859	CP0004_20131120_19mer_trans_v1.chip	Achilles_QC_v2.4.3.shRNA.table.txt
786-O REP B p8	Screening	Deconvolution of pooled screening by NGS	786-O REP B p8	cBOTv8_sbsv3_allreps_log.gct	FigShare	http://dx.doi.org/10.6084/m9.figshare.1019859	Data processing pipeline	Achilles_QC_v2.4.3.rnai.gct	FigShare	http://dx.doi.org/10.6084/m9.figshare.1019859	Data transformation	Achilles_QC_v2.4.3.rnai.Gs.gct	FigShare	http://dx.doi.org/10.6084/m9.figshare.1019859	CP0004_20131120_19mer_trans_v1.chip	Achilles_QC_v2.4.3.shRNA.table.txt
786-O REP C p8	Screening	Deconvolution of pooled screening by NGS	786-O REP C p8	cBOTv8_sbsv3_allreps_log.gct	FigShare	http://dx.doi.org/10.6084/m9.figshare.1019859	Data processing pipeline	Achilles_QC_v2.4.3.rnai.gct	FigShare	http://dx.doi.org/10.6084/m9.figshare.1019859	Data transformation	Achilles_QC_v2.4.3.rnai.Gs.gct	FigShare	http://dx.doi.org/10.6084/m9.figshare.1019859	CP0004_20131120_19mer_trans_v1.chip	Achilles_QC_v2.4.3.shRNA.table.txt
786-O REP D p8	Screening	Deconvolution of pooled screening by NGS	786-O REP D p8	cBOTv8_sbsv3_allreps_log.gct	FigShare	http://dx.doi.org/10.6084/m9.figshare.1019859	Data processing pipeline	Achilles_QC_v2.4.3.rnai.gct	FigShare	http://dx.doi.org/10.6084/m9.figshare.1019859	Data transformation	Achilles_QC_v2.4.3.rnai.Gs.gct	FigShare	http://dx.doi.org/10.6084/m9.figshare.1019859	CP0004_20131120_19mer_trans_v1.chip	Achilles_QC_v2.4.3.shRNA.table.txt
A1207 Rep A P9	Screening	Deconvolution of pooled screening by NGS	A1207 Rep A P9	cBOTv8_sbsv3_allreps_log.gct	FigShare	http://dx.doi.org/10.6084/m9.figshare.1019859	Data processing pipeline	Achilles_QC_v2.4.3.rnai.gct	FigShare	http://dx.doi.org/10.6084/m9.figshare.1019859	Data transformation	Achilles_QC_v2.4.3.rnai.Gs.gct	FigShare	http://dx.doi.org/10.6084/m9.figshare.1019859	CP0004_20131120_19mer_trans_v1.chip	Achilles_QC_v2.4.3.shRNA.table.txt
A1207 Rep C P9	Screening	Deconvolution of pooled screening by NGS	A1207 Rep C P9	cBOTv8_sbsv3_allreps_log.gct	FigShare	http://dx.doi.org/10.6084/m9.figshare.1019859	Data processing pipeline	Achilles_QC_v2.4.3.rnai.gct	FigShare	http://dx.doi.org/10.6084/m9.figshare.1019859	Data transformation	Achilles_QC_v2.4.3.rnai.Gs.gct	FigShare	http://dx.doi.org/10.6084/m9.figshare.1019859	CP0004_20131120_19mer_trans_v1.chip	Achilles_QC_v2.4.3.shRNA.table.txt
A1207 Rep D P9	Screening	Deconvolution of pooled screening by NGS	A1207 Rep D P9	cBOTv8_sbsv3_allreps_log.gct	FigShare	http://dx.doi.org/10.6084/m9.figshare.1019859	Data processing pipeline	Achilles_QC_v2.4.3.rnai.gct	FigShare	http://dx.doi.org/10.6084/m9.figshare.1019859	Data transformation	Achilles_QC_v2.4.3.rnai.Gs.gct	FigShare	http://dx.doi.org/10.6084/m9.figshare.1019859	CP0004_20131120_19mer_trans_v1.chip	Achilles_QC_v2.4.3.shRNA.table.txt
A172 REP A p9	Screening	Deconvolution of pooled screening by NGS	A172 REP A p9	cBOTv8_sbsv3_allreps_log.gct	FigShare	http://dx.doi.org/10.6084/m9.figshare.1019859	Data processing pipeline	Achilles_QC_v2.4.3.rnai.gct	FigShare	http://dx.doi.org/10.6084/m9.figshare.1019859	Data transformation	Achilles_QC_v2.4.3.rnai.Gs.gct	FigShare	http://dx.doi.org/10.6084/m9.figshare.1019859	CP0004_20131120_19mer_trans_v1.chip	Achilles_QC_v2.4.3.shRNA.table.txt
A172 REP B p9	Screening	Deconvolution of pooled screening by NGS	A172 REP B p9	cBOTv8_sbsv3_allreps_log.gct	FigShare	http://dx.doi.org/10.6084/m9.figshare.1019859	Data processing pipeline	Achilles_QC_v2.4.3.rnai.gct	FigShare	http://dx.doi.org/10.6084/m9.figshare.1019859	Data transformation	Achilles_QC_v2.4.3.rnai.Gs.gct	FigShare	http://dx.doi.org/10.6084/m9.figshare.1019859	CP0004_20131120_19mer_trans_v1.chip	Achilles_QC_v2.4.3.shRNA.table.txt
A172 REP C p9	Screening	Deconvolution of pooled screening by NGS	A172 REP C p9	cBOTv8_sbsv3_allreps_log.gct	FigShare	http://dx.doi.org/10.6084/m9.figshare.1019859	Data processing pipeline	Achilles_QC_v2.4.3.rnai.gct	FigShare	http://dx.doi.org/10.6084/m9.figshare.1019859	Data transformation	Achilles_QC_v2.4.3.rnai.Gs.gct	FigShare	http://dx.doi.org/10.6084/m9.figshare.1019859	CP0004_20131120_19mer_trans_v1.chip	Achilles_QC_v2.4.3.shRNA.table.txt
A172 REP D p9	Screening	Deconvolution of pooled screening by NGS	A172 REP D p9	cBOTv8_sbsv3_allreps_log.gct	FigShare	http://dx.doi.org/10.6084/m9.figshare.1019859	Data processing pipeline	Achilles_QC_v2.4.3.rnai.gct	FigShare	http://dx.doi.org/10.6084/m9.figshare.1019859	Data transformation	Achilles_QC_v2.4.3.rnai.Gs.gct	FigShare	http://dx.doi.org/10.6084/m9.figshare.1019859	CP0004_20131120_19mer_trans_v1.chip	Achilles_QC_v2.4.3.shRNA.table.txt
A-204 REP A p8	Screening	Deconvolution of pooled screening by NGS	A-204 REP A p8	cBOTv8_sbsv3_allreps_log.gct	FigShare	http://dx.doi.org/10.6084/m9.figshare.1019859	Data processing pipeline	Achilles_QC_v2.4.3.rnai.gct	FigShare	http://dx.doi.org/10.6084/m9.figshare.1019859	Data transformation	Achilles_QC_v2.4.3.rnai.Gs.gct	FigShare	http://dx.doi.org/10.6084/m9.figshare.1019859	CP0004_20131120_19mer_trans_v1.chip	Achilles_QC_v2.4.3.shRNA.table.txt
A-204 REP B p8	Screening	Deconvolution of pooled screening by NGS	A-204 REP B p8	cBOTv8_sbsv3_allreps_log.gct	FigShare	http://dx.doi.org/10.6084/m9.figshare.1019859	Data processing pipeline	Achilles_QC_v2.4.3.rnai.gct	FigShare	http://dx.doi.org/10.6084/m9.figshare.1019859	Data transformation	Achilles_QC_v2.4.3.rnai.Gs.gct	FigShare	http://dx.doi.org/10.6084/m9.figshare.1019859	CP0004_20131120_19mer_trans_v1.chip	Achilles_QC_v2.4.3.shRNA.table.txt
A-204 REP C p8	Screening	Deconvolution of pooled screening by NGS	A-204 REP C p8	cBOTv8_sbsv3_allreps_log.gct	FigShare	http://dx.doi.org/10.6084/m9.figshare.1019859	Data processing pipeline	Achilles_QC_v2.4.3.rnai.gct	FigShare	http://dx.doi.org/10.6084/m9.figshare.1019859	Data transformation	Achilles_QC_v2.4.3.rnai.Gs.gct	FigShare	http://dx.doi.org/10.6084/m9.figshare.1019859	CP0004_20131120_19mer_trans_v1.chip	Achilles_QC_v2.4.3.shRNA.table.txt
A-204 REP D p8	Screening	Deconvolution of pooled screening by NGS	A-204 REP D p8	cBOTv8_sbsv3_allreps_log.gct	FigShare	http://dx.doi.org/10.6084/m9.figshare.1019859	Data processing pipeline	Achilles_QC_v2.4.3.rnai.gct	FigShare	http://dx.doi.org/10.6084/m9.figshare.1019859	Data transformation	Achilles_QC_v2.4.3.rnai.Gs.gct	FigShare	http://dx.doi.org/10.6084/m9.figshare.1019859	CP0004_20131120_19mer_trans_v1.chip	Achilles_QC_v2.4.3.shRNA.table.txt
A2058 Rep A p7	Screening	Deconvolution of pooled screening by NGS	A2058 Rep A p7	cBOTv8_sbsv3_allreps_log.gct	FigShare	http://dx.doi.org/10.6084/m9.figshare.1019859	Data processing pipeline	Achilles_QC_v2.4.3.rnai.gct	FigShare	http://dx.doi.org/10.6084/m9.figshare.1019859	Data transformation	Achilles_QC_v2.4.3.rnai.Gs.gct	FigShare	http://dx.doi.org/10.6084/m9.figshare.1019859	CP0004_20131120_19mer_trans_v1.chip	Achilles_QC_v2.4.3.shRNA.table.txt
A2058 Rep B p7	Screening	Deconvolution of pooled screening by NGS	A2058 Rep B p7	cBOTv8_sbsv3_allreps_log.gct	FigShare	http://dx.doi.org/10.6084/m9.figshare.1019859	Data processing pipeline	Achilles_QC_v2.4.3.rnai.gct	FigShare	http://dx.doi.org/10.6084/m9.figshare.1019859	Data transformation	Achilles_QC_v2.4.3.rnai.Gs.gct	FigShare	http://dx.doi.org/10.6084/m9.figshare.1019859	CP0004_20131120_19mer_trans_v1.chip	Achilles_QC_v2.4.3.shRNA.table.txt
A2058 Rep C p7	Screening	Deconvolution of pooled screening by NGS	A2058 Rep C p7	cBOTv8_sbsv3_allreps_log.gct	FigShare	http://dx.doi.org/10.6084/m9.figshare.1019859	Data processing pipeline	Achilles_QC_v2.4.3.rnai.gct	FigShare	http://dx.doi.org/10.6084/m9.figshare.1019859	Data transformation	Achilles_QC_v2.4.3.rnai.Gs.gct	FigShare	http://dx.doi.org/10.6084/m9.figshare.1019859	CP0004_20131120_19mer_trans_v1.chip	Achilles_QC_v2.4.3.shRNA.table.txt
A2058 Rep D p7	Screening	Deconvolution of pooled screening by NGS	A2058 Rep D p7	cBOTv8_sbsv3_allreps_log.gct	FigShare	http://dx.doi.org/10.6084/m9.figshare.1019859	Data processing pipeline	Achilles_QC_v2.4.3.rnai.gct	FigShare	http://dx.doi.org/10.6084/m9.figshare.1019859	Data transformation	Achilles_QC_v2.4.3.rnai.Gs.gct	FigShare	http://dx.doi.org/10.6084/m9.figshare.1019859	CP0004_20131120_19mer_trans_v1.chip	Achilles_QC_v2.4.3.shRNA.table.txt
A549 REP A p8	Screening	Deconvolution of pooled screening by NGS	A549 REP A p8	cBOTv8_sbsv3_allreps_log.gct	FigShare	http://dx.doi.org/10.6084/m9.figshare.1019859	Data processing pipeline	Achilles_QC_v2.4.3.rnai.gct	FigShare	http://dx.doi.org/10.6084/m9.figshare.1019859	Data transformation	Achilles_QC_v2.4.3.rnai.Gs.gct	FigShare	http://dx.doi.org/10.6084/m9.figshare.1019859	CP0004_20131120_19mer_trans_v1.chip	Achilles_QC_v2.4.3.shRNA.table.txt
A549 REP B p8	Screening	Deconvolution of pooled screening by NGS	A549 REP B p8	cBOTv8_sbsv3_allreps_log.gct	FigShare	http://dx.doi.org/10.6084/m9.figshare.1019859	Data processing pipeline	Achilles_QC_v2.4.3.rnai.gct	FigShare	http://dx.doi.org/10.6084/m9.figshare.1019859	Data transformation	Achilles_QC_v2.4.3.rnai.Gs.gct	FigShare	http://dx.doi.org/10.6084/m9.figshare.1019859	CP0004_20131120_19mer_trans_v1.chip	Achilles_QC_v2.4.3.shRNA.table.txt
A549 REP C p8	Screening	Deconvolution of pooled screening by NGS	A549 REP C p8	cBOTv8_sbsv3_allreps_log.gct	FigShare	http://dx.doi.org/10.6084/m9.figshare.1019859	Data processing pipeline	Achilles_QC_v2.4.3.rnai.gct	FigShare	http://dx.doi.org/10.6084/m9.figshare.1019859	Data transformation	Achilles_QC_v2.4.3.rnai.Gs.gct	FigShare	http://dx.doi.org/10.6084/m9.figshare.1019859	CP0004_20131120_19mer_trans_v1.chip	Achilles_QC_v2.4.3.shRNA.table.txt
A549 REP D p8	Screening	Deconvolution of pooled screening by NGS	A549 REP D p8	cBOTv8_sbsv3_allreps_log.gct	FigShare	http://dx.doi.org/10.6084/m9.figshare.1019859	Data processing pipeline	Achilles_QC_v2.4.3.rnai.gct	FigShare	http://dx.doi.org/10.6084/m9.figshare.1019859	Data transformation	Achilles_QC_v2.4.3.rnai.Gs.gct	FigShare	http://dx.doi.org/10.6084/m9.figshare.1019859	CP0004_20131120_19mer_trans_v1.chip	Achilles_QC_v2.4.3.shRNA.table.txt
A-673 Rep A p8	Screening	Deconvolution of pooled screening by NGS	A-673 Rep A p8	cBOTv8_sbsv3_allreps_log.gct	FigShare	http://dx.doi.org/10.6084/m9.figshare.1019859	Data processing pipeline	Achilles_QC_v2.4.3.rnai.gct	FigShare	http://dx.doi.org/10.6084/m9.figshare.1019859	Data transformation	Achilles_QC_v2.4.3.rnai.Gs.gct	FigShare	http://dx.doi.org/10.6084/m9.figshare.1019859	CP0004_20131120_19mer_trans_v1.chip	Achilles_QC_v2.4.3.shRNA.table.txt
A-673 Rep B p8	Screening	Deconvolution of pooled screening by NGS	A-673 Rep B p8	cBOTv8_sbsv3_allreps_log.gct	FigShare	http://dx.doi.org/10.6084/m9.figshare.1019859	Data processing pipeline	Achilles_QC_v2.4.3.rnai.gct	FigShare	http://dx.doi.org/10.6084/m9.figshare.1019859	Data transformation	Achilles_QC_v2.4.3.rnai.Gs.gct	FigShare	http://dx.doi.org/10.6084/m9.figshare.1019859	CP0004_20131120_19mer_trans_v1.chip	Achilles_QC_v2.4.3.shRNA.table.txt
A-673 Rep C p8	Screening	Deconvolution of pooled screening by NGS	A-673 Rep C p8	cBOTv8_sbsv3_allreps_log.gct	FigShare	http://dx.doi.org/10.6084/m9.figshare.1019859	Data processing pipeline	Achilles_QC_v2.4.3.rnai.gct	FigShare	http://dx.doi.org/10.6084/m9.figshare.1019859	Data transformation	Achilles_QC_v2.4.3.rnai.Gs.gct	FigShare	http://dx.doi.org/10.6084/m9.figshare.1019859	CP0004_20131120_19mer_trans_v1.chip	Achilles_QC_v2.4.3.shRNA.table.txt
A-673 Rep D p8	Screening	Deconvolution of pooled screening by NGS	A-673 Rep D p8	cBOTv8_sbsv3_allreps_log.gct	FigShare	http://dx.doi.org/10.6084/m9.figshare.1019859	Data processing pipeline	Achilles_QC_v2.4.3.rnai.gct	FigShare	http://dx.doi.org/10.6084/m9.figshare.1019859	Data transformation	Achilles_QC_v2.4.3.rnai.Gs.gct	FigShare	http://dx.doi.org/10.6084/m9.figshare.1019859	CP0004_20131120_19mer_trans_v1.chip	Achilles_QC_v2.4.3.shRNA.table.txt
ACHN REP A p8	Screening	Deconvolution of pooled screening by NGS	ACHN REP A p8	cBOTv8_sbsv3_allreps_log.gct	FigShare	http://dx.doi.org/10.6084/m9.figshare.1019859	Data processing pipeline	Achilles_QC_v2.4.3.rnai.gct	FigShare	http://dx.doi.org/10.6084/m9.figshare.1019859	Data transformation	Achilles_QC_v2.4.3.rnai.Gs.gct	FigShare	http://dx.doi.org/10.6084/m9.figshare.1019859	CP0004_20131120_19mer_trans_v1.chip	Achilles_QC_v2.4.3.shRNA.table.txt
ACHN REP B p8	Screening	Deconvolution of pooled screening by NGS	ACHN REP B p8	cBOTv8_sbsv3_allreps_log.gct	FigShare	http://dx.doi.org/10.6084/m9.figshare.1019859	Data processing pipeline	Achilles_QC_v2.4.3.rnai.gct	FigShare	http://dx.doi.org/10.6084/m9.figshare.1019859	Data transformation	Achilles_QC_v2.4.3.rnai.Gs.gct	FigShare	http://dx.doi.org/10.6084/m9.figshare.1019859	CP0004_20131120_19mer_trans_v1.chip	Achilles_QC_v2.4.3.shRNA.table.txt
ACHN REP C p8	Screening	Deconvolution of pooled screening by NGS	ACHN REP C p8	cBOTv8_sbsv3_allreps_log.gct	FigShare	http://dx.doi.org/10.6084/m9.figshare.1019859	Data processing pipeline	Achilles_QC_v2.4.3.rnai.gct	FigShare	http://dx.doi.org/10.6084/m9.figshare.1019859	Data transformation	Achilles_QC_v2.4.3.rnai.Gs.gct	FigShare	http://dx.doi.org/10.6084/m9.figshare.1019859	CP0004_20131120_19mer_trans_v1.chip	Achilles_QC_v2.4.3.shRNA.table.txt
ACHN REP D p8	Screening	Deconvolution of pooled screening by NGS	ACHN REP D p8	cBOTv8_sbsv3_allreps_log.gct	FigShare	http://dx.doi.org/10.6084/m9.figshare.1019859	Data processing pipeline	Achilles_QC_v2.4.3.rnai.gct	FigShare	http://dx.doi.org/10.6084/m9.figshare.1019859	Data transformation	Achilles_QC_v2.4.3.rnai.Gs.gct	FigShare	http://dx.doi.org/10.6084/m9.figshare.1019859	CP0004_20131120_19mer_trans_v1.chip	Achilles_QC_v2.4.3.shRNA.table.txt
AGS REP A p9	Screening	Deconvolution of pooled screening by NGS	AGS REP A p9	cBOTv8_sbsv3_allreps_log.gct	FigShare	http://dx.doi.org/10.6084/m9.figshare.1019859	Data processing pipeline	Achilles_QC_v2.4.3.rnai.gct	FigShare	http://dx.doi.org/10.6084/m9.figshare.1019859	Data transformation	Achilles_QC_v2.4.3.rnai.Gs.gct	FigShare	http://dx.doi.org/10.6084/m9.figshare.1019859	CP0004_20131120_19mer_trans_v1.chip	Achilles_QC_v2.4.3.shRNA.table.txt
AGS REP B p9	Screening	Deconvolution of pooled screening by NGS	AGS REP B p9	cBOTv8_sbsv3_allreps_log.gct	FigShare	http://dx.doi.org/10.6084/m9.figshare.1019859	Data processing pipeline	Achilles_QC_v2.4.3.rnai.gct	FigShare	http://dx.doi.org/10.6084/m9.figshare.1019859	Data transformation	Achilles_QC_v2.4.3.rnai.Gs.gct	FigShare	http://dx.doi.org/10.6084/m9.figshare.1019859	CP0004_20131120_19mer_trans_v1.chip	Achilles_QC_v2.4.3.shRNA.table.txt
AGS REP C p9	Screening	Deconvolution of pooled screening by NGS	AGS REP C p9	cBOTv8_sbsv3_allreps_log.gct	FigShare	http://dx.doi.org/10.6084/m9.figshare.1019859	Data processing pipeline	Achilles_QC_v2.4.3.rnai.gct	FigShare	http://dx.doi.org/10.6084/m9.figshare.1019859	Data transformation	Achilles_QC_v2.4.3.rnai.Gs.gct	FigShare	http://dx.doi.org/10.6084/m9.figshare.1019859	CP0004_20131120_19mer_trans_v1.chip	Achilles_QC_v2.4.3.shRNA.table.txt
AGS REP D p9	Screening	Deconvolution of pooled screening by NGS	AGS REP D p9	cBOTv8_sbsv3_allreps_log.gct	FigShare	http://dx.doi.org/10.6084/m9.figshare.1019859	Data processing pipeline	Achilles_QC_v2.4.3.rnai.gct	FigShare	http://dx.doi.org/10.6084/m9.figshare.1019859	Data transformation	Achilles_QC_v2.4.3.rnai.Gs.gct	FigShare	http://dx.doi.org/10.6084/m9.figshare.1019859	CP0004_20131120_19mer_trans_v1.chip	Achilles_QC_v2.4.3.shRNA.table.txt
AM-38 Rep A p5	Screening	Deconvolution of pooled screening by NGS	AM-38 Rep A p5	cBOTv8_sbsv3_allreps_log.gct	FigShare	http://dx.doi.org/10.6084/m9.figshare.1019859	Data processing pipeline	Achilles_QC_v2.4.3.rnai.gct	FigShare	http://dx.doi.org/10.6084/m9.figshare.1019859	Data transformation	Achilles_QC_v2.4.3.rnai.Gs.gct	FigShare	http://dx.doi.org/10.6084/m9.figshare.1019859	CP0004_20131120_19mer_trans_v1.chip	Achilles_QC_v2.4.3.shRNA.table.txt
AM-38 Rep B p5	Screening	Deconvolution of pooled screening by NGS	AM-38 Rep B p5	cBOTv8_sbsv3_allreps_log.gct	FigShare	http://dx.doi.org/10.6084/m9.figshare.1019859	Data processing pipeline	Achilles_QC_v2.4.3.rnai.gct	FigShare	http://dx.doi.org/10.6084/m9.figshare.1019859	Data transformation	Achilles_QC_v2.4.3.rnai.Gs.gct	FigShare	http://dx.doi.org/10.6084/m9.figshare.1019859	CP0004_20131120_19mer_trans_v1.chip	Achilles_QC_v2.4.3.shRNA.table.txt
AM-38 Rep C p5	Screening	Deconvolution of pooled screening by NGS	AM-38 Rep C p5	cBOTv8_sbsv3_allreps_log.gct	FigShare	http://dx.doi.org/10.6084/m9.figshare.1019859	Data processing pipeline	Achilles_QC_v2.4.3.rnai.gct	FigShare	http://dx.doi.org/10.6084/m9.figshare.1019859	Data transformation	Achilles_QC_v2.4.3.rnai.Gs.gct	FigShare	http://dx.doi.org/10.6084/m9.figshare.1019859	CP0004_20131120_19mer_trans_v1.chip	Achilles_QC_v2.4.3.shRNA.table.txt
AM-38 Rep D p5	Screening	Deconvolution of pooled screening by NGS	AM-38 Rep D p5	cBOTv8_sbsv3_allreps_log.gct	FigShare	http://dx.doi.org/10.6084/m9.figshare.1019859	Data processing pipeline	Achilles_QC_v2.4.3.rnai.gct	FigShare	http://dx.doi.org/10.6084/m9.figshare.1019859	Data transformation	Achilles_QC_v2.4.3.rnai.Gs.gct	FigShare	http://dx.doi.org/10.6084/m9.figshare.1019859	CP0004_20131120_19mer_trans_v1.chip	Achilles_QC_v2.4.3.shRNA.table.txt
AML-193 Rep A p4	Screening	Deconvolution of pooled screening by NGS	AML-193 Rep A p4	cBOTv8_sbsv3_allreps_log.gct	FigShare	http://dx.doi.org/10.6084/m9.figshare.1019859	Data processing pipeline	Achilles_QC_v2.4.3.rnai.gct	FigShare	http://dx.doi.org/10.6084/m9.figshare.1019859	Data transformation	Achilles_QC_v2.4.3.rnai.Gs.gct	FigShare	http://dx.doi.org/10.6084/m9.figshare.1019859	CP0004_20131120_19mer_trans_v1.chip	Achilles_QC_v2.4.3.shRNA.table.txt
AML-193 Rep B p4	Screening	Deconvolution of pooled screening by NGS	AML-193 Rep B p4	cBOTv8_sbsv3_allreps_log.gct	FigShare	http://dx.doi.org/10.6084/m9.figshare.1019859	Data processing pipeline	Achilles_QC_v2.4.3.rnai.gct	FigShare	http://dx.doi.org/10.6084/m9.figshare.1019859	Data transformation	Achilles_QC_v2.4.3.rnai.Gs.gct	FigShare	http://dx.doi.org/10.6084/m9.figshare.1019859	CP0004_20131120_19mer_trans_v1.chip	Achilles_QC_v2.4.3.shRNA.table.txt
AML-193 Rep C p4	Screening	Deconvolution of pooled screening by NGS	AML-193 Rep C p4	cBOTv8_sbsv3_allreps_log.gct	FigShare	http://dx.doi.org/10.6084/m9.figshare.1019859	Data processing pipeline	Achilles_QC_v2.4.3.rnai.gct	FigShare	http://dx.doi.org/10.6084/m9.figshare.1019859	Data transformation	Achilles_QC_v2.4.3.rnai.Gs.gct	FigShare	http://dx.doi.org/10.6084/m9.figshare.1019859	CP0004_20131120_19mer_trans_v1.chip	Achilles_QC_v2.4.3.shRNA.table.txt
AML-193 Rep D p4	Screening	Deconvolution of pooled screening by NGS	AML-193 Rep D p4	cBOTv8_sbsv3_allreps_log.gct	FigShare	http://dx.doi.org/10.6084/m9.figshare.1019859	Data processing pipeline	Achilles_QC_v2.4.3.rnai.gct	FigShare	http://dx.doi.org/10.6084/m9.figshare.1019859	Data transformation	Achilles_QC_v2.4.3.rnai.Gs.gct	FigShare	http://dx.doi.org/10.6084/m9.figshare.1019859	CP0004_20131120_19mer_trans_v1.chip	Achilles_QC_v2.4.3.shRNA.table.txt
AsPC-1 REP A p9	Screening	Deconvolution of pooled screening by NGS	AsPC-1 REP A p9	cBOTv8_sbsv3_allreps_log.gct	FigShare	http://dx.doi.org/10.6084/m9.figshare.1019859	Data processing pipeline	Achilles_QC_v2.4.3.rnai.gct	FigShare	http://dx.doi.org/10.6084/m9.figshare.1019859	Data transformation	Achilles_QC_v2.4.3.rnai.Gs.gct	FigShare	http://dx.doi.org/10.6084/m9.figshare.1019859	CP0004_20131120_19mer_trans_v1.chip	Achilles_QC_v2.4.3.shRNA.table.txt
AsPC-1 REP B p9	Screening	Deconvolution of pooled screening by NGS	AsPC-1 REP B p9	cBOTv8_sbsv3_allreps_log.gct	FigShare	http://dx.doi.org/10.6084/m9.figshare.1019859	Data processing pipeline	Achilles_QC_v2.4.3.rnai.gct	FigShare	http://dx.doi.org/10.6084/m9.figshare.1019859	Data transformation	Achilles_QC_v2.4.3.rnai.Gs.gct	FigShare	http://dx.doi.org/10.6084/m9.figshare.1019859	CP0004_20131120_19mer_trans_v1.chip	Achilles_QC_v2.4.3.shRNA.table.txt
AsPC-1 REP C p9	Screening	Deconvolution of pooled screening by NGS	AsPC-1 REP C p9	cBOTv8_sbsv3_allreps_log.gct	FigShare	http://dx.doi.org/10.6084/m9.figshare.1019859	Data processing pipeline	Achilles_QC_v2.4.3.rnai.gct	FigShare	http://dx.doi.org/10.6084/m9.figshare.1019859	Data transformation	Achilles_QC_v2.4.3.rnai.Gs.gct	FigShare	http://dx.doi.org/10.6084/m9.figshare.1019859	CP0004_20131120_19mer_trans_v1.chip	Achilles_QC_v2.4.3.shRNA.table.txt
AsPC-1 REP D p9	Screening	Deconvolution of pooled screening by NGS	AsPC-1 REP D p9	cBOTv8_sbsv3_allreps_log.gct	FigShare	http://dx.doi.org/10.6084/m9.figshare.1019859	Data processing pipeline	Achilles_QC_v2.4.3.rnai.gct	FigShare	http://dx.doi.org/10.6084/m9.figshare.1019859	Data transformation	Achilles_QC_v2.4.3.rnai.Gs.gct	FigShare	http://dx.doi.org/10.6084/m9.figshare.1019859	CP0004_20131120_19mer_trans_v1.chip	Achilles_QC_v2.4.3.shRNA.table.txt
BT-20 Rep A p8	Screening	Deconvolution of pooled screening by NGS	BT-20 Rep A p8	cBOTv8_sbsv3_allreps_log.gct	FigShare	http://dx.doi.org/10.6084/m9.figshare.1019859	Data processing pipeline	Achilles_QC_v2.4.3.rnai.gct	FigShare	http://dx.doi.org/10.6084/m9.figshare.1019859	Data transformation	Achilles_QC_v2.4.3.rnai.Gs.gct	FigShare	http://dx.doi.org/10.6084/m9.figshare.1019859	CP0004_20131120_19mer_trans_v1.chip	Achilles_QC_v2.4.3.shRNA.table.txt
BT-20 Rep B p8	Screening	Deconvolution of pooled screening by NGS	BT-20 Rep B p8	cBOTv8_sbsv3_allreps_log.gct	FigShare	http://dx.doi.org/10.6084/m9.figshare.1019859	Data processing pipeline	Achilles_QC_v2.4.3.rnai.gct	FigShare	http://dx.doi.org/10.6084/m9.figshare.1019859	Data transformation	Achilles_QC_v2.4.3.rnai.Gs.gct	FigShare	http://dx.doi.org/10.6084/m9.figshare.1019859	CP0004_20131120_19mer_trans_v1.chip	Achilles_QC_v2.4.3.shRNA.table.txt
BT-20 Rep C p8	Screening	Deconvolution of pooled screening by NGS	BT-20 Rep C p8	cBOTv8_sbsv3_allreps_log.gct	FigShare	http://dx.doi.org/10.6084/m9.figshare.1019859	Data processing pipeline	Achilles_QC_v2.4.3.rnai.gct	FigShare	http://dx.doi.org/10.6084/m9.figshare.1019859	Data transformation	Achilles_QC_v2.4.3.rnai.Gs.gct	FigShare	http://dx.doi.org/10.6084/m9.figshare.1019859	CP0004_20131120_19mer_trans_v1.chip	Achilles_QC_v2.4.3.shRNA.table.txt
BT-20 Rep D p8	Screening	Deconvolution of pooled screening by NGS	BT-20 Rep D p8	cBOTv8_sbsv3_allreps_log.gct	FigShare	http://dx.doi.org/10.6084/m9.figshare.1019859	Data processing pipeline	Achilles_QC_v2.4.3.rnai.gct	FigShare	http://dx.doi.org/10.6084/m9.figshare.1019859	Data transformation	Achilles_QC_v2.4.3.rnai.Gs.gct	FigShare	http://dx.doi.org/10.6084/m9.figshare.1019859	CP0004_20131120_19mer_trans_v1.chip	Achilles_QC_v2.4.3.shRNA.table.txt
BT-474 Rep A p5	Screening	Deconvolution of pooled screening by NGS	BT-474 Rep A p5	cBOTv8_sbsv3_allreps_log.gct	FigShare	http://dx.doi.org/10.6084/m9.figshare.1019859	Data processing pipeline	Achilles_QC_v2.4.3.rnai.gct	FigShare	http://dx.doi.org/10.6084/m9.figshare.1019859	Data transformation	Achilles_QC_v2.4.3.rnai.Gs.gct	FigShare	http://dx.doi.org/10.6084/m9.figshare.1019859	CP0004_20131120_19mer_trans_v1.chip	Achilles_QC_v2.4.3.shRNA.table.txt
BT-474 Rep B p5	Screening	Deconvolution of pooled screening by NGS	BT-474 Rep B p5	cBOTv8_sbsv3_allreps_log.gct	FigShare	http://dx.doi.org/10.6084/m9.figshare.1019859	Data processing pipeline	Achilles_QC_v2.4.3.rnai.gct	FigShare	http://dx.doi.org/10.6084/m9.figshare.1019859	Data transformation	Achilles_QC_v2.4.3.rnai.Gs.gct	FigShare	http://dx.doi.org/10.6084/m9.figshare.1019859	CP0004_20131120_19mer_trans_v1.chip	Achilles_QC_v2.4.3.shRNA.table.txt
BT-474 Rep C p5	Screening	Deconvolution of pooled screening by NGS	BT-474 Rep C p5	cBOTv8_sbsv3_allreps_log.gct	FigShare	http://dx.doi.org/10.6084/m9.figshare.1019859	Data processing pipeline	Achilles_QC_v2.4.3.rnai.gct	FigShare	http://dx.doi.org/10.6084/m9.figshare.1019859	Data transformation	Achilles_QC_v2.4.3.rnai.Gs.gct	FigShare	http://dx.doi.org/10.6084/m9.figshare.1019859	CP0004_20131120_19mer_trans_v1.chip	Achilles_QC_v2.4.3.shRNA.table.txt
BT-474 Rep D p5	Screening	Deconvolution of pooled screening by NGS	BT-474 Rep D p5	cBOTv8_sbsv3_allreps_log.gct	FigShare	http://dx.doi.org/10.6084/m9.figshare.1019859	Data processing pipeline	Achilles_QC_v2.4.3.rnai.gct	FigShare	http://dx.doi.org/10.6084/m9.figshare.1019859	Data transformation	Achilles_QC_v2.4.3.rnai.Gs.gct	FigShare	http://dx.doi.org/10.6084/m9.figshare.1019859	CP0004_20131120_19mer_trans_v1.chip	Achilles_QC_v2.4.3.shRNA.table.txt
BxPC-3 Rep A p9	Screening	Deconvolution of pooled screening by NGS	BxPC-3 Rep A p9	cBOTv8_sbsv3_allreps_log.gct	FigShare	http://dx.doi.org/10.6084/m9.figshare.1019859	Data processing pipeline	Achilles_QC_v2.4.3.rnai.gct	FigShare	http://dx.doi.org/10.6084/m9.figshare.1019859	Data transformation	Achilles_QC_v2.4.3.rnai.Gs.gct	FigShare	http://dx.doi.org/10.6084/m9.figshare.1019859	CP0004_20131120_19mer_trans_v1.chip	Achilles_QC_v2.4.3.shRNA.table.txt
BxPC-3 Rep B p9	Screening	Deconvolution of pooled screening by NGS	BxPC-3 Rep B p9	cBOTv8_sbsv3_allreps_log.gct	FigShare	http://dx.doi.org/10.6084/m9.figshare.1019859	Data processing pipeline	Achilles_QC_v2.4.3.rnai.gct	FigShare	http://dx.doi.org/10.6084/m9.figshare.1019859	Data transformation	Achilles_QC_v2.4.3.rnai.Gs.gct	FigShare	http://dx.doi.org/10.6084/m9.figshare.1019859	CP0004_20131120_19mer_trans_v1.chip	Achilles_QC_v2.4.3.shRNA.table.txt
BxPC-3 Rep C p9	Screening	Deconvolution of pooled screening by NGS	BxPC-3 Rep C p9	cBOTv8_sbsv3_allreps_log.gct	FigShare	http://dx.doi.org/10.6084/m9.figshare.1019859	Data processing pipeline	Achilles_QC_v2.4.3.rnai.gct	FigShare	http://dx.doi.org/10.6084/m9.figshare.1019859	Data transformation	Achilles_QC_v2.4.3.rnai.Gs.gct	FigShare	http://dx.doi.org/10.6084/m9.figshare.1019859	CP0004_20131120_19mer_trans_v1.chip	Achilles_QC_v2.4.3.shRNA.table.txt
BxPC-3 Rep D p9	Screening	Deconvolution of pooled screening by NGS	BxPC-3 Rep D p9	cBOTv8_sbsv3_allreps_log.gct	FigShare	http://dx.doi.org/10.6084/m9.figshare.1019859	Data processing pipeline	Achilles_QC_v2.4.3.rnai.gct	FigShare	http://dx.doi.org/10.6084/m9.figshare.1019859	Data transformation	Achilles_QC_v2.4.3.rnai.Gs.gct	FigShare	http://dx.doi.org/10.6084/m9.figshare.1019859	CP0004_20131120_19mer_trans_v1.chip	Achilles_QC_v2.4.3.shRNA.table.txt
C32 Rep C p10	Screening	Deconvolution of pooled screening by NGS	C32 Rep C p10	cBOTv8_sbsv3_allreps_log.gct	FigShare	http://dx.doi.org/10.6084/m9.figshare.1019859	Data processing pipeline	Achilles_QC_v2.4.3.rnai.gct	FigShare	http://dx.doi.org/10.6084/m9.figshare.1019859	Data transformation	Achilles_QC_v2.4.3.rnai.Gs.gct	FigShare	http://dx.doi.org/10.6084/m9.figshare.1019859	CP0004_20131120_19mer_trans_v1.chip	Achilles_QC_v2.4.3.shRNA.table.txt
C32 Rep A p10	Screening	Deconvolution of pooled screening by NGS	C32 Rep A p10	cBOTv8_sbsv3_allreps_log.gct	FigShare	http://dx.doi.org/10.6084/m9.figshare.1019859	Data processing pipeline	Achilles_QC_v2.4.3.rnai.gct	FigShare	http://dx.doi.org/10.6084/m9.figshare.1019859	Data transformation	Achilles_QC_v2.4.3.rnai.Gs.gct	FigShare	http://dx.doi.org/10.6084/m9.figshare.1019859	CP0004_20131120_19mer_trans_v1.chip	Achilles_QC_v2.4.3.shRNA.table.txt
C32 Rep B p10	Screening	Deconvolution of pooled screening by NGS	C32 Rep B p10	cBOTv8_sbsv3_allreps_log.gct	FigShare	http://dx.doi.org/10.6084/m9.figshare.1019859	Data processing pipeline	Achilles_QC_v2.4.3.rnai.gct	FigShare	http://dx.doi.org/10.6084/m9.figshare.1019859	Data transformation	Achilles_QC_v2.4.3.rnai.Gs.gct	FigShare	http://dx.doi.org/10.6084/m9.figshare.1019859	CP0004_20131120_19mer_trans_v1.chip	Achilles_QC_v2.4.3.shRNA.table.txt
C32 Rep D p10	Screening	Deconvolution of pooled screening by NGS	C32 Rep D p10	cBOTv8_sbsv3_allreps_log.gct	FigShare	http://dx.doi.org/10.6084/m9.figshare.1019859	Data processing pipeline	Achilles_QC_v2.4.3.rnai.gct	FigShare	http://dx.doi.org/10.6084/m9.figshare.1019859	Data transformation	Achilles_QC_v2.4.3.rnai.Gs.gct	FigShare	http://dx.doi.org/10.6084/m9.figshare.1019859	CP0004_20131120_19mer_trans_v1.chip	Achilles_QC_v2.4.3.shRNA.table.txt
CADO-ES-1 Rep A p7	Screening	Deconvolution of pooled screening by NGS	CADO-ES-1 Rep A p7	cBOTv8_sbsv3_allreps_log.gct	FigShare	http://dx.doi.org/10.6084/m9.figshare.1019859	Data processing pipeline	Achilles_QC_v2.4.3.rnai.gct	FigShare	http://dx.doi.org/10.6084/m9.figshare.1019859	Data transformation	Achilles_QC_v2.4.3.rnai.Gs.gct	FigShare	http://dx.doi.org/10.6084/m9.figshare.1019859	CP0004_20131120_19mer_trans_v1.chip	Achilles_QC_v2.4.3.shRNA.table.txt
CADO-ES-1 Rep B p7	Screening	Deconvolution of pooled screening by NGS	CADO-ES-1 Rep B p7	cBOTv8_sbsv3_allreps_log.gct	FigShare	http://dx.doi.org/10.6084/m9.figshare.1019859	Data processing pipeline	Achilles_QC_v2.4.3.rnai.gct	FigShare	http://dx.doi.org/10.6084/m9.figshare.1019859	Data transformation	Achilles_QC_v2.4.3.rnai.Gs.gct	FigShare	http://dx.doi.org/10.6084/m9.figshare.1019859	CP0004_20131120_19mer_trans_v1.chip	Achilles_QC_v2.4.3.shRNA.table.txt
CADO-ES-1 Rep C p7	Screening	Deconvolution of pooled screening by NGS	CADO-ES-1 Rep C p7	cBOTv8_sbsv3_allreps_log.gct	FigShare	http://dx.doi.org/10.6084/m9.figshare.1019859	Data processing pipeline	Achilles_QC_v2.4.3.rnai.gct	FigShare	http://dx.doi.org/10.6084/m9.figshare.1019859	Data transformation	Achilles_QC_v2.4.3.rnai.Gs.gct	FigShare	http://dx.doi.org/10.6084/m9.figshare.1019859	CP0004_20131120_19mer_trans_v1.chip	Achilles_QC_v2.4.3.shRNA.table.txt
CADO-ES-1 Rep D p7	Screening	Deconvolution of pooled screening by NGS	CADO-ES-1 Rep D p7	cBOTv8_sbsv3_allreps_log.gct	FigShare	http://dx.doi.org/10.6084/m9.figshare.1019859	Data processing pipeline	Achilles_QC_v2.4.3.rnai.gct	FigShare	http://dx.doi.org/10.6084/m9.figshare.1019859	Data transformation	Achilles_QC_v2.4.3.rnai.Gs.gct	FigShare	http://dx.doi.org/10.6084/m9.figshare.1019859	CP0004_20131120_19mer_trans_v1.chip	Achilles_QC_v2.4.3.shRNA.table.txt
CAL-120 Rep A p10	Screening	Deconvolution of pooled screening by NGS	CAL-120 Rep A p10	cBOTv8_sbsv3_allreps_log.gct	FigShare	http://dx.doi.org/10.6084/m9.figshare.1019859	Data processing pipeline	Achilles_QC_v2.4.3.rnai.gct	FigShare	http://dx.doi.org/10.6084/m9.figshare.1019859	Data transformation	Achilles_QC_v2.4.3.rnai.Gs.gct	FigShare	http://dx.doi.org/10.6084/m9.figshare.1019859	CP0004_20131120_19mer_trans_v1.chip	Achilles_QC_v2.4.3.shRNA.table.txt
CAL-120 Rep B p10	Screening	Deconvolution of pooled screening by NGS	CAL-120 Rep B p10	cBOTv8_sbsv3_allreps_log.gct	FigShare	http://dx.doi.org/10.6084/m9.figshare.1019859	Data processing pipeline	Achilles_QC_v2.4.3.rnai.gct	FigShare	http://dx.doi.org/10.6084/m9.figshare.1019859	Data transformation	Achilles_QC_v2.4.3.rnai.Gs.gct	FigShare	http://dx.doi.org/10.6084/m9.figshare.1019859	CP0004_20131120_19mer_trans_v1.chip	Achilles_QC_v2.4.3.shRNA.table.txt
CAL-120 Rep C p10	Screening	Deconvolution of pooled screening by NGS	CAL-120 Rep C p10	cBOTv8_sbsv3_allreps_log.gct	FigShare	http://dx.doi.org/10.6084/m9.figshare.1019859	Data processing pipeline	Achilles_QC_v2.4.3.rnai.gct	FigShare	http://dx.doi.org/10.6084/m9.figshare.1019859	Data transformation	Achilles_QC_v2.4.3.rnai.Gs.gct	FigShare	http://dx.doi.org/10.6084/m9.figshare.1019859	CP0004_20131120_19mer_trans_v1.chip	Achilles_QC_v2.4.3.shRNA.table.txt
CAL-120 Rep D p10	Screening	Deconvolution of pooled screening by NGS	CAL-120 Rep D p10	cBOTv8_sbsv3_allreps_log.gct	FigShare	http://dx.doi.org/10.6084/m9.figshare.1019859	Data processing pipeline	Achilles_QC_v2.4.3.rnai.gct	FigShare	http://dx.doi.org/10.6084/m9.figshare.1019859	Data transformation	Achilles_QC_v2.4.3.rnai.Gs.gct	FigShare	http://dx.doi.org/10.6084/m9.figshare.1019859	CP0004_20131120_19mer_trans_v1.chip	Achilles_QC_v2.4.3.shRNA.table.txt
CAL-51 REP A p8	Screening	Deconvolution of pooled screening by NGS	CAL-51 REP A p8	cBOTv8_sbsv3_allreps_log.gct	FigShare	http://dx.doi.org/10.6084/m9.figshare.1019859	Data processing pipeline	Achilles_QC_v2.4.3.rnai.gct	FigShare	http://dx.doi.org/10.6084/m9.figshare.1019859	Data transformation	Achilles_QC_v2.4.3.rnai.Gs.gct	FigShare	http://dx.doi.org/10.6084/m9.figshare.1019859	CP0004_20131120_19mer_trans_v1.chip	Achilles_QC_v2.4.3.shRNA.table.txt
CAL-51 REP C p8	Screening	Deconvolution of pooled screening by NGS	CAL-51 REP C p8	cBOTv8_sbsv3_allreps_log.gct	FigShare	http://dx.doi.org/10.6084/m9.figshare.1019859	Data processing pipeline	Achilles_QC_v2.4.3.rnai.gct	FigShare	http://dx.doi.org/10.6084/m9.figshare.1019859	Data transformation	Achilles_QC_v2.4.3.rnai.Gs.gct	FigShare	http://dx.doi.org/10.6084/m9.figshare.1019859	CP0004_20131120_19mer_trans_v1.chip	Achilles_QC_v2.4.3.shRNA.table.txt
CAL-51 REP D p8	Screening	Deconvolution of pooled screening by NGS	CAL-51 REP D p8	cBOTv8_sbsv3_allreps_log.gct	FigShare	http://dx.doi.org/10.6084/m9.figshare.1019859	Data processing pipeline	Achilles_QC_v2.4.3.rnai.gct	FigShare	http://dx.doi.org/10.6084/m9.figshare.1019859	Data transformation	Achilles_QC_v2.4.3.rnai.Gs.gct	FigShare	http://dx.doi.org/10.6084/m9.figshare.1019859	CP0004_20131120_19mer_trans_v1.chip	Achilles_QC_v2.4.3.shRNA.table.txt
Calu-1 Rep A p9	Screening	Deconvolution of pooled screening by NGS	Calu-1 Rep A p9	cBOTv8_sbsv3_allreps_log.gct	FigShare	http://dx.doi.org/10.6084/m9.figshare.1019859	Data processing pipeline	Achilles_QC_v2.4.3.rnai.gct	FigShare	http://dx.doi.org/10.6084/m9.figshare.1019859	Data transformation	Achilles_QC_v2.4.3.rnai.Gs.gct	FigShare	http://dx.doi.org/10.6084/m9.figshare.1019859	CP0004_20131120_19mer_trans_v1.chip	Achilles_QC_v2.4.3.shRNA.table.txt
Calu-1 Rep B p9	Screening	Deconvolution of pooled screening by NGS	Calu-1 Rep B p9	cBOTv8_sbsv3_allreps_log.gct	FigShare	http://dx.doi.org/10.6084/m9.figshare.1019859	Data processing pipeline	Achilles_QC_v2.4.3.rnai.gct	FigShare	http://dx.doi.org/10.6084/m9.figshare.1019859	Data transformation	Achilles_QC_v2.4.3.rnai.Gs.gct	FigShare	http://dx.doi.org/10.6084/m9.figshare.1019859	CP0004_20131120_19mer_trans_v1.chip	Achilles_QC_v2.4.3.shRNA.table.txt
Calu-1 Rep C p9	Screening	Deconvolution of pooled screening by NGS	Calu-1 Rep C p9	cBOTv8_sbsv3_allreps_log.gct	FigShare	http://dx.doi.org/10.6084/m9.figshare.1019859	Data processing pipeline	Achilles_QC_v2.4.3.rnai.gct	FigShare	http://dx.doi.org/10.6084/m9.figshare.1019859	Data transformation	Achilles_QC_v2.4.3.rnai.Gs.gct	FigShare	http://dx.doi.org/10.6084/m9.figshare.1019859	CP0004_20131120_19mer_trans_v1.chip	Achilles_QC_v2.4.3.shRNA.table.txt
Calu-1 Rep D p9	Screening	Deconvolution of pooled screening by NGS	Calu-1 Rep D p9	cBOTv8_sbsv3_allreps_log.gct	FigShare	http://dx.doi.org/10.6084/m9.figshare.1019859	Data processing pipeline	Achilles_QC_v2.4.3.rnai.gct	FigShare	http://dx.doi.org/10.6084/m9.figshare.1019859	Data transformation	Achilles_QC_v2.4.3.rnai.Gs.gct	FigShare	http://dx.doi.org/10.6084/m9.figshare.1019859	CP0004_20131120_19mer_trans_v1.chip	Achilles_QC_v2.4.3.shRNA.table.txt
CaOV-3 Rep A p7	Screening	Deconvolution of pooled screening by NGS	CaOV-3 Rep A p7	cBOTv8_sbsv3_allreps_log.gct	FigShare	http://dx.doi.org/10.6084/m9.figshare.1019859	Data processing pipeline	Achilles_QC_v2.4.3.rnai.gct	FigShare	http://dx.doi.org/10.6084/m9.figshare.1019859	Data transformation	Achilles_QC_v2.4.3.rnai.Gs.gct	FigShare	http://dx.doi.org/10.6084/m9.figshare.1019859	CP0004_20131120_19mer_trans_v1.chip	Achilles_QC_v2.4.3.shRNA.table.txt
CaOV-3 Rep B p7	Screening	Deconvolution of pooled screening by NGS	CaOV-3 Rep B p7	cBOTv8_sbsv3_allreps_log.gct	FigShare	http://dx.doi.org/10.6084/m9.figshare.1019859	Data processing pipeline	Achilles_QC_v2.4.3.rnai.gct	FigShare	http://dx.doi.org/10.6084/m9.figshare.1019859	Data transformation	Achilles_QC_v2.4.3.rnai.Gs.gct	FigShare	http://dx.doi.org/10.6084/m9.figshare.1019859	CP0004_20131120_19mer_trans_v1.chip	Achilles_QC_v2.4.3.shRNA.table.txt
CaOV-3 Rep C p7	Screening	Deconvolution of pooled screening by NGS	CaOV-3 Rep C p7	cBOTv8_sbsv3_allreps_log.gct	FigShare	http://dx.doi.org/10.6084/m9.figshare.1019859	Data processing pipeline	Achilles_QC_v2.4.3.rnai.gct	FigShare	http://dx.doi.org/10.6084/m9.figshare.1019859	Data transformation	Achilles_QC_v2.4.3.rnai.Gs.gct	FigShare	http://dx.doi.org/10.6084/m9.figshare.1019859	CP0004_20131120_19mer_trans_v1.chip	Achilles_QC_v2.4.3.shRNA.table.txt
CaOV-3 Rep D p7	Screening	Deconvolution of pooled screening by NGS	CaOV-3 Rep D p7	cBOTv8_sbsv3_allreps_log.gct	FigShare	http://dx.doi.org/10.6084/m9.figshare.1019859	Data processing pipeline	Achilles_QC_v2.4.3.rnai.gct	FigShare	http://dx.doi.org/10.6084/m9.figshare.1019859	Data transformation	Achilles_QC_v2.4.3.rnai.Gs.gct	FigShare	http://dx.doi.org/10.6084/m9.figshare.1019859	CP0004_20131120_19mer_trans_v1.chip	Achilles_QC_v2.4.3.shRNA.table.txt
CaOV-4 Rep A p5	Screening	Deconvolution of pooled screening by NGS	CaOV-4 Rep A p5	cBOTv8_sbsv3_allreps_log.gct	FigShare	http://dx.doi.org/10.6084/m9.figshare.1019859	Data processing pipeline	Achilles_QC_v2.4.3.rnai.gct	FigShare	http://dx.doi.org/10.6084/m9.figshare.1019859	Data transformation	Achilles_QC_v2.4.3.rnai.Gs.gct	FigShare	http://dx.doi.org/10.6084/m9.figshare.1019859	CP0004_20131120_19mer_trans_v1.chip	Achilles_QC_v2.4.3.shRNA.table.txt
CaOV-4 Rep B p5	Screening	Deconvolution of pooled screening by NGS	CaOV-4 Rep B p5	cBOTv8_sbsv3_allreps_log.gct	FigShare	http://dx.doi.org/10.6084/m9.figshare.1019859	Data processing pipeline	Achilles_QC_v2.4.3.rnai.gct	FigShare	http://dx.doi.org/10.6084/m9.figshare.1019859	Data transformation	Achilles_QC_v2.4.3.rnai.Gs.gct	FigShare	http://dx.doi.org/10.6084/m9.figshare.1019859	CP0004_20131120_19mer_trans_v1.chip	Achilles_QC_v2.4.3.shRNA.table.txt
CaOV-4 Rep C p5	Screening	Deconvolution of pooled screening by NGS	CaOV-4 Rep C p5	cBOTv8_sbsv3_allreps_log.gct	FigShare	http://dx.doi.org/10.6084/m9.figshare.1019859	Data processing pipeline	Achilles_QC_v2.4.3.rnai.gct	FigShare	http://dx.doi.org/10.6084/m9.figshare.1019859	Data transformation	Achilles_QC_v2.4.3.rnai.Gs.gct	FigShare	http://dx.doi.org/10.6084/m9.figshare.1019859	CP0004_20131120_19mer_trans_v1.chip	Achilles_QC_v2.4.3.shRNA.table.txt
CaOV-4 Rep D p5	Screening	Deconvolution of pooled screening by NGS	CaOV-4 Rep D p5	cBOTv8_sbsv3_allreps_log.gct	FigShare	http://dx.doi.org/10.6084/m9.figshare.1019859	Data processing pipeline	Achilles_QC_v2.4.3.rnai.gct	FigShare	http://dx.doi.org/10.6084/m9.figshare.1019859	Data transformation	Achilles_QC_v2.4.3.rnai.Gs.gct	FigShare	http://dx.doi.org/10.6084/m9.figshare.1019859	CP0004_20131120_19mer_trans_v1.chip	Achilles_QC_v2.4.3.shRNA.table.txt
CAS-1 REP A p8	Screening	Deconvolution of pooled screening by NGS	CAS-1 REP A p8	cBOTv8_sbsv3_allreps_log.gct	FigShare	http://dx.doi.org/10.6084/m9.figshare.1019859	Data processing pipeline	Achilles_QC_v2.4.3.rnai.gct	FigShare	http://dx.doi.org/10.6084/m9.figshare.1019859	Data transformation	Achilles_QC_v2.4.3.rnai.Gs.gct	FigShare	http://dx.doi.org/10.6084/m9.figshare.1019859	CP0004_20131120_19mer_trans_v1.chip	Achilles_QC_v2.4.3.shRNA.table.txt
CAS-1 REP B p8	Screening	Deconvolution of pooled screening by NGS	CAS-1 REP B p8	cBOTv8_sbsv3_allreps_log.gct	FigShare	http://dx.doi.org/10.6084/m9.figshare.1019859	Data processing pipeline	Achilles_QC_v2.4.3.rnai.gct	FigShare	http://dx.doi.org/10.6084/m9.figshare.1019859	Data transformation	Achilles_QC_v2.4.3.rnai.Gs.gct	FigShare	http://dx.doi.org/10.6084/m9.figshare.1019859	CP0004_20131120_19mer_trans_v1.chip	Achilles_QC_v2.4.3.shRNA.table.txt
CAS-1 REP C p8	Screening	Deconvolution of pooled screening by NGS	CAS-1 REP C p8	cBOTv8_sbsv3_allreps_log.gct	FigShare	http://dx.doi.org/10.6084/m9.figshare.1019859	Data processing pipeline	Achilles_QC_v2.4.3.rnai.gct	FigShare	http://dx.doi.org/10.6084/m9.figshare.1019859	Data transformation	Achilles_QC_v2.4.3.rnai.Gs.gct	FigShare	http://dx.doi.org/10.6084/m9.figshare.1019859	CP0004_20131120_19mer_trans_v1.chip	Achilles_QC_v2.4.3.shRNA.table.txt
CAS-1 REP D p8	Screening	Deconvolution of pooled screening by NGS	CAS-1 REP D p8	cBOTv8_sbsv3_allreps_log.gct	FigShare	http://dx.doi.org/10.6084/m9.figshare.1019859	Data processing pipeline	Achilles_QC_v2.4.3.rnai.gct	FigShare	http://dx.doi.org/10.6084/m9.figshare.1019859	Data transformation	Achilles_QC_v2.4.3.rnai.Gs.gct	FigShare	http://dx.doi.org/10.6084/m9.figshare.1019859	CP0004_20131120_19mer_trans_v1.chip	Achilles_QC_v2.4.3.shRNA.table.txt
CFPAC-1 REP A p8	Screening	Deconvolution of pooled screening by NGS	CFPAC-1 REP A p8	cBOTv8_sbsv3_allreps_log.gct	FigShare	http://dx.doi.org/10.6084/m9.figshare.1019859	Data processing pipeline	Achilles_QC_v2.4.3.rnai.gct	FigShare	http://dx.doi.org/10.6084/m9.figshare.1019859	Data transformation	Achilles_QC_v2.4.3.rnai.Gs.gct	FigShare	http://dx.doi.org/10.6084/m9.figshare.1019859	CP0004_20131120_19mer_trans_v1.chip	Achilles_QC_v2.4.3.shRNA.table.txt
CFPAC-1 REP B p8	Screening	Deconvolution of pooled screening by NGS	CFPAC-1 REP B p8	cBOTv8_sbsv3_allreps_log.gct	FigShare	http://dx.doi.org/10.6084/m9.figshare.1019859	Data processing pipeline	Achilles_QC_v2.4.3.rnai.gct	FigShare	http://dx.doi.org/10.6084/m9.figshare.1019859	Data transformation	Achilles_QC_v2.4.3.rnai.Gs.gct	FigShare	http://dx.doi.org/10.6084/m9.figshare.1019859	CP0004_20131120_19mer_trans_v1.chip	Achilles_QC_v2.4.3.shRNA.table.txt
CFPAC-1 REP C p8	Screening	Deconvolution of pooled screening by NGS	CFPAC-1 REP C p8	cBOTv8_sbsv3_allreps_log.gct	FigShare	http://dx.doi.org/10.6084/m9.figshare.1019859	Data processing pipeline	Achilles_QC_v2.4.3.rnai.gct	FigShare	http://dx.doi.org/10.6084/m9.figshare.1019859	Data transformation	Achilles_QC_v2.4.3.rnai.Gs.gct	FigShare	http://dx.doi.org/10.6084/m9.figshare.1019859	CP0004_20131120_19mer_trans_v1.chip	Achilles_QC_v2.4.3.shRNA.table.txt
CFPAC-1 REP D p8	Screening	Deconvolution of pooled screening by NGS	CFPAC-1 REP D p8	cBOTv8_sbsv3_allreps_log.gct	FigShare	http://dx.doi.org/10.6084/m9.figshare.1019859	Data processing pipeline	Achilles_QC_v2.4.3.rnai.gct	FigShare	http://dx.doi.org/10.6084/m9.figshare.1019859	Data transformation	Achilles_QC_v2.4.3.rnai.Gs.gct	FigShare	http://dx.doi.org/10.6084/m9.figshare.1019859	CP0004_20131120_19mer_trans_v1.chip	Achilles_QC_v2.4.3.shRNA.table.txt
CH-157MN REP A p8	Screening	Deconvolution of pooled screening by NGS	CH-157MN REP A p8	cBOTv8_sbsv3_allreps_log.gct	FigShare	http://dx.doi.org/10.6084/m9.figshare.1019859	Data processing pipeline	Achilles_QC_v2.4.3.rnai.gct	FigShare	http://dx.doi.org/10.6084/m9.figshare.1019859	Data transformation	Achilles_QC_v2.4.3.rnai.Gs.gct	FigShare	http://dx.doi.org/10.6084/m9.figshare.1019859	CP0004_20131120_19mer_trans_v1.chip	Achilles_QC_v2.4.3.shRNA.table.txt
CH-157MN REP B p8	Screening	Deconvolution of pooled screening by NGS	CH-157MN REP B p8	cBOTv8_sbsv3_allreps_log.gct	FigShare	http://dx.doi.org/10.6084/m9.figshare.1019859	Data processing pipeline	Achilles_QC_v2.4.3.rnai.gct	FigShare	http://dx.doi.org/10.6084/m9.figshare.1019859	Data transformation	Achilles_QC_v2.4.3.rnai.Gs.gct	FigShare	http://dx.doi.org/10.6084/m9.figshare.1019859	CP0004_20131120_19mer_trans_v1.chip	Achilles_QC_v2.4.3.shRNA.table.txt
CH-157MN REP C p8	Screening	Deconvolution of pooled screening by NGS	CH-157MN REP C p8	cBOTv8_sbsv3_allreps_log.gct	FigShare	http://dx.doi.org/10.6084/m9.figshare.1019859	Data processing pipeline	Achilles_QC_v2.4.3.rnai.gct	FigShare	http://dx.doi.org/10.6084/m9.figshare.1019859	Data transformation	Achilles_QC_v2.4.3.rnai.Gs.gct	FigShare	http://dx.doi.org/10.6084/m9.figshare.1019859	CP0004_20131120_19mer_trans_v1.chip	Achilles_QC_v2.4.3.shRNA.table.txt
CH-157MN REP D p8	Screening	Deconvolution of pooled screening by NGS	CH-157MN REP D p8	cBOTv8_sbsv3_allreps_log.gct	FigShare	http://dx.doi.org/10.6084/m9.figshare.1019859	Data processing pipeline	Achilles_QC_v2.4.3.rnai.gct	FigShare	http://dx.doi.org/10.6084/m9.figshare.1019859	Data transformation	Achilles_QC_v2.4.3.rnai.Gs.gct	FigShare	http://dx.doi.org/10.6084/m9.figshare.1019859	CP0004_20131120_19mer_trans_v1.chip	Achilles_QC_v2.4.3.shRNA.table.txt
COLO 205 REP A p8	Screening	Deconvolution of pooled screening by NGS	COLO 205 REP A p8	cBOTv8_sbsv3_allreps_log.gct	FigShare	http://dx.doi.org/10.6084/m9.figshare.1019859	Data processing pipeline	Achilles_QC_v2.4.3.rnai.gct	FigShare	http://dx.doi.org/10.6084/m9.figshare.1019859	Data transformation	Achilles_QC_v2.4.3.rnai.Gs.gct	FigShare	http://dx.doi.org/10.6084/m9.figshare.1019859	CP0004_20131120_19mer_trans_v1.chip	Achilles_QC_v2.4.3.shRNA.table.txt
COLO 205 REP B p8	Screening	Deconvolution of pooled screening by NGS	COLO 205 REP B p8	cBOTv8_sbsv3_allreps_log.gct	FigShare	http://dx.doi.org/10.6084/m9.figshare.1019859	Data processing pipeline	Achilles_QC_v2.4.3.rnai.gct	FigShare	http://dx.doi.org/10.6084/m9.figshare.1019859	Data transformation	Achilles_QC_v2.4.3.rnai.Gs.gct	FigShare	http://dx.doi.org/10.6084/m9.figshare.1019859	CP0004_20131120_19mer_trans_v1.chip	Achilles_QC_v2.4.3.shRNA.table.txt
COLO 205 REP C p8	Screening	Deconvolution of pooled screening by NGS	COLO 205 REP C p8	cBOTv8_sbsv3_allreps_log.gct	FigShare	http://dx.doi.org/10.6084/m9.figshare.1019859	Data processing pipeline	Achilles_QC_v2.4.3.rnai.gct	FigShare	http://dx.doi.org/10.6084/m9.figshare.1019859	Data transformation	Achilles_QC_v2.4.3.rnai.Gs.gct	FigShare	http://dx.doi.org/10.6084/m9.figshare.1019859	CP0004_20131120_19mer_trans_v1.chip	Achilles_QC_v2.4.3.shRNA.table.txt
COLO 205 REP D p8	Screening	Deconvolution of pooled screening by NGS	COLO 205 REP D p8	cBOTv8_sbsv3_allreps_log.gct	FigShare	http://dx.doi.org/10.6084/m9.figshare.1019859	Data processing pipeline	Achilles_QC_v2.4.3.rnai.gct	FigShare	http://dx.doi.org/10.6084/m9.figshare.1019859	Data transformation	Achilles_QC_v2.4.3.rnai.Gs.gct	FigShare	http://dx.doi.org/10.6084/m9.figshare.1019859	CP0004_20131120_19mer_trans_v1.chip	Achilles_QC_v2.4.3.shRNA.table.txt
COLO-704 REP A p8	Screening	Deconvolution of pooled screening by NGS	COLO-704 REP A p8	cBOTv8_sbsv3_allreps_log.gct	FigShare	http://dx.doi.org/10.6084/m9.figshare.1019859	Data processing pipeline	Achilles_QC_v2.4.3.rnai.gct	FigShare	http://dx.doi.org/10.6084/m9.figshare.1019859	Data transformation	Achilles_QC_v2.4.3.rnai.Gs.gct	FigShare	http://dx.doi.org/10.6084/m9.figshare.1019859	CP0004_20131120_19mer_trans_v1.chip	Achilles_QC_v2.4.3.shRNA.table.txt
COLO-704 REP B p8	Screening	Deconvolution of pooled screening by NGS	COLO-704 REP B p8	cBOTv8_sbsv3_allreps_log.gct	FigShare	http://dx.doi.org/10.6084/m9.figshare.1019859	Data processing pipeline	Achilles_QC_v2.4.3.rnai.gct	FigShare	http://dx.doi.org/10.6084/m9.figshare.1019859	Data transformation	Achilles_QC_v2.4.3.rnai.Gs.gct	FigShare	http://dx.doi.org/10.6084/m9.figshare.1019859	CP0004_20131120_19mer_trans_v1.chip	Achilles_QC_v2.4.3.shRNA.table.txt
COLO-704 REP C p8	Screening	Deconvolution of pooled screening by NGS	COLO-704 REP C p8	cBOTv8_sbsv3_allreps_log.gct	FigShare	http://dx.doi.org/10.6084/m9.figshare.1019859	Data processing pipeline	Achilles_QC_v2.4.3.rnai.gct	FigShare	http://dx.doi.org/10.6084/m9.figshare.1019859	Data transformation	Achilles_QC_v2.4.3.rnai.Gs.gct	FigShare	http://dx.doi.org/10.6084/m9.figshare.1019859	CP0004_20131120_19mer_trans_v1.chip	Achilles_QC_v2.4.3.shRNA.table.txt
COLO-704 REP D p8	Screening	Deconvolution of pooled screening by NGS	COLO-704 REP D p8	cBOTv8_sbsv3_allreps_log.gct	FigShare	http://dx.doi.org/10.6084/m9.figshare.1019859	Data processing pipeline	Achilles_QC_v2.4.3.rnai.gct	FigShare	http://dx.doi.org/10.6084/m9.figshare.1019859	Data transformation	Achilles_QC_v2.4.3.rnai.Gs.gct	FigShare	http://dx.doi.org/10.6084/m9.figshare.1019859	CP0004_20131120_19mer_trans_v1.chip	Achilles_QC_v2.4.3.shRNA.table.txt
COLO 741 REP A p8	Screening	Deconvolution of pooled screening by NGS	COLO 741 REP A p8	cBOTv8_sbsv3_allreps_log.gct	FigShare	http://dx.doi.org/10.6084/m9.figshare.1019859	Data processing pipeline	Achilles_QC_v2.4.3.rnai.gct	FigShare	http://dx.doi.org/10.6084/m9.figshare.1019859	Data transformation	Achilles_QC_v2.4.3.rnai.Gs.gct	FigShare	http://dx.doi.org/10.6084/m9.figshare.1019859	CP0004_20131120_19mer_trans_v1.chip	Achilles_QC_v2.4.3.shRNA.table.txt
COLO 741 REP B p8	Screening	Deconvolution of pooled screening by NGS	COLO 741 REP B p8	cBOTv8_sbsv3_allreps_log.gct	FigShare	http://dx.doi.org/10.6084/m9.figshare.1019859	Data processing pipeline	Achilles_QC_v2.4.3.rnai.gct	FigShare	http://dx.doi.org/10.6084/m9.figshare.1019859	Data transformation	Achilles_QC_v2.4.3.rnai.Gs.gct	FigShare	http://dx.doi.org/10.6084/m9.figshare.1019859	CP0004_20131120_19mer_trans_v1.chip	Achilles_QC_v2.4.3.shRNA.table.txt
COLO 741 REP C p8	Screening	Deconvolution of pooled screening by NGS	COLO 741 REP C p8	cBOTv8_sbsv3_allreps_log.gct	FigShare	http://dx.doi.org/10.6084/m9.figshare.1019859	Data processing pipeline	Achilles_QC_v2.4.3.rnai.gct	FigShare	http://dx.doi.org/10.6084/m9.figshare.1019859	Data transformation	Achilles_QC_v2.4.3.rnai.Gs.gct	FigShare	http://dx.doi.org/10.6084/m9.figshare.1019859	CP0004_20131120_19mer_trans_v1.chip	Achilles_QC_v2.4.3.shRNA.table.txt
COLO 741 REP D p8	Screening	Deconvolution of pooled screening by NGS	COLO 741 REP D p8	cBOTv8_sbsv3_allreps_log.gct	FigShare	http://dx.doi.org/10.6084/m9.figshare.1019859	Data processing pipeline	Achilles_QC_v2.4.3.rnai.gct	FigShare	http://dx.doi.org/10.6084/m9.figshare.1019859	Data transformation	Achilles_QC_v2.4.3.rnai.Gs.gct	FigShare	http://dx.doi.org/10.6084/m9.figshare.1019859	CP0004_20131120_19mer_trans_v1.chip	Achilles_QC_v2.4.3.shRNA.table.txt
COR-L23 Rep A p8	Screening	Deconvolution of pooled screening by NGS	COR-L23 Rep A p8	cBOTv8_sbsv3_allreps_log.gct	FigShare	http://dx.doi.org/10.6084/m9.figshare.1019859	Data processing pipeline	Achilles_QC_v2.4.3.rnai.gct	FigShare	http://dx.doi.org/10.6084/m9.figshare.1019859	Data transformation	Achilles_QC_v2.4.3.rnai.Gs.gct	FigShare	http://dx.doi.org/10.6084/m9.figshare.1019859	CP0004_20131120_19mer_trans_v1.chip	Achilles_QC_v2.4.3.shRNA.table.txt
COR-L23 Rep B p8	Screening	Deconvolution of pooled screening by NGS	COR-L23 Rep B p8	cBOTv8_sbsv3_allreps_log.gct	FigShare	http://dx.doi.org/10.6084/m9.figshare.1019859	Data processing pipeline	Achilles_QC_v2.4.3.rnai.gct	FigShare	http://dx.doi.org/10.6084/m9.figshare.1019859	Data transformation	Achilles_QC_v2.4.3.rnai.Gs.gct	FigShare	http://dx.doi.org/10.6084/m9.figshare.1019859	CP0004_20131120_19mer_trans_v1.chip	Achilles_QC_v2.4.3.shRNA.table.txt
COR-L23 Rep C p8	Screening	Deconvolution of pooled screening by NGS	COR-L23 Rep C p8	cBOTv8_sbsv3_allreps_log.gct	FigShare	http://dx.doi.org/10.6084/m9.figshare.1019859	Data processing pipeline	Achilles_QC_v2.4.3.rnai.gct	FigShare	http://dx.doi.org/10.6084/m9.figshare.1019859	Data transformation	Achilles_QC_v2.4.3.rnai.Gs.gct	FigShare	http://dx.doi.org/10.6084/m9.figshare.1019859	CP0004_20131120_19mer_trans_v1.chip	Achilles_QC_v2.4.3.shRNA.table.txt
COR-L23 Rep D p8	Screening	Deconvolution of pooled screening by NGS	COR-L23 Rep D p8	cBOTv8_sbsv3_allreps_log.gct	FigShare	http://dx.doi.org/10.6084/m9.figshare.1019859	Data processing pipeline	Achilles_QC_v2.4.3.rnai.gct	FigShare	http://dx.doi.org/10.6084/m9.figshare.1019859	Data transformation	Achilles_QC_v2.4.3.rnai.Gs.gct	FigShare	http://dx.doi.org/10.6084/m9.figshare.1019859	CP0004_20131120_19mer_trans_v1.chip	Achilles_QC_v2.4.3.shRNA.table.txt
COV362 REP A p9	Screening	Deconvolution of pooled screening by NGS	COV362 REP A p9	cBOTv8_sbsv3_allreps_log.gct	FigShare	http://dx.doi.org/10.6084/m9.figshare.1019859	Data processing pipeline	Achilles_QC_v2.4.3.rnai.gct	FigShare	http://dx.doi.org/10.6084/m9.figshare.1019859	Data transformation	Achilles_QC_v2.4.3.rnai.Gs.gct	FigShare	http://dx.doi.org/10.6084/m9.figshare.1019859	CP0004_20131120_19mer_trans_v1.chip	Achilles_QC_v2.4.3.shRNA.table.txt
COV362 REP B p9	Screening	Deconvolution of pooled screening by NGS	COV362 REP B p9	cBOTv8_sbsv3_allreps_log.gct	FigShare	http://dx.doi.org/10.6084/m9.figshare.1019859	Data processing pipeline	Achilles_QC_v2.4.3.rnai.gct	FigShare	http://dx.doi.org/10.6084/m9.figshare.1019859	Data transformation	Achilles_QC_v2.4.3.rnai.Gs.gct	FigShare	http://dx.doi.org/10.6084/m9.figshare.1019859	CP0004_20131120_19mer_trans_v1.chip	Achilles_QC_v2.4.3.shRNA.table.txt
COV362 REP C p9	Screening	Deconvolution of pooled screening by NGS	COV362 REP C p9	cBOTv8_sbsv3_allreps_log.gct	FigShare	http://dx.doi.org/10.6084/m9.figshare.1019859	Data processing pipeline	Achilles_QC_v2.4.3.rnai.gct	FigShare	http://dx.doi.org/10.6084/m9.figshare.1019859	Data transformation	Achilles_QC_v2.4.3.rnai.Gs.gct	FigShare	http://dx.doi.org/10.6084/m9.figshare.1019859	CP0004_20131120_19mer_trans_v1.chip	Achilles_QC_v2.4.3.shRNA.table.txt
COV362 REP D p9	Screening	Deconvolution of pooled screening by NGS	COV362 REP D p9	cBOTv8_sbsv3_allreps_log.gct	FigShare	http://dx.doi.org/10.6084/m9.figshare.1019859	Data processing pipeline	Achilles_QC_v2.4.3.rnai.gct	FigShare	http://dx.doi.org/10.6084/m9.figshare.1019859	Data transformation	Achilles_QC_v2.4.3.rnai.Gs.gct	FigShare	http://dx.doi.org/10.6084/m9.figshare.1019859	CP0004_20131120_19mer_trans_v1.chip	Achilles_QC_v2.4.3.shRNA.table.txt
COV434 Rep A p7	Screening	Deconvolution of pooled screening by NGS	COV434 Rep A p7	cBOTv8_sbsv3_allreps_log.gct	FigShare	http://dx.doi.org/10.6084/m9.figshare.1019859	Data processing pipeline	Achilles_QC_v2.4.3.rnai.gct	FigShare	http://dx.doi.org/10.6084/m9.figshare.1019859	Data transformation	Achilles_QC_v2.4.3.rnai.Gs.gct	FigShare	http://dx.doi.org/10.6084/m9.figshare.1019859	CP0004_20131120_19mer_trans_v1.chip	Achilles_QC_v2.4.3.shRNA.table.txt
COV434 Rep B p7	Screening	Deconvolution of pooled screening by NGS	COV434 Rep B p7	cBOTv8_sbsv3_allreps_log.gct	FigShare	http://dx.doi.org/10.6084/m9.figshare.1019859	Data processing pipeline	Achilles_QC_v2.4.3.rnai.gct	FigShare	http://dx.doi.org/10.6084/m9.figshare.1019859	Data transformation	Achilles_QC_v2.4.3.rnai.Gs.gct	FigShare	http://dx.doi.org/10.6084/m9.figshare.1019859	CP0004_20131120_19mer_trans_v1.chip	Achilles_QC_v2.4.3.shRNA.table.txt
COV434 Rep C p7	Screening	Deconvolution of pooled screening by NGS	COV434 Rep C p7	cBOTv8_sbsv3_allreps_log.gct	FigShare	http://dx.doi.org/10.6084/m9.figshare.1019859	Data processing pipeline	Achilles_QC_v2.4.3.rnai.gct	FigShare	http://dx.doi.org/10.6084/m9.figshare.1019859	Data transformation	Achilles_QC_v2.4.3.rnai.Gs.gct	FigShare	http://dx.doi.org/10.6084/m9.figshare.1019859	CP0004_20131120_19mer_trans_v1.chip	Achilles_QC_v2.4.3.shRNA.table.txt
COV434 Rep D p7	Screening	Deconvolution of pooled screening by NGS	COV434 Rep D p7	cBOTv8_sbsv3_allreps_log.gct	FigShare	http://dx.doi.org/10.6084/m9.figshare.1019859	Data processing pipeline	Achilles_QC_v2.4.3.rnai.gct	FigShare	http://dx.doi.org/10.6084/m9.figshare.1019859	Data transformation	Achilles_QC_v2.4.3.rnai.Gs.gct	FigShare	http://dx.doi.org/10.6084/m9.figshare.1019859	CP0004_20131120_19mer_trans_v1.chip	Achilles_QC_v2.4.3.shRNA.table.txt
COV504 Rep A p9	Screening	Deconvolution of pooled screening by NGS	COV504 Rep A p9	cBOTv8_sbsv3_allreps_log.gct	FigShare	http://dx.doi.org/10.6084/m9.figshare.1019859	Data processing pipeline	Achilles_QC_v2.4.3.rnai.gct	FigShare	http://dx.doi.org/10.6084/m9.figshare.1019859	Data transformation	Achilles_QC_v2.4.3.rnai.Gs.gct	FigShare	http://dx.doi.org/10.6084/m9.figshare.1019859	CP0004_20131120_19mer_trans_v1.chip	Achilles_QC_v2.4.3.shRNA.table.txt
COV504 Rep B p9	Screening	Deconvolution of pooled screening by NGS	COV504 Rep B p9	cBOTv8_sbsv3_allreps_log.gct	FigShare	http://dx.doi.org/10.6084/m9.figshare.1019859	Data processing pipeline	Achilles_QC_v2.4.3.rnai.gct	FigShare	http://dx.doi.org/10.6084/m9.figshare.1019859	Data transformation	Achilles_QC_v2.4.3.rnai.Gs.gct	FigShare	http://dx.doi.org/10.6084/m9.figshare.1019859	CP0004_20131120_19mer_trans_v1.chip	Achilles_QC_v2.4.3.shRNA.table.txt
COV504 Rep C p9	Screening	Deconvolution of pooled screening by NGS	COV504 Rep C p9	cBOTv8_sbsv3_allreps_log.gct	FigShare	http://dx.doi.org/10.6084/m9.figshare.1019859	Data processing pipeline	Achilles_QC_v2.4.3.rnai.gct	FigShare	http://dx.doi.org/10.6084/m9.figshare.1019859	Data transformation	Achilles_QC_v2.4.3.rnai.Gs.gct	FigShare	http://dx.doi.org/10.6084/m9.figshare.1019859	CP0004_20131120_19mer_trans_v1.chip	Achilles_QC_v2.4.3.shRNA.table.txt
COV504 Rep D p9	Screening	Deconvolution of pooled screening by NGS	COV504 Rep D p9	cBOTv8_sbsv3_allreps_log.gct	FigShare	http://dx.doi.org/10.6084/m9.figshare.1019859	Data processing pipeline	Achilles_QC_v2.4.3.rnai.gct	FigShare	http://dx.doi.org/10.6084/m9.figshare.1019859	Data transformation	Achilles_QC_v2.4.3.rnai.Gs.gct	FigShare	http://dx.doi.org/10.6084/m9.figshare.1019859	CP0004_20131120_19mer_trans_v1.chip	Achilles_QC_v2.4.3.shRNA.table.txt
COV644 REP A p8	Screening	Deconvolution of pooled screening by NGS	COV644 REP A p8	cBOTv8_sbsv3_allreps_log.gct	FigShare	http://dx.doi.org/10.6084/m9.figshare.1019859	Data processing pipeline	Achilles_QC_v2.4.3.rnai.gct	FigShare	http://dx.doi.org/10.6084/m9.figshare.1019859	Data transformation	Achilles_QC_v2.4.3.rnai.Gs.gct	FigShare	http://dx.doi.org/10.6084/m9.figshare.1019859	CP0004_20131120_19mer_trans_v1.chip	Achilles_QC_v2.4.3.shRNA.table.txt
COV644 REP B p8	Screening	Deconvolution of pooled screening by NGS	COV644 REP B p8	cBOTv8_sbsv3_allreps_log.gct	FigShare	http://dx.doi.org/10.6084/m9.figshare.1019859	Data processing pipeline	Achilles_QC_v2.4.3.rnai.gct	FigShare	http://dx.doi.org/10.6084/m9.figshare.1019859	Data transformation	Achilles_QC_v2.4.3.rnai.Gs.gct	FigShare	http://dx.doi.org/10.6084/m9.figshare.1019859	CP0004_20131120_19mer_trans_v1.chip	Achilles_QC_v2.4.3.shRNA.table.txt
COV644 REP C p8	Screening	Deconvolution of pooled screening by NGS	COV644 REP C p8	cBOTv8_sbsv3_allreps_log.gct	FigShare	http://dx.doi.org/10.6084/m9.figshare.1019859	Data processing pipeline	Achilles_QC_v2.4.3.rnai.gct	FigShare	http://dx.doi.org/10.6084/m9.figshare.1019859	Data transformation	Achilles_QC_v2.4.3.rnai.Gs.gct	FigShare	http://dx.doi.org/10.6084/m9.figshare.1019859	CP0004_20131120_19mer_trans_v1.chip	Achilles_QC_v2.4.3.shRNA.table.txt
COV644 REP D p8	Screening	Deconvolution of pooled screening by NGS	COV644 REP D p8	cBOTv8_sbsv3_allreps_log.gct	FigShare	http://dx.doi.org/10.6084/m9.figshare.1019859	Data processing pipeline	Achilles_QC_v2.4.3.rnai.gct	FigShare	http://dx.doi.org/10.6084/m9.figshare.1019859	Data transformation	Achilles_QC_v2.4.3.rnai.Gs.gct	FigShare	http://dx.doi.org/10.6084/m9.figshare.1019859	CP0004_20131120_19mer_trans_v1.chip	Achilles_QC_v2.4.3.shRNA.table.txt
DBTRG-05MG Rep A p9	Screening	Deconvolution of pooled screening by NGS	DBTRG-05MG Rep A p9	cBOTv8_sbsv3_allreps_log.gct	FigShare	http://dx.doi.org/10.6084/m9.figshare.1019859	Data processing pipeline	Achilles_QC_v2.4.3.rnai.gct	FigShare	http://dx.doi.org/10.6084/m9.figshare.1019859	Data transformation	Achilles_QC_v2.4.3.rnai.Gs.gct	FigShare	http://dx.doi.org/10.6084/m9.figshare.1019859	CP0004_20131120_19mer_trans_v1.chip	Achilles_QC_v2.4.3.shRNA.table.txt
DBTRG-05MG Rep B p9	Screening	Deconvolution of pooled screening by NGS	DBTRG-05MG Rep B p9	cBOTv8_sbsv3_allreps_log.gct	FigShare	http://dx.doi.org/10.6084/m9.figshare.1019859	Data processing pipeline	Achilles_QC_v2.4.3.rnai.gct	FigShare	http://dx.doi.org/10.6084/m9.figshare.1019859	Data transformation	Achilles_QC_v2.4.3.rnai.Gs.gct	FigShare	http://dx.doi.org/10.6084/m9.figshare.1019859	CP0004_20131120_19mer_trans_v1.chip	Achilles_QC_v2.4.3.shRNA.table.txt
DBTRG-05MG Rep C p9	Screening	Deconvolution of pooled screening by NGS	DBTRG-05MG Rep C p9	cBOTv8_sbsv3_allreps_log.gct	FigShare	http://dx.doi.org/10.6084/m9.figshare.1019859	Data processing pipeline	Achilles_QC_v2.4.3.rnai.gct	FigShare	http://dx.doi.org/10.6084/m9.figshare.1019859	Data transformation	Achilles_QC_v2.4.3.rnai.Gs.gct	FigShare	http://dx.doi.org/10.6084/m9.figshare.1019859	CP0004_20131120_19mer_trans_v1.chip	Achilles_QC_v2.4.3.shRNA.table.txt
DBTRG-05MG Rep D p9	Screening	Deconvolution of pooled screening by NGS	DBTRG-05MG Rep D p9	cBOTv8_sbsv3_allreps_log.gct	FigShare	http://dx.doi.org/10.6084/m9.figshare.1019859	Data processing pipeline	Achilles_QC_v2.4.3.rnai.gct	FigShare	http://dx.doi.org/10.6084/m9.figshare.1019859	Data transformation	Achilles_QC_v2.4.3.rnai.Gs.gct	FigShare	http://dx.doi.org/10.6084/m9.figshare.1019859	CP0004_20131120_19mer_trans_v1.chip	Achilles_QC_v2.4.3.shRNA.table.txt
DK-MG Rep A p 5	Screening	Deconvolution of pooled screening by NGS	DK-MG Rep A p 5	cBOTv8_sbsv3_allreps_log.gct	FigShare	http://dx.doi.org/10.6084/m9.figshare.1019859	Data processing pipeline	Achilles_QC_v2.4.3.rnai.gct	FigShare	http://dx.doi.org/10.6084/m9.figshare.1019859	Data transformation	Achilles_QC_v2.4.3.rnai.Gs.gct	FigShare	http://dx.doi.org/10.6084/m9.figshare.1019859	CP0004_20131120_19mer_trans_v1.chip	Achilles_QC_v2.4.3.shRNA.table.txt
DK-MG Rep B p 5	Screening	Deconvolution of pooled screening by NGS	DK-MG Rep B p 5	cBOTv8_sbsv3_allreps_log.gct	FigShare	http://dx.doi.org/10.6084/m9.figshare.1019859	Data processing pipeline	Achilles_QC_v2.4.3.rnai.gct	FigShare	http://dx.doi.org/10.6084/m9.figshare.1019859	Data transformation	Achilles_QC_v2.4.3.rnai.Gs.gct	FigShare	http://dx.doi.org/10.6084/m9.figshare.1019859	CP0004_20131120_19mer_trans_v1.chip	Achilles_QC_v2.4.3.shRNA.table.txt
DK-MG Rep C p 5	Screening	Deconvolution of pooled screening by NGS	DK-MG Rep C p 5	cBOTv8_sbsv3_allreps_log.gct	FigShare	http://dx.doi.org/10.6084/m9.figshare.1019859	Data processing pipeline	Achilles_QC_v2.4.3.rnai.gct	FigShare	http://dx.doi.org/10.6084/m9.figshare.1019859	Data transformation	Achilles_QC_v2.4.3.rnai.Gs.gct	FigShare	http://dx.doi.org/10.6084/m9.figshare.1019859	CP0004_20131120_19mer_trans_v1.chip	Achilles_QC_v2.4.3.shRNA.table.txt
DK-MG Rep D p 5	Screening	Deconvolution of pooled screening by NGS	DK-MG Rep D p 5	cBOTv8_sbsv3_allreps_log.gct	FigShare	http://dx.doi.org/10.6084/m9.figshare.1019859	Data processing pipeline	Achilles_QC_v2.4.3.rnai.gct	FigShare	http://dx.doi.org/10.6084/m9.figshare.1019859	Data transformation	Achilles_QC_v2.4.3.rnai.Gs.gct	FigShare	http://dx.doi.org/10.6084/m9.figshare.1019859	CP0004_20131120_19mer_trans_v1.chip	Achilles_QC_v2.4.3.shRNA.table.txt
DLD-1 REP A p8	Screening	Deconvolution of pooled screening by NGS	DLD-1 REP A p8	cBOTv8_sbsv3_allreps_log.gct	FigShare	http://dx.doi.org/10.6084/m9.figshare.1019859	Data processing pipeline	Achilles_QC_v2.4.3.rnai.gct	FigShare	http://dx.doi.org/10.6084/m9.figshare.1019859	Data transformation	Achilles_QC_v2.4.3.rnai.Gs.gct	FigShare	http://dx.doi.org/10.6084/m9.figshare.1019859	CP0004_20131120_19mer_trans_v1.chip	Achilles_QC_v2.4.3.shRNA.table.txt
DLD-1 REP B p8	Screening	Deconvolution of pooled screening by NGS	DLD-1 REP B p8	cBOTv8_sbsv3_allreps_log.gct	FigShare	http://dx.doi.org/10.6084/m9.figshare.1019859	Data processing pipeline	Achilles_QC_v2.4.3.rnai.gct	FigShare	http://dx.doi.org/10.6084/m9.figshare.1019859	Data transformation	Achilles_QC_v2.4.3.rnai.Gs.gct	FigShare	http://dx.doi.org/10.6084/m9.figshare.1019859	CP0004_20131120_19mer_trans_v1.chip	Achilles_QC_v2.4.3.shRNA.table.txt
DLD-1 REP C p8	Screening	Deconvolution of pooled screening by NGS	DLD-1 REP C p8	cBOTv8_sbsv3_allreps_log.gct	FigShare	http://dx.doi.org/10.6084/m9.figshare.1019859	Data processing pipeline	Achilles_QC_v2.4.3.rnai.gct	FigShare	http://dx.doi.org/10.6084/m9.figshare.1019859	Data transformation	Achilles_QC_v2.4.3.rnai.Gs.gct	FigShare	http://dx.doi.org/10.6084/m9.figshare.1019859	CP0004_20131120_19mer_trans_v1.chip	Achilles_QC_v2.4.3.shRNA.table.txt
DLD-1 REP D p8	Screening	Deconvolution of pooled screening by NGS	DLD-1 REP D p8	cBOTv8_sbsv3_allreps_log.gct	FigShare	http://dx.doi.org/10.6084/m9.figshare.1019859	Data processing pipeline	Achilles_QC_v2.4.3.rnai.gct	FigShare	http://dx.doi.org/10.6084/m9.figshare.1019859	Data transformation	Achilles_QC_v2.4.3.rnai.Gs.gct	FigShare	http://dx.doi.org/10.6084/m9.figshare.1019859	CP0004_20131120_19mer_trans_v1.chip	Achilles_QC_v2.4.3.shRNA.table.txt
EFE-184 Rep A p6	Screening	Deconvolution of pooled screening by NGS	EFE-184 Rep A p6	cBOTv8_sbsv3_allreps_log.gct	FigShare	http://dx.doi.org/10.6084/m9.figshare.1019859	Data processing pipeline	Achilles_QC_v2.4.3.rnai.gct	FigShare	http://dx.doi.org/10.6084/m9.figshare.1019859	Data transformation	Achilles_QC_v2.4.3.rnai.Gs.gct	FigShare	http://dx.doi.org/10.6084/m9.figshare.1019859	CP0004_20131120_19mer_trans_v1.chip	Achilles_QC_v2.4.3.shRNA.table.txt
EFE-184 Rep B p6	Screening	Deconvolution of pooled screening by NGS	EFE-184 Rep B p6	cBOTv8_sbsv3_allreps_log.gct	FigShare	http://dx.doi.org/10.6084/m9.figshare.1019859	Data processing pipeline	Achilles_QC_v2.4.3.rnai.gct	FigShare	http://dx.doi.org/10.6084/m9.figshare.1019859	Data transformation	Achilles_QC_v2.4.3.rnai.Gs.gct	FigShare	http://dx.doi.org/10.6084/m9.figshare.1019859	CP0004_20131120_19mer_trans_v1.chip	Achilles_QC_v2.4.3.shRNA.table.txt
EFE-184 Rep C p6	Screening	Deconvolution of pooled screening by NGS	EFE-184 Rep C p6	cBOTv8_sbsv3_allreps_log.gct	FigShare	http://dx.doi.org/10.6084/m9.figshare.1019859	Data processing pipeline	Achilles_QC_v2.4.3.rnai.gct	FigShare	http://dx.doi.org/10.6084/m9.figshare.1019859	Data transformation	Achilles_QC_v2.4.3.rnai.Gs.gct	FigShare	http://dx.doi.org/10.6084/m9.figshare.1019859	CP0004_20131120_19mer_trans_v1.chip	Achilles_QC_v2.4.3.shRNA.table.txt
EFE-184 Rep D p6	Screening	Deconvolution of pooled screening by NGS	EFE-184 Rep D p6	cBOTv8_sbsv3_allreps_log.gct	FigShare	http://dx.doi.org/10.6084/m9.figshare.1019859	Data processing pipeline	Achilles_QC_v2.4.3.rnai.gct	FigShare	http://dx.doi.org/10.6084/m9.figshare.1019859	Data transformation	Achilles_QC_v2.4.3.rnai.Gs.gct	FigShare	http://dx.doi.org/10.6084/m9.figshare.1019859	CP0004_20131120_19mer_trans_v1.chip	Achilles_QC_v2.4.3.shRNA.table.txt
EFM-19 Rep A p6	Screening	Deconvolution of pooled screening by NGS	EFM-19 Rep A p6	cBOTv8_sbsv3_allreps_log.gct	FigShare	http://dx.doi.org/10.6084/m9.figshare.1019859	Data processing pipeline	Achilles_QC_v2.4.3.rnai.gct	FigShare	http://dx.doi.org/10.6084/m9.figshare.1019859	Data transformation	Achilles_QC_v2.4.3.rnai.Gs.gct	FigShare	http://dx.doi.org/10.6084/m9.figshare.1019859	CP0004_20131120_19mer_trans_v1.chip	Achilles_QC_v2.4.3.shRNA.table.txt
EFM-19 Rep B p6	Screening	Deconvolution of pooled screening by NGS	EFM-19 Rep B p6	cBOTv8_sbsv3_allreps_log.gct	FigShare	http://dx.doi.org/10.6084/m9.figshare.1019859	Data processing pipeline	Achilles_QC_v2.4.3.rnai.gct	FigShare	http://dx.doi.org/10.6084/m9.figshare.1019859	Data transformation	Achilles_QC_v2.4.3.rnai.Gs.gct	FigShare	http://dx.doi.org/10.6084/m9.figshare.1019859	CP0004_20131120_19mer_trans_v1.chip	Achilles_QC_v2.4.3.shRNA.table.txt
EFM-19 Rep C p6	Screening	Deconvolution of pooled screening by NGS	EFM-19 Rep C p6	cBOTv8_sbsv3_allreps_log.gct	FigShare	http://dx.doi.org/10.6084/m9.figshare.1019859	Data processing pipeline	Achilles_QC_v2.4.3.rnai.gct	FigShare	http://dx.doi.org/10.6084/m9.figshare.1019859	Data transformation	Achilles_QC_v2.4.3.rnai.Gs.gct	FigShare	http://dx.doi.org/10.6084/m9.figshare.1019859	CP0004_20131120_19mer_trans_v1.chip	Achilles_QC_v2.4.3.shRNA.table.txt
EFM-19 Rep D p6	Screening	Deconvolution of pooled screening by NGS	EFM-19 Rep D p6	cBOTv8_sbsv3_allreps_log.gct	FigShare	http://dx.doi.org/10.6084/m9.figshare.1019859	Data processing pipeline	Achilles_QC_v2.4.3.rnai.gct	FigShare	http://dx.doi.org/10.6084/m9.figshare.1019859	Data transformation	Achilles_QC_v2.4.3.rnai.Gs.gct	FigShare	http://dx.doi.org/10.6084/m9.figshare.1019859	CP0004_20131120_19mer_trans_v1.chip	Achilles_QC_v2.4.3.shRNA.table.txt
EFO-27 REP A p8	Screening	Deconvolution of pooled screening by NGS	EFO-27 REP A p8	cBOTv8_sbsv3_allreps_log.gct	FigShare	http://dx.doi.org/10.6084/m9.figshare.1019859	Data processing pipeline	Achilles_QC_v2.4.3.rnai.gct	FigShare	http://dx.doi.org/10.6084/m9.figshare.1019859	Data transformation	Achilles_QC_v2.4.3.rnai.Gs.gct	FigShare	http://dx.doi.org/10.6084/m9.figshare.1019859	CP0004_20131120_19mer_trans_v1.chip	Achilles_QC_v2.4.3.shRNA.table.txt
EFO-27 REP B p8	Screening	Deconvolution of pooled screening by NGS	EFO-27 REP B p8	cBOTv8_sbsv3_allreps_log.gct	FigShare	http://dx.doi.org/10.6084/m9.figshare.1019859	Data processing pipeline	Achilles_QC_v2.4.3.rnai.gct	FigShare	http://dx.doi.org/10.6084/m9.figshare.1019859	Data transformation	Achilles_QC_v2.4.3.rnai.Gs.gct	FigShare	http://dx.doi.org/10.6084/m9.figshare.1019859	CP0004_20131120_19mer_trans_v1.chip	Achilles_QC_v2.4.3.shRNA.table.txt
EFO-27 REP C p8	Screening	Deconvolution of pooled screening by NGS	EFO-27 REP C p8	cBOTv8_sbsv3_allreps_log.gct	FigShare	http://dx.doi.org/10.6084/m9.figshare.1019859	Data processing pipeline	Achilles_QC_v2.4.3.rnai.gct	FigShare	http://dx.doi.org/10.6084/m9.figshare.1019859	Data transformation	Achilles_QC_v2.4.3.rnai.Gs.gct	FigShare	http://dx.doi.org/10.6084/m9.figshare.1019859	CP0004_20131120_19mer_trans_v1.chip	Achilles_QC_v2.4.3.shRNA.table.txt
EFO-27 REP D p8	Screening	Deconvolution of pooled screening by NGS	EFO-27 REP D p8	cBOTv8_sbsv3_allreps_log.gct	FigShare	http://dx.doi.org/10.6084/m9.figshare.1019859	Data processing pipeline	Achilles_QC_v2.4.3.rnai.gct	FigShare	http://dx.doi.org/10.6084/m9.figshare.1019859	Data transformation	Achilles_QC_v2.4.3.rnai.Gs.gct	FigShare	http://dx.doi.org/10.6084/m9.figshare.1019859	CP0004_20131120_19mer_trans_v1.chip	Achilles_QC_v2.4.3.shRNA.table.txt
EW8 REP A p9	Screening	Deconvolution of pooled screening by NGS	EW8 REP A p9	cBOTv8_sbsv3_allreps_log.gct	FigShare	http://dx.doi.org/10.6084/m9.figshare.1019859	Data processing pipeline	Achilles_QC_v2.4.3.rnai.gct	FigShare	http://dx.doi.org/10.6084/m9.figshare.1019859	Data transformation	Achilles_QC_v2.4.3.rnai.Gs.gct	FigShare	http://dx.doi.org/10.6084/m9.figshare.1019859	CP0004_20131120_19mer_trans_v1.chip	Achilles_QC_v2.4.3.shRNA.table.txt
EW8 REP B p9	Screening	Deconvolution of pooled screening by NGS	EW8 REP B p9	cBOTv8_sbsv3_allreps_log.gct	FigShare	http://dx.doi.org/10.6084/m9.figshare.1019859	Data processing pipeline	Achilles_QC_v2.4.3.rnai.gct	FigShare	http://dx.doi.org/10.6084/m9.figshare.1019859	Data transformation	Achilles_QC_v2.4.3.rnai.Gs.gct	FigShare	http://dx.doi.org/10.6084/m9.figshare.1019859	CP0004_20131120_19mer_trans_v1.chip	Achilles_QC_v2.4.3.shRNA.table.txt
EW8 REP C p9	Screening	Deconvolution of pooled screening by NGS	EW8 REP C p9	cBOTv8_sbsv3_allreps_log.gct	FigShare	http://dx.doi.org/10.6084/m9.figshare.1019859	Data processing pipeline	Achilles_QC_v2.4.3.rnai.gct	FigShare	http://dx.doi.org/10.6084/m9.figshare.1019859	Data transformation	Achilles_QC_v2.4.3.rnai.Gs.gct	FigShare	http://dx.doi.org/10.6084/m9.figshare.1019859	CP0004_20131120_19mer_trans_v1.chip	Achilles_QC_v2.4.3.shRNA.table.txt
EW8 REP D p9	Screening	Deconvolution of pooled screening by NGS	EW8 REP D p9	cBOTv8_sbsv3_allreps_log.gct	FigShare	http://dx.doi.org/10.6084/m9.figshare.1019859	Data processing pipeline	Achilles_QC_v2.4.3.rnai.gct	FigShare	http://dx.doi.org/10.6084/m9.figshare.1019859	Data transformation	Achilles_QC_v2.4.3.rnai.Gs.gct	FigShare	http://dx.doi.org/10.6084/m9.figshare.1019859	CP0004_20131120_19mer_trans_v1.chip	Achilles_QC_v2.4.3.shRNA.table.txt
EWS502 Rep A p8	Screening	Deconvolution of pooled screening by NGS	EWS502 Rep A p8	cBOTv8_sbsv3_allreps_log.gct	FigShare	http://dx.doi.org/10.6084/m9.figshare.1019859	Data processing pipeline	Achilles_QC_v2.4.3.rnai.gct	FigShare	http://dx.doi.org/10.6084/m9.figshare.1019859	Data transformation	Achilles_QC_v2.4.3.rnai.Gs.gct	FigShare	http://dx.doi.org/10.6084/m9.figshare.1019859	CP0004_20131120_19mer_trans_v1.chip	Achilles_QC_v2.4.3.shRNA.table.txt
EWS502 Rep B p8	Screening	Deconvolution of pooled screening by NGS	EWS502 Rep B p8	cBOTv8_sbsv3_allreps_log.gct	FigShare	http://dx.doi.org/10.6084/m9.figshare.1019859	Data processing pipeline	Achilles_QC_v2.4.3.rnai.gct	FigShare	http://dx.doi.org/10.6084/m9.figshare.1019859	Data transformation	Achilles_QC_v2.4.3.rnai.Gs.gct	FigShare	http://dx.doi.org/10.6084/m9.figshare.1019859	CP0004_20131120_19mer_trans_v1.chip	Achilles_QC_v2.4.3.shRNA.table.txt
EWS502 Rep C p8	Screening	Deconvolution of pooled screening by NGS	EWS502 Rep C p8	cBOTv8_sbsv3_allreps_log.gct	FigShare	http://dx.doi.org/10.6084/m9.figshare.1019859	Data processing pipeline	Achilles_QC_v2.4.3.rnai.gct	FigShare	http://dx.doi.org/10.6084/m9.figshare.1019859	Data transformation	Achilles_QC_v2.4.3.rnai.Gs.gct	FigShare	http://dx.doi.org/10.6084/m9.figshare.1019859	CP0004_20131120_19mer_trans_v1.chip	Achilles_QC_v2.4.3.shRNA.table.txt
EWS502 Rep D p8	Screening	Deconvolution of pooled screening by NGS	EWS502 Rep D p8	cBOTv8_sbsv3_allreps_log.gct	FigShare	http://dx.doi.org/10.6084/m9.figshare.1019859	Data processing pipeline	Achilles_QC_v2.4.3.rnai.gct	FigShare	http://dx.doi.org/10.6084/m9.figshare.1019859	Data transformation	Achilles_QC_v2.4.3.rnai.Gs.gct	FigShare	http://dx.doi.org/10.6084/m9.figshare.1019859	CP0004_20131120_19mer_trans_v1.chip	Achilles_QC_v2.4.3.shRNA.table.txt
F-36P Rep A p8	Screening	Deconvolution of pooled screening by NGS	F-36P Rep A p8	cBOTv8_sbsv3_allreps_log.gct	FigShare	http://dx.doi.org/10.6084/m9.figshare.1019859	Data processing pipeline	Achilles_QC_v2.4.3.rnai.gct	FigShare	http://dx.doi.org/10.6084/m9.figshare.1019859	Data transformation	Achilles_QC_v2.4.3.rnai.Gs.gct	FigShare	http://dx.doi.org/10.6084/m9.figshare.1019859	CP0004_20131120_19mer_trans_v1.chip	Achilles_QC_v2.4.3.shRNA.table.txt
F-36P Rep B p8	Screening	Deconvolution of pooled screening by NGS	F-36P Rep B p8	cBOTv8_sbsv3_allreps_log.gct	FigShare	http://dx.doi.org/10.6084/m9.figshare.1019859	Data processing pipeline	Achilles_QC_v2.4.3.rnai.gct	FigShare	http://dx.doi.org/10.6084/m9.figshare.1019859	Data transformation	Achilles_QC_v2.4.3.rnai.Gs.gct	FigShare	http://dx.doi.org/10.6084/m9.figshare.1019859	CP0004_20131120_19mer_trans_v1.chip	Achilles_QC_v2.4.3.shRNA.table.txt
F-36P Rep C p8	Screening	Deconvolution of pooled screening by NGS	F-36P Rep C p8	cBOTv8_sbsv3_allreps_log.gct	FigShare	http://dx.doi.org/10.6084/m9.figshare.1019859	Data processing pipeline	Achilles_QC_v2.4.3.rnai.gct	FigShare	http://dx.doi.org/10.6084/m9.figshare.1019859	Data transformation	Achilles_QC_v2.4.3.rnai.Gs.gct	FigShare	http://dx.doi.org/10.6084/m9.figshare.1019859	CP0004_20131120_19mer_trans_v1.chip	Achilles_QC_v2.4.3.shRNA.table.txt
F-36P Rep D p8	Screening	Deconvolution of pooled screening by NGS	F-36P Rep D p8	cBOTv8_sbsv3_allreps_log.gct	FigShare	http://dx.doi.org/10.6084/m9.figshare.1019859	Data processing pipeline	Achilles_QC_v2.4.3.rnai.gct	FigShare	http://dx.doi.org/10.6084/m9.figshare.1019859	Data transformation	Achilles_QC_v2.4.3.rnai.Gs.gct	FigShare	http://dx.doi.org/10.6084/m9.figshare.1019859	CP0004_20131120_19mer_trans_v1.chip	Achilles_QC_v2.4.3.shRNA.table.txt
GB-1 REP A p8	Screening	Deconvolution of pooled screening by NGS	GB-1 REP A p8	cBOTv8_sbsv3_allreps_log.gct	FigShare	http://dx.doi.org/10.6084/m9.figshare.1019859	Data processing pipeline	Achilles_QC_v2.4.3.rnai.gct	FigShare	http://dx.doi.org/10.6084/m9.figshare.1019859	Data transformation	Achilles_QC_v2.4.3.rnai.Gs.gct	FigShare	http://dx.doi.org/10.6084/m9.figshare.1019859	CP0004_20131120_19mer_trans_v1.chip	Achilles_QC_v2.4.3.shRNA.table.txt
GB-1 REP B p8	Screening	Deconvolution of pooled screening by NGS	GB-1 REP B p8	cBOTv8_sbsv3_allreps_log.gct	FigShare	http://dx.doi.org/10.6084/m9.figshare.1019859	Data processing pipeline	Achilles_QC_v2.4.3.rnai.gct	FigShare	http://dx.doi.org/10.6084/m9.figshare.1019859	Data transformation	Achilles_QC_v2.4.3.rnai.Gs.gct	FigShare	http://dx.doi.org/10.6084/m9.figshare.1019859	CP0004_20131120_19mer_trans_v1.chip	Achilles_QC_v2.4.3.shRNA.table.txt
GB-1 REP C p8	Screening	Deconvolution of pooled screening by NGS	GB-1 REP C p8	cBOTv8_sbsv3_allreps_log.gct	FigShare	http://dx.doi.org/10.6084/m9.figshare.1019859	Data processing pipeline	Achilles_QC_v2.4.3.rnai.gct	FigShare	http://dx.doi.org/10.6084/m9.figshare.1019859	Data transformation	Achilles_QC_v2.4.3.rnai.Gs.gct	FigShare	http://dx.doi.org/10.6084/m9.figshare.1019859	CP0004_20131120_19mer_trans_v1.chip	Achilles_QC_v2.4.3.shRNA.table.txt
GB-1 REP D p8	Screening	Deconvolution of pooled screening by NGS	GB-1 REP D p8	cBOTv8_sbsv3_allreps_log.gct	FigShare	http://dx.doi.org/10.6084/m9.figshare.1019859	Data processing pipeline	Achilles_QC_v2.4.3.rnai.gct	FigShare	http://dx.doi.org/10.6084/m9.figshare.1019859	Data transformation	Achilles_QC_v2.4.3.rnai.Gs.gct	FigShare	http://dx.doi.org/10.6084/m9.figshare.1019859	CP0004_20131120_19mer_trans_v1.chip	Achilles_QC_v2.4.3.shRNA.table.txt
HCC1187 Rep A p8	Screening	Deconvolution of pooled screening by NGS	HCC1187 Rep A p8	cBOTv8_sbsv3_allreps_log.gct	FigShare	http://dx.doi.org/10.6084/m9.figshare.1019859	Data processing pipeline	Achilles_QC_v2.4.3.rnai.gct	FigShare	http://dx.doi.org/10.6084/m9.figshare.1019859	Data transformation	Achilles_QC_v2.4.3.rnai.Gs.gct	FigShare	http://dx.doi.org/10.6084/m9.figshare.1019859	CP0004_20131120_19mer_trans_v1.chip	Achilles_QC_v2.4.3.shRNA.table.txt
HCC1187 Rep B p8	Screening	Deconvolution of pooled screening by NGS	HCC1187 Rep B p8	cBOTv8_sbsv3_allreps_log.gct	FigShare	http://dx.doi.org/10.6084/m9.figshare.1019859	Data processing pipeline	Achilles_QC_v2.4.3.rnai.gct	FigShare	http://dx.doi.org/10.6084/m9.figshare.1019859	Data transformation	Achilles_QC_v2.4.3.rnai.Gs.gct	FigShare	http://dx.doi.org/10.6084/m9.figshare.1019859	CP0004_20131120_19mer_trans_v1.chip	Achilles_QC_v2.4.3.shRNA.table.txt
HCC1187 Rep C p8	Screening	Deconvolution of pooled screening by NGS	HCC1187 Rep C p8	cBOTv8_sbsv3_allreps_log.gct	FigShare	http://dx.doi.org/10.6084/m9.figshare.1019859	Data processing pipeline	Achilles_QC_v2.4.3.rnai.gct	FigShare	http://dx.doi.org/10.6084/m9.figshare.1019859	Data transformation	Achilles_QC_v2.4.3.rnai.Gs.gct	FigShare	http://dx.doi.org/10.6084/m9.figshare.1019859	CP0004_20131120_19mer_trans_v1.chip	Achilles_QC_v2.4.3.shRNA.table.txt
HCC1187 Rep D p8	Screening	Deconvolution of pooled screening by NGS	HCC1187 Rep D p8	cBOTv8_sbsv3_allreps_log.gct	FigShare	http://dx.doi.org/10.6084/m9.figshare.1019859	Data processing pipeline	Achilles_QC_v2.4.3.rnai.gct	FigShare	http://dx.doi.org/10.6084/m9.figshare.1019859	Data transformation	Achilles_QC_v2.4.3.rnai.Gs.gct	FigShare	http://dx.doi.org/10.6084/m9.figshare.1019859	CP0004_20131120_19mer_trans_v1.chip	Achilles_QC_v2.4.3.shRNA.table.txt
HCC1395 Rep A p5	Screening	Deconvolution of pooled screening by NGS	HCC1395 Rep A p5	cBOTv8_sbsv3_allreps_log.gct	FigShare	http://dx.doi.org/10.6084/m9.figshare.1019859	Data processing pipeline	Achilles_QC_v2.4.3.rnai.gct	FigShare	http://dx.doi.org/10.6084/m9.figshare.1019859	Data transformation	Achilles_QC_v2.4.3.rnai.Gs.gct	FigShare	http://dx.doi.org/10.6084/m9.figshare.1019859	CP0004_20131120_19mer_trans_v1.chip	Achilles_QC_v2.4.3.shRNA.table.txt
HCC1395 Rep B p5	Screening	Deconvolution of pooled screening by NGS	HCC1395 Rep B p5	cBOTv8_sbsv3_allreps_log.gct	FigShare	http://dx.doi.org/10.6084/m9.figshare.1019859	Data processing pipeline	Achilles_QC_v2.4.3.rnai.gct	FigShare	http://dx.doi.org/10.6084/m9.figshare.1019859	Data transformation	Achilles_QC_v2.4.3.rnai.Gs.gct	FigShare	http://dx.doi.org/10.6084/m9.figshare.1019859	CP0004_20131120_19mer_trans_v1.chip	Achilles_QC_v2.4.3.shRNA.table.txt
HCC1395 Rep C p5	Screening	Deconvolution of pooled screening by NGS	HCC1395 Rep C p5	cBOTv8_sbsv3_allreps_log.gct	FigShare	http://dx.doi.org/10.6084/m9.figshare.1019859	Data processing pipeline	Achilles_QC_v2.4.3.rnai.gct	FigShare	http://dx.doi.org/10.6084/m9.figshare.1019859	Data transformation	Achilles_QC_v2.4.3.rnai.Gs.gct	FigShare	http://dx.doi.org/10.6084/m9.figshare.1019859	CP0004_20131120_19mer_trans_v1.chip	Achilles_QC_v2.4.3.shRNA.table.txt
HCC1395 Rep D p5	Screening	Deconvolution of pooled screening by NGS	HCC1395 Rep D p5	cBOTv8_sbsv3_allreps_log.gct	FigShare	http://dx.doi.org/10.6084/m9.figshare.1019859	Data processing pipeline	Achilles_QC_v2.4.3.rnai.gct	FigShare	http://dx.doi.org/10.6084/m9.figshare.1019859	Data transformation	Achilles_QC_v2.4.3.rnai.Gs.gct	FigShare	http://dx.doi.org/10.6084/m9.figshare.1019859	CP0004_20131120_19mer_trans_v1.chip	Achilles_QC_v2.4.3.shRNA.table.txt
HCC1954 Rep A p 10	Screening	Deconvolution of pooled screening by NGS	HCC1954 Rep A p 10	cBOTv8_sbsv3_allreps_log.gct	FigShare	http://dx.doi.org/10.6084/m9.figshare.1019859	Data processing pipeline	Achilles_QC_v2.4.3.rnai.gct	FigShare	http://dx.doi.org/10.6084/m9.figshare.1019859	Data transformation	Achilles_QC_v2.4.3.rnai.Gs.gct	FigShare	http://dx.doi.org/10.6084/m9.figshare.1019859	CP0004_20131120_19mer_trans_v1.chip	Achilles_QC_v2.4.3.shRNA.table.txt
HCC1954 Rep B p 10	Screening	Deconvolution of pooled screening by NGS	HCC1954 Rep B p 10	cBOTv8_sbsv3_allreps_log.gct	FigShare	http://dx.doi.org/10.6084/m9.figshare.1019859	Data processing pipeline	Achilles_QC_v2.4.3.rnai.gct	FigShare	http://dx.doi.org/10.6084/m9.figshare.1019859	Data transformation	Achilles_QC_v2.4.3.rnai.Gs.gct	FigShare	http://dx.doi.org/10.6084/m9.figshare.1019859	CP0004_20131120_19mer_trans_v1.chip	Achilles_QC_v2.4.3.shRNA.table.txt
HCC1954 Rep C p 10	Screening	Deconvolution of pooled screening by NGS	HCC1954 Rep C p 10	cBOTv8_sbsv3_allreps_log.gct	FigShare	http://dx.doi.org/10.6084/m9.figshare.1019859	Data processing pipeline	Achilles_QC_v2.4.3.rnai.gct	FigShare	http://dx.doi.org/10.6084/m9.figshare.1019859	Data transformation	Achilles_QC_v2.4.3.rnai.Gs.gct	FigShare	http://dx.doi.org/10.6084/m9.figshare.1019859	CP0004_20131120_19mer_trans_v1.chip	Achilles_QC_v2.4.3.shRNA.table.txt
HCC1954 Rep D p 10	Screening	Deconvolution of pooled screening by NGS	HCC1954 Rep D p 10	cBOTv8_sbsv3_allreps_log.gct	FigShare	http://dx.doi.org/10.6084/m9.figshare.1019859	Data processing pipeline	Achilles_QC_v2.4.3.rnai.gct	FigShare	http://dx.doi.org/10.6084/m9.figshare.1019859	Data transformation	Achilles_QC_v2.4.3.rnai.Gs.gct	FigShare	http://dx.doi.org/10.6084/m9.figshare.1019859	CP0004_20131120_19mer_trans_v1.chip	Achilles_QC_v2.4.3.shRNA.table.txt
HCC2218 REP A p6	Screening	Deconvolution of pooled screening by NGS	HCC2218 REP A p6	cBOTv8_sbsv3_allreps_log.gct	FigShare	http://dx.doi.org/10.6084/m9.figshare.1019859	Data processing pipeline	Achilles_QC_v2.4.3.rnai.gct	FigShare	http://dx.doi.org/10.6084/m9.figshare.1019859	Data transformation	Achilles_QC_v2.4.3.rnai.Gs.gct	FigShare	http://dx.doi.org/10.6084/m9.figshare.1019859	CP0004_20131120_19mer_trans_v1.chip	Achilles_QC_v2.4.3.shRNA.table.txt
HCC2218 REP B p6	Screening	Deconvolution of pooled screening by NGS	HCC2218 REP B p6	cBOTv8_sbsv3_allreps_log.gct	FigShare	http://dx.doi.org/10.6084/m9.figshare.1019859	Data processing pipeline	Achilles_QC_v2.4.3.rnai.gct	FigShare	http://dx.doi.org/10.6084/m9.figshare.1019859	Data transformation	Achilles_QC_v2.4.3.rnai.Gs.gct	FigShare	http://dx.doi.org/10.6084/m9.figshare.1019859	CP0004_20131120_19mer_trans_v1.chip	Achilles_QC_v2.4.3.shRNA.table.txt
HCC2218 REP C p6	Screening	Deconvolution of pooled screening by NGS	HCC2218 REP C p6	cBOTv8_sbsv3_allreps_log.gct	FigShare	http://dx.doi.org/10.6084/m9.figshare.1019859	Data processing pipeline	Achilles_QC_v2.4.3.rnai.gct	FigShare	http://dx.doi.org/10.6084/m9.figshare.1019859	Data transformation	Achilles_QC_v2.4.3.rnai.Gs.gct	FigShare	http://dx.doi.org/10.6084/m9.figshare.1019859	CP0004_20131120_19mer_trans_v1.chip	Achilles_QC_v2.4.3.shRNA.table.txt
HCC2218 REP D p6	Screening	Deconvolution of pooled screening by NGS	HCC2218 REP D p6	cBOTv8_sbsv3_allreps_log.gct	FigShare	http://dx.doi.org/10.6084/m9.figshare.1019859	Data processing pipeline	Achilles_QC_v2.4.3.rnai.gct	FigShare	http://dx.doi.org/10.6084/m9.figshare.1019859	Data transformation	Achilles_QC_v2.4.3.rnai.Gs.gct	FigShare	http://dx.doi.org/10.6084/m9.figshare.1019859	CP0004_20131120_19mer_trans_v1.chip	Achilles_QC_v2.4.3.shRNA.table.txt
HCC2814 REP A p10	Screening	Deconvolution of pooled screening by NGS	HCC2814 REP A p10	cBOTv8_sbsv3_allreps_log.gct	FigShare	http://dx.doi.org/10.6084/m9.figshare.1019859	Data processing pipeline	Achilles_QC_v2.4.3.rnai.gct	FigShare	http://dx.doi.org/10.6084/m9.figshare.1019859	Data transformation	Achilles_QC_v2.4.3.rnai.Gs.gct	FigShare	http://dx.doi.org/10.6084/m9.figshare.1019859	CP0004_20131120_19mer_trans_v1.chip	Achilles_QC_v2.4.3.shRNA.table.txt
HCC2814 REP B p10	Screening	Deconvolution of pooled screening by NGS	HCC2814 REP B p10	cBOTv8_sbsv3_allreps_log.gct	FigShare	http://dx.doi.org/10.6084/m9.figshare.1019859	Data processing pipeline	Achilles_QC_v2.4.3.rnai.gct	FigShare	http://dx.doi.org/10.6084/m9.figshare.1019859	Data transformation	Achilles_QC_v2.4.3.rnai.Gs.gct	FigShare	http://dx.doi.org/10.6084/m9.figshare.1019859	CP0004_20131120_19mer_trans_v1.chip	Achilles_QC_v2.4.3.shRNA.table.txt
HCC2814 REP C p10	Screening	Deconvolution of pooled screening by NGS	HCC2814 REP C p10	cBOTv8_sbsv3_allreps_log.gct	FigShare	http://dx.doi.org/10.6084/m9.figshare.1019859	Data processing pipeline	Achilles_QC_v2.4.3.rnai.gct	FigShare	http://dx.doi.org/10.6084/m9.figshare.1019859	Data transformation	Achilles_QC_v2.4.3.rnai.Gs.gct	FigShare	http://dx.doi.org/10.6084/m9.figshare.1019859	CP0004_20131120_19mer_trans_v1.chip	Achilles_QC_v2.4.3.shRNA.table.txt
HCC2814 REP D p10	Screening	Deconvolution of pooled screening by NGS	HCC2814 REP D p10	cBOTv8_sbsv3_allreps_log.gct	FigShare	http://dx.doi.org/10.6084/m9.figshare.1019859	Data processing pipeline	Achilles_QC_v2.4.3.rnai.gct	FigShare	http://dx.doi.org/10.6084/m9.figshare.1019859	Data transformation	Achilles_QC_v2.4.3.rnai.Gs.gct	FigShare	http://dx.doi.org/10.6084/m9.figshare.1019859	CP0004_20131120_19mer_trans_v1.chip	Achilles_QC_v2.4.3.shRNA.table.txt
HCC364 Rep A p7	Screening	Deconvolution of pooled screening by NGS	HCC364 Rep A p7	cBOTv8_sbsv3_allreps_log.gct	FigShare	http://dx.doi.org/10.6084/m9.figshare.1019859	Data processing pipeline	Achilles_QC_v2.4.3.rnai.gct	FigShare	http://dx.doi.org/10.6084/m9.figshare.1019859	Data transformation	Achilles_QC_v2.4.3.rnai.Gs.gct	FigShare	http://dx.doi.org/10.6084/m9.figshare.1019859	CP0004_20131120_19mer_trans_v1.chip	Achilles_QC_v2.4.3.shRNA.table.txt
HCC364 Rep B p7	Screening	Deconvolution of pooled screening by NGS	HCC364 Rep B p7	cBOTv8_sbsv3_allreps_log.gct	FigShare	http://dx.doi.org/10.6084/m9.figshare.1019859	Data processing pipeline	Achilles_QC_v2.4.3.rnai.gct	FigShare	http://dx.doi.org/10.6084/m9.figshare.1019859	Data transformation	Achilles_QC_v2.4.3.rnai.Gs.gct	FigShare	http://dx.doi.org/10.6084/m9.figshare.1019859	CP0004_20131120_19mer_trans_v1.chip	Achilles_QC_v2.4.3.shRNA.table.txt
HCC364 Rep C p7	Screening	Deconvolution of pooled screening by NGS	HCC364 Rep C p7	cBOTv8_sbsv3_allreps_log.gct	FigShare	http://dx.doi.org/10.6084/m9.figshare.1019859	Data processing pipeline	Achilles_QC_v2.4.3.rnai.gct	FigShare	http://dx.doi.org/10.6084/m9.figshare.1019859	Data transformation	Achilles_QC_v2.4.3.rnai.Gs.gct	FigShare	http://dx.doi.org/10.6084/m9.figshare.1019859	CP0004_20131120_19mer_trans_v1.chip	Achilles_QC_v2.4.3.shRNA.table.txt
HCC364 Rep D p7	Screening	Deconvolution of pooled screening by NGS	HCC364 Rep D p7	cBOTv8_sbsv3_allreps_log.gct	FigShare	http://dx.doi.org/10.6084/m9.figshare.1019859	Data processing pipeline	Achilles_QC_v2.4.3.rnai.gct	FigShare	http://dx.doi.org/10.6084/m9.figshare.1019859	Data transformation	Achilles_QC_v2.4.3.rnai.Gs.gct	FigShare	http://dx.doi.org/10.6084/m9.figshare.1019859	CP0004_20131120_19mer_trans_v1.chip	Achilles_QC_v2.4.3.shRNA.table.txt
HCC-44 REP A p9	Screening	Deconvolution of pooled screening by NGS	HCC-44 REP A p9	cBOTv8_sbsv3_allreps_log.gct	FigShare	http://dx.doi.org/10.6084/m9.figshare.1019859	Data processing pipeline	Achilles_QC_v2.4.3.rnai.gct	FigShare	http://dx.doi.org/10.6084/m9.figshare.1019859	Data transformation	Achilles_QC_v2.4.3.rnai.Gs.gct	FigShare	http://dx.doi.org/10.6084/m9.figshare.1019859	CP0004_20131120_19mer_trans_v1.chip	Achilles_QC_v2.4.3.shRNA.table.txt
HCC-44 REP B p9	Screening	Deconvolution of pooled screening by NGS	HCC-44 REP B p9	cBOTv8_sbsv3_allreps_log.gct	FigShare	http://dx.doi.org/10.6084/m9.figshare.1019859	Data processing pipeline	Achilles_QC_v2.4.3.rnai.gct	FigShare	http://dx.doi.org/10.6084/m9.figshare.1019859	Data transformation	Achilles_QC_v2.4.3.rnai.Gs.gct	FigShare	http://dx.doi.org/10.6084/m9.figshare.1019859	CP0004_20131120_19mer_trans_v1.chip	Achilles_QC_v2.4.3.shRNA.table.txt
HCC-44 REP C p9	Screening	Deconvolution of pooled screening by NGS	HCC-44 REP C p9	cBOTv8_sbsv3_allreps_log.gct	FigShare	http://dx.doi.org/10.6084/m9.figshare.1019859	Data processing pipeline	Achilles_QC_v2.4.3.rnai.gct	FigShare	http://dx.doi.org/10.6084/m9.figshare.1019859	Data transformation	Achilles_QC_v2.4.3.rnai.Gs.gct	FigShare	http://dx.doi.org/10.6084/m9.figshare.1019859	CP0004_20131120_19mer_trans_v1.chip	Achilles_QC_v2.4.3.shRNA.table.txt
HCC-44 REP D p9	Screening	Deconvolution of pooled screening by NGS	HCC-44 REP D p9	cBOTv8_sbsv3_allreps_log.gct	FigShare	http://dx.doi.org/10.6084/m9.figshare.1019859	Data processing pipeline	Achilles_QC_v2.4.3.rnai.gct	FigShare	http://dx.doi.org/10.6084/m9.figshare.1019859	Data transformation	Achilles_QC_v2.4.3.rnai.Gs.gct	FigShare	http://dx.doi.org/10.6084/m9.figshare.1019859	CP0004_20131120_19mer_trans_v1.chip	Achilles_QC_v2.4.3.shRNA.table.txt
HCC70 Rep A p 6	Screening	Deconvolution of pooled screening by NGS	HCC70 Rep A p 6	cBOTv8_sbsv3_allreps_log.gct	FigShare	http://dx.doi.org/10.6084/m9.figshare.1019859	Data processing pipeline	Achilles_QC_v2.4.3.rnai.gct	FigShare	http://dx.doi.org/10.6084/m9.figshare.1019859	Data transformation	Achilles_QC_v2.4.3.rnai.Gs.gct	FigShare	http://dx.doi.org/10.6084/m9.figshare.1019859	CP0004_20131120_19mer_trans_v1.chip	Achilles_QC_v2.4.3.shRNA.table.txt
HCC70 Rep B p 6	Screening	Deconvolution of pooled screening by NGS	HCC70 Rep B p 6	cBOTv8_sbsv3_allreps_log.gct	FigShare	http://dx.doi.org/10.6084/m9.figshare.1019859	Data processing pipeline	Achilles_QC_v2.4.3.rnai.gct	FigShare	http://dx.doi.org/10.6084/m9.figshare.1019859	Data transformation	Achilles_QC_v2.4.3.rnai.Gs.gct	FigShare	http://dx.doi.org/10.6084/m9.figshare.1019859	CP0004_20131120_19mer_trans_v1.chip	Achilles_QC_v2.4.3.shRNA.table.txt
HCC70 Rep C p 6	Screening	Deconvolution of pooled screening by NGS	HCC70 Rep C p 6	cBOTv8_sbsv3_allreps_log.gct	FigShare	http://dx.doi.org/10.6084/m9.figshare.1019859	Data processing pipeline	Achilles_QC_v2.4.3.rnai.gct	FigShare	http://dx.doi.org/10.6084/m9.figshare.1019859	Data transformation	Achilles_QC_v2.4.3.rnai.Gs.gct	FigShare	http://dx.doi.org/10.6084/m9.figshare.1019859	CP0004_20131120_19mer_trans_v1.chip	Achilles_QC_v2.4.3.shRNA.table.txt
HCC70 Rep D p 6	Screening	Deconvolution of pooled screening by NGS	HCC70 Rep D p 6	cBOTv8_sbsv3_allreps_log.gct	FigShare	http://dx.doi.org/10.6084/m9.figshare.1019859	Data processing pipeline	Achilles_QC_v2.4.3.rnai.gct	FigShare	http://dx.doi.org/10.6084/m9.figshare.1019859	Data transformation	Achilles_QC_v2.4.3.rnai.Gs.gct	FigShare	http://dx.doi.org/10.6084/m9.figshare.1019859	CP0004_20131120_19mer_trans_v1.chip	Achilles_QC_v2.4.3.shRNA.table.txt
HCC827 Rep A p7	Screening	Deconvolution of pooled screening by NGS	HCC827 Rep A p7	cBOTv8_sbsv3_allreps_log.gct	FigShare	http://dx.doi.org/10.6084/m9.figshare.1019859	Data processing pipeline	Achilles_QC_v2.4.3.rnai.gct	FigShare	http://dx.doi.org/10.6084/m9.figshare.1019859	Data transformation	Achilles_QC_v2.4.3.rnai.Gs.gct	FigShare	http://dx.doi.org/10.6084/m9.figshare.1019859	CP0004_20131120_19mer_trans_v1.chip	Achilles_QC_v2.4.3.shRNA.table.txt
HCC827 Rep B p7	Screening	Deconvolution of pooled screening by NGS	HCC827 Rep B p7	cBOTv8_sbsv3_allreps_log.gct	FigShare	http://dx.doi.org/10.6084/m9.figshare.1019859	Data processing pipeline	Achilles_QC_v2.4.3.rnai.gct	FigShare	http://dx.doi.org/10.6084/m9.figshare.1019859	Data transformation	Achilles_QC_v2.4.3.rnai.Gs.gct	FigShare	http://dx.doi.org/10.6084/m9.figshare.1019859	CP0004_20131120_19mer_trans_v1.chip	Achilles_QC_v2.4.3.shRNA.table.txt
HCC827 Rep C p7	Screening	Deconvolution of pooled screening by NGS	HCC827 Rep C p7	cBOTv8_sbsv3_allreps_log.gct	FigShare	http://dx.doi.org/10.6084/m9.figshare.1019859	Data processing pipeline	Achilles_QC_v2.4.3.rnai.gct	FigShare	http://dx.doi.org/10.6084/m9.figshare.1019859	Data transformation	Achilles_QC_v2.4.3.rnai.Gs.gct	FigShare	http://dx.doi.org/10.6084/m9.figshare.1019859	CP0004_20131120_19mer_trans_v1.chip	Achilles_QC_v2.4.3.shRNA.table.txt
HCC827 Rep D p7	Screening	Deconvolution of pooled screening by NGS	HCC827 Rep D p7	cBOTv8_sbsv3_allreps_log.gct	FigShare	http://dx.doi.org/10.6084/m9.figshare.1019859	Data processing pipeline	Achilles_QC_v2.4.3.rnai.gct	FigShare	http://dx.doi.org/10.6084/m9.figshare.1019859	Data transformation	Achilles_QC_v2.4.3.rnai.Gs.gct	FigShare	http://dx.doi.org/10.6084/m9.figshare.1019859	CP0004_20131120_19mer_trans_v1.chip	Achilles_QC_v2.4.3.shRNA.table.txt
HCC827 GR5 Rep A p6	Screening	Deconvolution of pooled screening by NGS	HCC827 GR5 Rep A p6	cBOTv8_sbsv3_allreps_log.gct	FigShare	http://dx.doi.org/10.6084/m9.figshare.1019859	Data processing pipeline	Achilles_QC_v2.4.3.rnai.gct	FigShare	http://dx.doi.org/10.6084/m9.figshare.1019859	Data transformation	Achilles_QC_v2.4.3.rnai.Gs.gct	FigShare	http://dx.doi.org/10.6084/m9.figshare.1019859	CP0004_20131120_19mer_trans_v1.chip	Achilles_QC_v2.4.3.shRNA.table.txt
HCC827 GR5 Rep B p6	Screening	Deconvolution of pooled screening by NGS	HCC827 GR5 Rep B p6	cBOTv8_sbsv3_allreps_log.gct	FigShare	http://dx.doi.org/10.6084/m9.figshare.1019859	Data processing pipeline	Achilles_QC_v2.4.3.rnai.gct	FigShare	http://dx.doi.org/10.6084/m9.figshare.1019859	Data transformation	Achilles_QC_v2.4.3.rnai.Gs.gct	FigShare	http://dx.doi.org/10.6084/m9.figshare.1019859	CP0004_20131120_19mer_trans_v1.chip	Achilles_QC_v2.4.3.shRNA.table.txt
HCC827 GR5 Rep C p6	Screening	Deconvolution of pooled screening by NGS	HCC827 GR5 Rep C p6	cBOTv8_sbsv3_allreps_log.gct	FigShare	http://dx.doi.org/10.6084/m9.figshare.1019859	Data processing pipeline	Achilles_QC_v2.4.3.rnai.gct	FigShare	http://dx.doi.org/10.6084/m9.figshare.1019859	Data transformation	Achilles_QC_v2.4.3.rnai.Gs.gct	FigShare	http://dx.doi.org/10.6084/m9.figshare.1019859	CP0004_20131120_19mer_trans_v1.chip	Achilles_QC_v2.4.3.shRNA.table.txt
HCC827 GR5 Rep D p6	Screening	Deconvolution of pooled screening by NGS	HCC827 GR5 Rep D p6	cBOTv8_sbsv3_allreps_log.gct	FigShare	http://dx.doi.org/10.6084/m9.figshare.1019859	Data processing pipeline	Achilles_QC_v2.4.3.rnai.gct	FigShare	http://dx.doi.org/10.6084/m9.figshare.1019859	Data transformation	Achilles_QC_v2.4.3.rnai.Gs.gct	FigShare	http://dx.doi.org/10.6084/m9.figshare.1019859	CP0004_20131120_19mer_trans_v1.chip	Achilles_QC_v2.4.3.shRNA.table.txt
HCT116 Rep A p8	Screening	Deconvolution of pooled screening by NGS	HCT116 Rep A p8	cBOTv8_sbsv3_allreps_log.gct	FigShare	http://dx.doi.org/10.6084/m9.figshare.1019859	Data processing pipeline	Achilles_QC_v2.4.3.rnai.gct	FigShare	http://dx.doi.org/10.6084/m9.figshare.1019859	Data transformation	Achilles_QC_v2.4.3.rnai.Gs.gct	FigShare	http://dx.doi.org/10.6084/m9.figshare.1019859	CP0004_20131120_19mer_trans_v1.chip	Achilles_QC_v2.4.3.shRNA.table.txt
HCT116 Rep B p8	Screening	Deconvolution of pooled screening by NGS	HCT116 Rep B p8	cBOTv8_sbsv3_allreps_log.gct	FigShare	http://dx.doi.org/10.6084/m9.figshare.1019859	Data processing pipeline	Achilles_QC_v2.4.3.rnai.gct	FigShare	http://dx.doi.org/10.6084/m9.figshare.1019859	Data transformation	Achilles_QC_v2.4.3.rnai.Gs.gct	FigShare	http://dx.doi.org/10.6084/m9.figshare.1019859	CP0004_20131120_19mer_trans_v1.chip	Achilles_QC_v2.4.3.shRNA.table.txt
HCT116 Rep C p8	Screening	Deconvolution of pooled screening by NGS	HCT116 Rep C p8	cBOTv8_sbsv3_allreps_log.gct	FigShare	http://dx.doi.org/10.6084/m9.figshare.1019859	Data processing pipeline	Achilles_QC_v2.4.3.rnai.gct	FigShare	http://dx.doi.org/10.6084/m9.figshare.1019859	Data transformation	Achilles_QC_v2.4.3.rnai.Gs.gct	FigShare	http://dx.doi.org/10.6084/m9.figshare.1019859	CP0004_20131120_19mer_trans_v1.chip	Achilles_QC_v2.4.3.shRNA.table.txt
HCT116 Rep D p8	Screening	Deconvolution of pooled screening by NGS	HCT116 Rep D p8	cBOTv8_sbsv3_allreps_log.gct	FigShare	http://dx.doi.org/10.6084/m9.figshare.1019859	Data processing pipeline	Achilles_QC_v2.4.3.rnai.gct	FigShare	http://dx.doi.org/10.6084/m9.figshare.1019859	Data transformation	Achilles_QC_v2.4.3.rnai.Gs.gct	FigShare	http://dx.doi.org/10.6084/m9.figshare.1019859	CP0004_20131120_19mer_trans_v1.chip	Achilles_QC_v2.4.3.shRNA.table.txt
HEC-1-A REP A p8	Screening	Deconvolution of pooled screening by NGS	HEC-1-A REP A p8	cBOTv8_sbsv3_allreps_log.gct	FigShare	http://dx.doi.org/10.6084/m9.figshare.1019859	Data processing pipeline	Achilles_QC_v2.4.3.rnai.gct	FigShare	http://dx.doi.org/10.6084/m9.figshare.1019859	Data transformation	Achilles_QC_v2.4.3.rnai.Gs.gct	FigShare	http://dx.doi.org/10.6084/m9.figshare.1019859	CP0004_20131120_19mer_trans_v1.chip	Achilles_QC_v2.4.3.shRNA.table.txt
HEC-1-A REP B p8	Screening	Deconvolution of pooled screening by NGS	HEC-1-A REP B p8	cBOTv8_sbsv3_allreps_log.gct	FigShare	http://dx.doi.org/10.6084/m9.figshare.1019859	Data processing pipeline	Achilles_QC_v2.4.3.rnai.gct	FigShare	http://dx.doi.org/10.6084/m9.figshare.1019859	Data transformation	Achilles_QC_v2.4.3.rnai.Gs.gct	FigShare	http://dx.doi.org/10.6084/m9.figshare.1019859	CP0004_20131120_19mer_trans_v1.chip	Achilles_QC_v2.4.3.shRNA.table.txt
HEC-1-A REP C p8	Screening	Deconvolution of pooled screening by NGS	HEC-1-A REP C p8	cBOTv8_sbsv3_allreps_log.gct	FigShare	http://dx.doi.org/10.6084/m9.figshare.1019859	Data processing pipeline	Achilles_QC_v2.4.3.rnai.gct	FigShare	http://dx.doi.org/10.6084/m9.figshare.1019859	Data transformation	Achilles_QC_v2.4.3.rnai.Gs.gct	FigShare	http://dx.doi.org/10.6084/m9.figshare.1019859	CP0004_20131120_19mer_trans_v1.chip	Achilles_QC_v2.4.3.shRNA.table.txt
HEC-1-A REP D p8	Screening	Deconvolution of pooled screening by NGS	HEC-1-A REP D p8	cBOTv8_sbsv3_allreps_log.gct	FigShare	http://dx.doi.org/10.6084/m9.figshare.1019859	Data processing pipeline	Achilles_QC_v2.4.3.rnai.gct	FigShare	http://dx.doi.org/10.6084/m9.figshare.1019859	Data transformation	Achilles_QC_v2.4.3.rnai.Gs.gct	FigShare	http://dx.doi.org/10.6084/m9.figshare.1019859	CP0004_20131120_19mer_trans_v1.chip	Achilles_QC_v2.4.3.shRNA.table.txt
Hey-A8 Rep A p8	Screening	Deconvolution of pooled screening by NGS	Hey-A8 Rep A p8	cBOTv8_sbsv3_allreps_log.gct	FigShare	http://dx.doi.org/10.6084/m9.figshare.1019859	Data processing pipeline	Achilles_QC_v2.4.3.rnai.gct	FigShare	http://dx.doi.org/10.6084/m9.figshare.1019859	Data transformation	Achilles_QC_v2.4.3.rnai.Gs.gct	FigShare	http://dx.doi.org/10.6084/m9.figshare.1019859	CP0004_20131120_19mer_trans_v1.chip	Achilles_QC_v2.4.3.shRNA.table.txt
Hey-A8 Rep B p8	Screening	Deconvolution of pooled screening by NGS	Hey-A8 Rep B p8	cBOTv8_sbsv3_allreps_log.gct	FigShare	http://dx.doi.org/10.6084/m9.figshare.1019859	Data processing pipeline	Achilles_QC_v2.4.3.rnai.gct	FigShare	http://dx.doi.org/10.6084/m9.figshare.1019859	Data transformation	Achilles_QC_v2.4.3.rnai.Gs.gct	FigShare	http://dx.doi.org/10.6084/m9.figshare.1019859	CP0004_20131120_19mer_trans_v1.chip	Achilles_QC_v2.4.3.shRNA.table.txt
Hey-A8 Rep C p8	Screening	Deconvolution of pooled screening by NGS	Hey-A8 Rep C p8	cBOTv8_sbsv3_allreps_log.gct	FigShare	http://dx.doi.org/10.6084/m9.figshare.1019859	Data processing pipeline	Achilles_QC_v2.4.3.rnai.gct	FigShare	http://dx.doi.org/10.6084/m9.figshare.1019859	Data transformation	Achilles_QC_v2.4.3.rnai.Gs.gct	FigShare	http://dx.doi.org/10.6084/m9.figshare.1019859	CP0004_20131120_19mer_trans_v1.chip	Achilles_QC_v2.4.3.shRNA.table.txt
Hey-A8 Rep D p8	Screening	Deconvolution of pooled screening by NGS	Hey-A8 Rep D p8	cBOTv8_sbsv3_allreps_log.gct	FigShare	http://dx.doi.org/10.6084/m9.figshare.1019859	Data processing pipeline	Achilles_QC_v2.4.3.rnai.gct	FigShare	http://dx.doi.org/10.6084/m9.figshare.1019859	Data transformation	Achilles_QC_v2.4.3.rnai.Gs.gct	FigShare	http://dx.doi.org/10.6084/m9.figshare.1019859	CP0004_20131120_19mer_trans_v1.chip	Achilles_QC_v2.4.3.shRNA.table.txt
HL-60 REP A p8	Screening	Deconvolution of pooled screening by NGS	HL-60 REP A p8	cBOTv8_sbsv3_allreps_log.gct	FigShare	http://dx.doi.org/10.6084/m9.figshare.1019859	Data processing pipeline	Achilles_QC_v2.4.3.rnai.gct	FigShare	http://dx.doi.org/10.6084/m9.figshare.1019859	Data transformation	Achilles_QC_v2.4.3.rnai.Gs.gct	FigShare	http://dx.doi.org/10.6084/m9.figshare.1019859	CP0004_20131120_19mer_trans_v1.chip	Achilles_QC_v2.4.3.shRNA.table.txt
HL-60 REP B p8	Screening	Deconvolution of pooled screening by NGS	HL-60 REP B p8	cBOTv8_sbsv3_allreps_log.gct	FigShare	http://dx.doi.org/10.6084/m9.figshare.1019859	Data processing pipeline	Achilles_QC_v2.4.3.rnai.gct	FigShare	http://dx.doi.org/10.6084/m9.figshare.1019859	Data transformation	Achilles_QC_v2.4.3.rnai.Gs.gct	FigShare	http://dx.doi.org/10.6084/m9.figshare.1019859	CP0004_20131120_19mer_trans_v1.chip	Achilles_QC_v2.4.3.shRNA.table.txt
HL-60 REP C p8	Screening	Deconvolution of pooled screening by NGS	HL-60 REP C p8	cBOTv8_sbsv3_allreps_log.gct	FigShare	http://dx.doi.org/10.6084/m9.figshare.1019859	Data processing pipeline	Achilles_QC_v2.4.3.rnai.gct	FigShare	http://dx.doi.org/10.6084/m9.figshare.1019859	Data transformation	Achilles_QC_v2.4.3.rnai.Gs.gct	FigShare	http://dx.doi.org/10.6084/m9.figshare.1019859	CP0004_20131120_19mer_trans_v1.chip	Achilles_QC_v2.4.3.shRNA.table.txt
HL-60 REP D p8	Screening	Deconvolution of pooled screening by NGS	HL-60 REP D p8	cBOTv8_sbsv3_allreps_log.gct	FigShare	http://dx.doi.org/10.6084/m9.figshare.1019859	Data processing pipeline	Achilles_QC_v2.4.3.rnai.gct	FigShare	http://dx.doi.org/10.6084/m9.figshare.1019859	Data transformation	Achilles_QC_v2.4.3.rnai.Gs.gct	FigShare	http://dx.doi.org/10.6084/m9.figshare.1019859	CP0004_20131120_19mer_trans_v1.chip	Achilles_QC_v2.4.3.shRNA.table.txt
HLF REP A p8	Screening	Deconvolution of pooled screening by NGS	HLF REP A p8	cBOTv8_sbsv3_allreps_log.gct	FigShare	http://dx.doi.org/10.6084/m9.figshare.1019859	Data processing pipeline	Achilles_QC_v2.4.3.rnai.gct	FigShare	http://dx.doi.org/10.6084/m9.figshare.1019859	Data transformation	Achilles_QC_v2.4.3.rnai.Gs.gct	FigShare	http://dx.doi.org/10.6084/m9.figshare.1019859	CP0004_20131120_19mer_trans_v1.chip	Achilles_QC_v2.4.3.shRNA.table.txt
HLF REP B p8	Screening	Deconvolution of pooled screening by NGS	HLF REP B p8	cBOTv8_sbsv3_allreps_log.gct	FigShare	http://dx.doi.org/10.6084/m9.figshare.1019859	Data processing pipeline	Achilles_QC_v2.4.3.rnai.gct	FigShare	http://dx.doi.org/10.6084/m9.figshare.1019859	Data transformation	Achilles_QC_v2.4.3.rnai.Gs.gct	FigShare	http://dx.doi.org/10.6084/m9.figshare.1019859	CP0004_20131120_19mer_trans_v1.chip	Achilles_QC_v2.4.3.shRNA.table.txt
HLF REP C p8	Screening	Deconvolution of pooled screening by NGS	HLF REP C p8	cBOTv8_sbsv3_allreps_log.gct	FigShare	http://dx.doi.org/10.6084/m9.figshare.1019859	Data processing pipeline	Achilles_QC_v2.4.3.rnai.gct	FigShare	http://dx.doi.org/10.6084/m9.figshare.1019859	Data transformation	Achilles_QC_v2.4.3.rnai.Gs.gct	FigShare	http://dx.doi.org/10.6084/m9.figshare.1019859	CP0004_20131120_19mer_trans_v1.chip	Achilles_QC_v2.4.3.shRNA.table.txt
HLF REP D p8	Screening	Deconvolution of pooled screening by NGS	HLF REP D p8	cBOTv8_sbsv3_allreps_log.gct	FigShare	http://dx.doi.org/10.6084/m9.figshare.1019859	Data processing pipeline	Achilles_QC_v2.4.3.rnai.gct	FigShare	http://dx.doi.org/10.6084/m9.figshare.1019859	Data transformation	Achilles_QC_v2.4.3.rnai.Gs.gct	FigShare	http://dx.doi.org/10.6084/m9.figshare.1019859	CP0004_20131120_19mer_trans_v1.chip	Achilles_QC_v2.4.3.shRNA.table.txt
HNT-34 Rep A p9	Screening	Deconvolution of pooled screening by NGS	HNT-34 Rep A p9	cBOTv8_sbsv3_allreps_log.gct	FigShare	http://dx.doi.org/10.6084/m9.figshare.1019859	Data processing pipeline	Achilles_QC_v2.4.3.rnai.gct	FigShare	http://dx.doi.org/10.6084/m9.figshare.1019859	Data transformation	Achilles_QC_v2.4.3.rnai.Gs.gct	FigShare	http://dx.doi.org/10.6084/m9.figshare.1019859	CP0004_20131120_19mer_trans_v1.chip	Achilles_QC_v2.4.3.shRNA.table.txt
HNT-34 Rep B p9	Screening	Deconvolution of pooled screening by NGS	HNT-34 Rep B p9	cBOTv8_sbsv3_allreps_log.gct	FigShare	http://dx.doi.org/10.6084/m9.figshare.1019859	Data processing pipeline	Achilles_QC_v2.4.3.rnai.gct	FigShare	http://dx.doi.org/10.6084/m9.figshare.1019859	Data transformation	Achilles_QC_v2.4.3.rnai.Gs.gct	FigShare	http://dx.doi.org/10.6084/m9.figshare.1019859	CP0004_20131120_19mer_trans_v1.chip	Achilles_QC_v2.4.3.shRNA.table.txt
HNT-34 Rep C p9	Screening	Deconvolution of pooled screening by NGS	HNT-34 Rep C p9	cBOTv8_sbsv3_allreps_log.gct	FigShare	http://dx.doi.org/10.6084/m9.figshare.1019859	Data processing pipeline	Achilles_QC_v2.4.3.rnai.gct	FigShare	http://dx.doi.org/10.6084/m9.figshare.1019859	Data transformation	Achilles_QC_v2.4.3.rnai.Gs.gct	FigShare	http://dx.doi.org/10.6084/m9.figshare.1019859	CP0004_20131120_19mer_trans_v1.chip	Achilles_QC_v2.4.3.shRNA.table.txt
HNT-34 Rep D p9	Screening	Deconvolution of pooled screening by NGS	HNT-34 Rep D p9	cBOTv8_sbsv3_allreps_log.gct	FigShare	http://dx.doi.org/10.6084/m9.figshare.1019859	Data processing pipeline	Achilles_QC_v2.4.3.rnai.gct	FigShare	http://dx.doi.org/10.6084/m9.figshare.1019859	Data transformation	Achilles_QC_v2.4.3.rnai.Gs.gct	FigShare	http://dx.doi.org/10.6084/m9.figshare.1019859	CP0004_20131120_19mer_trans_v1.chip	Achilles_QC_v2.4.3.shRNA.table.txt
HPAC REP A p8	Screening	Deconvolution of pooled screening by NGS	HPAC REP A p8	cBOTv8_sbsv3_allreps_log.gct	FigShare	http://dx.doi.org/10.6084/m9.figshare.1019859	Data processing pipeline	Achilles_QC_v2.4.3.rnai.gct	FigShare	http://dx.doi.org/10.6084/m9.figshare.1019859	Data transformation	Achilles_QC_v2.4.3.rnai.Gs.gct	FigShare	http://dx.doi.org/10.6084/m9.figshare.1019859	CP0004_20131120_19mer_trans_v1.chip	Achilles_QC_v2.4.3.shRNA.table.txt
HPAC REP B p8	Screening	Deconvolution of pooled screening by NGS	HPAC REP B p8	cBOTv8_sbsv3_allreps_log.gct	FigShare	http://dx.doi.org/10.6084/m9.figshare.1019859	Data processing pipeline	Achilles_QC_v2.4.3.rnai.gct	FigShare	http://dx.doi.org/10.6084/m9.figshare.1019859	Data transformation	Achilles_QC_v2.4.3.rnai.Gs.gct	FigShare	http://dx.doi.org/10.6084/m9.figshare.1019859	CP0004_20131120_19mer_trans_v1.chip	Achilles_QC_v2.4.3.shRNA.table.txt
HPAC REP C p8	Screening	Deconvolution of pooled screening by NGS	HPAC REP C p8	cBOTv8_sbsv3_allreps_log.gct	FigShare	http://dx.doi.org/10.6084/m9.figshare.1019859	Data processing pipeline	Achilles_QC_v2.4.3.rnai.gct	FigShare	http://dx.doi.org/10.6084/m9.figshare.1019859	Data transformation	Achilles_QC_v2.4.3.rnai.Gs.gct	FigShare	http://dx.doi.org/10.6084/m9.figshare.1019859	CP0004_20131120_19mer_trans_v1.chip	Achilles_QC_v2.4.3.shRNA.table.txt
HPAC REP D p8	Screening	Deconvolution of pooled screening by NGS	HPAC REP D p8	cBOTv8_sbsv3_allreps_log.gct	FigShare	http://dx.doi.org/10.6084/m9.figshare.1019859	Data processing pipeline	Achilles_QC_v2.4.3.rnai.gct	FigShare	http://dx.doi.org/10.6084/m9.figshare.1019859	Data transformation	Achilles_QC_v2.4.3.rnai.Gs.gct	FigShare	http://dx.doi.org/10.6084/m9.figshare.1019859	CP0004_20131120_19mer_trans_v1.chip	Achilles_QC_v2.4.3.shRNA.table.txt
HPAF-II Rep A p5	Screening	Deconvolution of pooled screening by NGS	HPAF-II Rep A p5	cBOTv8_sbsv3_allreps_log.gct	FigShare	http://dx.doi.org/10.6084/m9.figshare.1019859	Data processing pipeline	Achilles_QC_v2.4.3.rnai.gct	FigShare	http://dx.doi.org/10.6084/m9.figshare.1019859	Data transformation	Achilles_QC_v2.4.3.rnai.Gs.gct	FigShare	http://dx.doi.org/10.6084/m9.figshare.1019859	CP0004_20131120_19mer_trans_v1.chip	Achilles_QC_v2.4.3.shRNA.table.txt
HPAF-II Rep B p5	Screening	Deconvolution of pooled screening by NGS	HPAF-II Rep B p5	cBOTv8_sbsv3_allreps_log.gct	FigShare	http://dx.doi.org/10.6084/m9.figshare.1019859	Data processing pipeline	Achilles_QC_v2.4.3.rnai.gct	FigShare	http://dx.doi.org/10.6084/m9.figshare.1019859	Data transformation	Achilles_QC_v2.4.3.rnai.Gs.gct	FigShare	http://dx.doi.org/10.6084/m9.figshare.1019859	CP0004_20131120_19mer_trans_v1.chip	Achilles_QC_v2.4.3.shRNA.table.txt
HPAF-II Rep C p5	Screening	Deconvolution of pooled screening by NGS	HPAF-II Rep C p5	cBOTv8_sbsv3_allreps_log.gct	FigShare	http://dx.doi.org/10.6084/m9.figshare.1019859	Data processing pipeline	Achilles_QC_v2.4.3.rnai.gct	FigShare	http://dx.doi.org/10.6084/m9.figshare.1019859	Data transformation	Achilles_QC_v2.4.3.rnai.Gs.gct	FigShare	http://dx.doi.org/10.6084/m9.figshare.1019859	CP0004_20131120_19mer_trans_v1.chip	Achilles_QC_v2.4.3.shRNA.table.txt
HPAF-II Rep D p5	Screening	Deconvolution of pooled screening by NGS	HPAF-II Rep D p5	cBOTv8_sbsv3_allreps_log.gct	FigShare	http://dx.doi.org/10.6084/m9.figshare.1019859	Data processing pipeline	Achilles_QC_v2.4.3.rnai.gct	FigShare	http://dx.doi.org/10.6084/m9.figshare.1019859	Data transformation	Achilles_QC_v2.4.3.rnai.Gs.gct	FigShare	http://dx.doi.org/10.6084/m9.figshare.1019859	CP0004_20131120_19mer_trans_v1.chip	Achilles_QC_v2.4.3.shRNA.table.txt
Hs 683 REP A p8	Screening	Deconvolution of pooled screening by NGS	Hs 683 REP A p8	cBOTv8_sbsv3_allreps_log.gct	FigShare	http://dx.doi.org/10.6084/m9.figshare.1019859	Data processing pipeline	Achilles_QC_v2.4.3.rnai.gct	FigShare	http://dx.doi.org/10.6084/m9.figshare.1019859	Data transformation	Achilles_QC_v2.4.3.rnai.Gs.gct	FigShare	http://dx.doi.org/10.6084/m9.figshare.1019859	CP0004_20131120_19mer_trans_v1.chip	Achilles_QC_v2.4.3.shRNA.table.txt
Hs 683 REP B p8	Screening	Deconvolution of pooled screening by NGS	Hs 683 REP B p8	cBOTv8_sbsv3_allreps_log.gct	FigShare	http://dx.doi.org/10.6084/m9.figshare.1019859	Data processing pipeline	Achilles_QC_v2.4.3.rnai.gct	FigShare	http://dx.doi.org/10.6084/m9.figshare.1019859	Data transformation	Achilles_QC_v2.4.3.rnai.Gs.gct	FigShare	http://dx.doi.org/10.6084/m9.figshare.1019859	CP0004_20131120_19mer_trans_v1.chip	Achilles_QC_v2.4.3.shRNA.table.txt
Hs 683 REP C p8	Screening	Deconvolution of pooled screening by NGS	Hs 683 REP C p8	cBOTv8_sbsv3_allreps_log.gct	FigShare	http://dx.doi.org/10.6084/m9.figshare.1019859	Data processing pipeline	Achilles_QC_v2.4.3.rnai.gct	FigShare	http://dx.doi.org/10.6084/m9.figshare.1019859	Data transformation	Achilles_QC_v2.4.3.rnai.Gs.gct	FigShare	http://dx.doi.org/10.6084/m9.figshare.1019859	CP0004_20131120_19mer_trans_v1.chip	Achilles_QC_v2.4.3.shRNA.table.txt
Hs 683 REP D p8	Screening	Deconvolution of pooled screening by NGS	Hs 683 REP D p8	cBOTv8_sbsv3_allreps_log.gct	FigShare	http://dx.doi.org/10.6084/m9.figshare.1019859	Data processing pipeline	Achilles_QC_v2.4.3.rnai.gct	FigShare	http://dx.doi.org/10.6084/m9.figshare.1019859	Data transformation	Achilles_QC_v2.4.3.rnai.Gs.gct	FigShare	http://dx.doi.org/10.6084/m9.figshare.1019859	CP0004_20131120_19mer_trans_v1.chip	Achilles_QC_v2.4.3.shRNA.table.txt
Hs 766T Rep A P6	Screening	Deconvolution of pooled screening by NGS	Hs 766T Rep A P6	cBOTv8_sbsv3_allreps_log.gct	FigShare	http://dx.doi.org/10.6084/m9.figshare.1019859	Data processing pipeline	Achilles_QC_v2.4.3.rnai.gct	FigShare	http://dx.doi.org/10.6084/m9.figshare.1019859	Data transformation	Achilles_QC_v2.4.3.rnai.Gs.gct	FigShare	http://dx.doi.org/10.6084/m9.figshare.1019859	CP0004_20131120_19mer_trans_v1.chip	Achilles_QC_v2.4.3.shRNA.table.txt
Hs 766T Rep B P6	Screening	Deconvolution of pooled screening by NGS	Hs 766T Rep B P6	cBOTv8_sbsv3_allreps_log.gct	FigShare	http://dx.doi.org/10.6084/m9.figshare.1019859	Data processing pipeline	Achilles_QC_v2.4.3.rnai.gct	FigShare	http://dx.doi.org/10.6084/m9.figshare.1019859	Data transformation	Achilles_QC_v2.4.3.rnai.Gs.gct	FigShare	http://dx.doi.org/10.6084/m9.figshare.1019859	CP0004_20131120_19mer_trans_v1.chip	Achilles_QC_v2.4.3.shRNA.table.txt
Hs 766T Rep C P6	Screening	Deconvolution of pooled screening by NGS	Hs 766T Rep C P6	cBOTv8_sbsv3_allreps_log.gct	FigShare	http://dx.doi.org/10.6084/m9.figshare.1019859	Data processing pipeline	Achilles_QC_v2.4.3.rnai.gct	FigShare	http://dx.doi.org/10.6084/m9.figshare.1019859	Data transformation	Achilles_QC_v2.4.3.rnai.Gs.gct	FigShare	http://dx.doi.org/10.6084/m9.figshare.1019859	CP0004_20131120_19mer_trans_v1.chip	Achilles_QC_v2.4.3.shRNA.table.txt
Hs 766T Rep D P6	Screening	Deconvolution of pooled screening by NGS	Hs 766T Rep D P6	cBOTv8_sbsv3_allreps_log.gct	FigShare	http://dx.doi.org/10.6084/m9.figshare.1019859	Data processing pipeline	Achilles_QC_v2.4.3.rnai.gct	FigShare	http://dx.doi.org/10.6084/m9.figshare.1019859	Data transformation	Achilles_QC_v2.4.3.rnai.Gs.gct	FigShare	http://dx.doi.org/10.6084/m9.figshare.1019859	CP0004_20131120_19mer_trans_v1.chip	Achilles_QC_v2.4.3.shRNA.table.txt
Hs 944.T REP A p8	Screening	Deconvolution of pooled screening by NGS	Hs 944.T REP A p8	cBOTv8_sbsv3_allreps_log.gct	FigShare	http://dx.doi.org/10.6084/m9.figshare.1019859	Data processing pipeline	Achilles_QC_v2.4.3.rnai.gct	FigShare	http://dx.doi.org/10.6084/m9.figshare.1019859	Data transformation	Achilles_QC_v2.4.3.rnai.Gs.gct	FigShare	http://dx.doi.org/10.6084/m9.figshare.1019859	CP0004_20131120_19mer_trans_v1.chip	Achilles_QC_v2.4.3.shRNA.table.txt
Hs 944.T REP B p8	Screening	Deconvolution of pooled screening by NGS	Hs 944.T REP B p8	cBOTv8_sbsv3_allreps_log.gct	FigShare	http://dx.doi.org/10.6084/m9.figshare.1019859	Data processing pipeline	Achilles_QC_v2.4.3.rnai.gct	FigShare	http://dx.doi.org/10.6084/m9.figshare.1019859	Data transformation	Achilles_QC_v2.4.3.rnai.Gs.gct	FigShare	http://dx.doi.org/10.6084/m9.figshare.1019859	CP0004_20131120_19mer_trans_v1.chip	Achilles_QC_v2.4.3.shRNA.table.txt
Hs 944.T REP C p8	Screening	Deconvolution of pooled screening by NGS	Hs 944.T REP C p8	cBOTv8_sbsv3_allreps_log.gct	FigShare	http://dx.doi.org/10.6084/m9.figshare.1019859	Data processing pipeline	Achilles_QC_v2.4.3.rnai.gct	FigShare	http://dx.doi.org/10.6084/m9.figshare.1019859	Data transformation	Achilles_QC_v2.4.3.rnai.Gs.gct	FigShare	http://dx.doi.org/10.6084/m9.figshare.1019859	CP0004_20131120_19mer_trans_v1.chip	Achilles_QC_v2.4.3.shRNA.table.txt
Hs 944.T REP D p8	Screening	Deconvolution of pooled screening by NGS	Hs 944.T REP D p8	cBOTv8_sbsv3_allreps_log.gct	FigShare	http://dx.doi.org/10.6084/m9.figshare.1019859	Data processing pipeline	Achilles_QC_v2.4.3.rnai.gct	FigShare	http://dx.doi.org/10.6084/m9.figshare.1019859	Data transformation	Achilles_QC_v2.4.3.rnai.Gs.gct	FigShare	http://dx.doi.org/10.6084/m9.figshare.1019859	CP0004_20131120_19mer_trans_v1.chip	Achilles_QC_v2.4.3.shRNA.table.txt
HT-1197 REP A p10	Screening	Deconvolution of pooled screening by NGS	HT-1197 REP A p10	cBOTv8_sbsv3_allreps_log.gct	FigShare	http://dx.doi.org/10.6084/m9.figshare.1019859	Data processing pipeline	Achilles_QC_v2.4.3.rnai.gct	FigShare	http://dx.doi.org/10.6084/m9.figshare.1019859	Data transformation	Achilles_QC_v2.4.3.rnai.Gs.gct	FigShare	http://dx.doi.org/10.6084/m9.figshare.1019859	CP0004_20131120_19mer_trans_v1.chip	Achilles_QC_v2.4.3.shRNA.table.txt
HT-1197 REP B p10	Screening	Deconvolution of pooled screening by NGS	HT-1197 REP B p10	cBOTv8_sbsv3_allreps_log.gct	FigShare	http://dx.doi.org/10.6084/m9.figshare.1019859	Data processing pipeline	Achilles_QC_v2.4.3.rnai.gct	FigShare	http://dx.doi.org/10.6084/m9.figshare.1019859	Data transformation	Achilles_QC_v2.4.3.rnai.Gs.gct	FigShare	http://dx.doi.org/10.6084/m9.figshare.1019859	CP0004_20131120_19mer_trans_v1.chip	Achilles_QC_v2.4.3.shRNA.table.txt
HT-1197 REP C p10	Screening	Deconvolution of pooled screening by NGS	HT-1197 REP C p10	cBOTv8_sbsv3_allreps_log.gct	FigShare	http://dx.doi.org/10.6084/m9.figshare.1019859	Data processing pipeline	Achilles_QC_v2.4.3.rnai.gct	FigShare	http://dx.doi.org/10.6084/m9.figshare.1019859	Data transformation	Achilles_QC_v2.4.3.rnai.Gs.gct	FigShare	http://dx.doi.org/10.6084/m9.figshare.1019859	CP0004_20131120_19mer_trans_v1.chip	Achilles_QC_v2.4.3.shRNA.table.txt
HT-1197 REP D p10	Screening	Deconvolution of pooled screening by NGS	HT-1197 REP D p10	cBOTv8_sbsv3_allreps_log.gct	FigShare	http://dx.doi.org/10.6084/m9.figshare.1019859	Data processing pipeline	Achilles_QC_v2.4.3.rnai.gct	FigShare	http://dx.doi.org/10.6084/m9.figshare.1019859	Data transformation	Achilles_QC_v2.4.3.rnai.Gs.gct	FigShare	http://dx.doi.org/10.6084/m9.figshare.1019859	CP0004_20131120_19mer_trans_v1.chip	Achilles_QC_v2.4.3.shRNA.table.txt
HT-29 REP A p8	Screening	Deconvolution of pooled screening by NGS	HT-29 REP A p8	cBOTv8_sbsv3_allreps_log.gct	FigShare	http://dx.doi.org/10.6084/m9.figshare.1019859	Data processing pipeline	Achilles_QC_v2.4.3.rnai.gct	FigShare	http://dx.doi.org/10.6084/m9.figshare.1019859	Data transformation	Achilles_QC_v2.4.3.rnai.Gs.gct	FigShare	http://dx.doi.org/10.6084/m9.figshare.1019859	CP0004_20131120_19mer_trans_v1.chip	Achilles_QC_v2.4.3.shRNA.table.txt
HT-29 REP B p8	Screening	Deconvolution of pooled screening by NGS	HT-29 REP B p8	cBOTv8_sbsv3_allreps_log.gct	FigShare	http://dx.doi.org/10.6084/m9.figshare.1019859	Data processing pipeline	Achilles_QC_v2.4.3.rnai.gct	FigShare	http://dx.doi.org/10.6084/m9.figshare.1019859	Data transformation	Achilles_QC_v2.4.3.rnai.Gs.gct	FigShare	http://dx.doi.org/10.6084/m9.figshare.1019859	CP0004_20131120_19mer_trans_v1.chip	Achilles_QC_v2.4.3.shRNA.table.txt
HT-29 REP C p8	Screening	Deconvolution of pooled screening by NGS	HT-29 REP C p8	cBOTv8_sbsv3_allreps_log.gct	FigShare	http://dx.doi.org/10.6084/m9.figshare.1019859	Data processing pipeline	Achilles_QC_v2.4.3.rnai.gct	FigShare	http://dx.doi.org/10.6084/m9.figshare.1019859	Data transformation	Achilles_QC_v2.4.3.rnai.Gs.gct	FigShare	http://dx.doi.org/10.6084/m9.figshare.1019859	CP0004_20131120_19mer_trans_v1.chip	Achilles_QC_v2.4.3.shRNA.table.txt
HT-29 REP D p8	Screening	Deconvolution of pooled screening by NGS	HT-29 REP D p8	cBOTv8_sbsv3_allreps_log.gct	FigShare	http://dx.doi.org/10.6084/m9.figshare.1019859	Data processing pipeline	Achilles_QC_v2.4.3.rnai.gct	FigShare	http://dx.doi.org/10.6084/m9.figshare.1019859	Data transformation	Achilles_QC_v2.4.3.rnai.Gs.gct	FigShare	http://dx.doi.org/10.6084/m9.figshare.1019859	CP0004_20131120_19mer_trans_v1.chip	Achilles_QC_v2.4.3.shRNA.table.txt
HT55 REP A p8	Screening	Deconvolution of pooled screening by NGS	HT55 REP A p8	cBOTv8_sbsv3_allreps_log.gct	FigShare	http://dx.doi.org/10.6084/m9.figshare.1019859	Data processing pipeline	Achilles_QC_v2.4.3.rnai.gct	FigShare	http://dx.doi.org/10.6084/m9.figshare.1019859	Data transformation	Achilles_QC_v2.4.3.rnai.Gs.gct	FigShare	http://dx.doi.org/10.6084/m9.figshare.1019859	CP0004_20131120_19mer_trans_v1.chip	Achilles_QC_v2.4.3.shRNA.table.txt
HT55 REP B p8	Screening	Deconvolution of pooled screening by NGS	HT55 REP B p8	cBOTv8_sbsv3_allreps_log.gct	FigShare	http://dx.doi.org/10.6084/m9.figshare.1019859	Data processing pipeline	Achilles_QC_v2.4.3.rnai.gct	FigShare	http://dx.doi.org/10.6084/m9.figshare.1019859	Data transformation	Achilles_QC_v2.4.3.rnai.Gs.gct	FigShare	http://dx.doi.org/10.6084/m9.figshare.1019859	CP0004_20131120_19mer_trans_v1.chip	Achilles_QC_v2.4.3.shRNA.table.txt
HT55 REP C p8	Screening	Deconvolution of pooled screening by NGS	HT55 REP C p8	cBOTv8_sbsv3_allreps_log.gct	FigShare	http://dx.doi.org/10.6084/m9.figshare.1019859	Data processing pipeline	Achilles_QC_v2.4.3.rnai.gct	FigShare	http://dx.doi.org/10.6084/m9.figshare.1019859	Data transformation	Achilles_QC_v2.4.3.rnai.Gs.gct	FigShare	http://dx.doi.org/10.6084/m9.figshare.1019859	CP0004_20131120_19mer_trans_v1.chip	Achilles_QC_v2.4.3.shRNA.table.txt
HT55 REP D p8	Screening	Deconvolution of pooled screening by NGS	HT55 REP D p8	cBOTv8_sbsv3_allreps_log.gct	FigShare	http://dx.doi.org/10.6084/m9.figshare.1019859	Data processing pipeline	Achilles_QC_v2.4.3.rnai.gct	FigShare	http://dx.doi.org/10.6084/m9.figshare.1019859	Data transformation	Achilles_QC_v2.4.3.rnai.Gs.gct	FigShare	http://dx.doi.org/10.6084/m9.figshare.1019859	CP0004_20131120_19mer_trans_v1.chip	Achilles_QC_v2.4.3.shRNA.table.txt
HuG1-N Rep A p7	Screening	Deconvolution of pooled screening by NGS	HuG1-N Rep A p7	cBOTv8_sbsv3_allreps_log.gct	FigShare	http://dx.doi.org/10.6084/m9.figshare.1019859	Data processing pipeline	Achilles_QC_v2.4.3.rnai.gct	FigShare	http://dx.doi.org/10.6084/m9.figshare.1019859	Data transformation	Achilles_QC_v2.4.3.rnai.Gs.gct	FigShare	http://dx.doi.org/10.6084/m9.figshare.1019859	CP0004_20131120_19mer_trans_v1.chip	Achilles_QC_v2.4.3.shRNA.table.txt
HuG1-N Rep B p7	Screening	Deconvolution of pooled screening by NGS	HuG1-N Rep B p7	cBOTv8_sbsv3_allreps_log.gct	FigShare	http://dx.doi.org/10.6084/m9.figshare.1019859	Data processing pipeline	Achilles_QC_v2.4.3.rnai.gct	FigShare	http://dx.doi.org/10.6084/m9.figshare.1019859	Data transformation	Achilles_QC_v2.4.3.rnai.Gs.gct	FigShare	http://dx.doi.org/10.6084/m9.figshare.1019859	CP0004_20131120_19mer_trans_v1.chip	Achilles_QC_v2.4.3.shRNA.table.txt
HuG1-N Rep C p7	Screening	Deconvolution of pooled screening by NGS	HuG1-N Rep C p7	cBOTv8_sbsv3_allreps_log.gct	FigShare	http://dx.doi.org/10.6084/m9.figshare.1019859	Data processing pipeline	Achilles_QC_v2.4.3.rnai.gct	FigShare	http://dx.doi.org/10.6084/m9.figshare.1019859	Data transformation	Achilles_QC_v2.4.3.rnai.Gs.gct	FigShare	http://dx.doi.org/10.6084/m9.figshare.1019859	CP0004_20131120_19mer_trans_v1.chip	Achilles_QC_v2.4.3.shRNA.table.txt
HuG1-N Rep D p7	Screening	Deconvolution of pooled screening by NGS	HuG1-N Rep D p7	cBOTv8_sbsv3_allreps_log.gct	FigShare	http://dx.doi.org/10.6084/m9.figshare.1019859	Data processing pipeline	Achilles_QC_v2.4.3.rnai.gct	FigShare	http://dx.doi.org/10.6084/m9.figshare.1019859	Data transformation	Achilles_QC_v2.4.3.rnai.Gs.gct	FigShare	http://dx.doi.org/10.6084/m9.figshare.1019859	CP0004_20131120_19mer_trans_v1.chip	Achilles_QC_v2.4.3.shRNA.table.txt
HuTu80 REP A p7	Screening	Deconvolution of pooled screening by NGS	HuTu80 REP A p7	cBOTv8_sbsv3_allreps_log.gct	FigShare	http://dx.doi.org/10.6084/m9.figshare.1019859	Data processing pipeline	Achilles_QC_v2.4.3.rnai.gct	FigShare	http://dx.doi.org/10.6084/m9.figshare.1019859	Data transformation	Achilles_QC_v2.4.3.rnai.Gs.gct	FigShare	http://dx.doi.org/10.6084/m9.figshare.1019859	CP0004_20131120_19mer_trans_v1.chip	Achilles_QC_v2.4.3.shRNA.table.txt
HuTu80 REP B p7	Screening	Deconvolution of pooled screening by NGS	HuTu80 REP B p7	cBOTv8_sbsv3_allreps_log.gct	FigShare	http://dx.doi.org/10.6084/m9.figshare.1019859	Data processing pipeline	Achilles_QC_v2.4.3.rnai.gct	FigShare	http://dx.doi.org/10.6084/m9.figshare.1019859	Data transformation	Achilles_QC_v2.4.3.rnai.Gs.gct	FigShare	http://dx.doi.org/10.6084/m9.figshare.1019859	CP0004_20131120_19mer_trans_v1.chip	Achilles_QC_v2.4.3.shRNA.table.txt
HuTu80 REP D p7	Screening	Deconvolution of pooled screening by NGS	HuTu80 REP D p7	cBOTv8_sbsv3_allreps_log.gct	FigShare	http://dx.doi.org/10.6084/m9.figshare.1019859	Data processing pipeline	Achilles_QC_v2.4.3.rnai.gct	FigShare	http://dx.doi.org/10.6084/m9.figshare.1019859	Data transformation	Achilles_QC_v2.4.3.rnai.Gs.gct	FigShare	http://dx.doi.org/10.6084/m9.figshare.1019859	CP0004_20131120_19mer_trans_v1.chip	Achilles_QC_v2.4.3.shRNA.table.txt
IGR-39 REP A p8	Screening	Deconvolution of pooled screening by NGS	IGR-39 REP A p8	cBOTv8_sbsv3_allreps_log.gct	FigShare	http://dx.doi.org/10.6084/m9.figshare.1019859	Data processing pipeline	Achilles_QC_v2.4.3.rnai.gct	FigShare	http://dx.doi.org/10.6084/m9.figshare.1019859	Data transformation	Achilles_QC_v2.4.3.rnai.Gs.gct	FigShare	http://dx.doi.org/10.6084/m9.figshare.1019859	CP0004_20131120_19mer_trans_v1.chip	Achilles_QC_v2.4.3.shRNA.table.txt
IGR-39 REP B p8	Screening	Deconvolution of pooled screening by NGS	IGR-39 REP B p8	cBOTv8_sbsv3_allreps_log.gct	FigShare	http://dx.doi.org/10.6084/m9.figshare.1019859	Data processing pipeline	Achilles_QC_v2.4.3.rnai.gct	FigShare	http://dx.doi.org/10.6084/m9.figshare.1019859	Data transformation	Achilles_QC_v2.4.3.rnai.Gs.gct	FigShare	http://dx.doi.org/10.6084/m9.figshare.1019859	CP0004_20131120_19mer_trans_v1.chip	Achilles_QC_v2.4.3.shRNA.table.txt
IGR-39 REP C p8	Screening	Deconvolution of pooled screening by NGS	IGR-39 REP C p8	cBOTv8_sbsv3_allreps_log.gct	FigShare	http://dx.doi.org/10.6084/m9.figshare.1019859	Data processing pipeline	Achilles_QC_v2.4.3.rnai.gct	FigShare	http://dx.doi.org/10.6084/m9.figshare.1019859	Data transformation	Achilles_QC_v2.4.3.rnai.Gs.gct	FigShare	http://dx.doi.org/10.6084/m9.figshare.1019859	CP0004_20131120_19mer_trans_v1.chip	Achilles_QC_v2.4.3.shRNA.table.txt
IGR-39 REP D p8	Screening	Deconvolution of pooled screening by NGS	IGR-39 REP D p8	cBOTv8_sbsv3_allreps_log.gct	FigShare	http://dx.doi.org/10.6084/m9.figshare.1019859	Data processing pipeline	Achilles_QC_v2.4.3.rnai.gct	FigShare	http://dx.doi.org/10.6084/m9.figshare.1019859	Data transformation	Achilles_QC_v2.4.3.rnai.Gs.gct	FigShare	http://dx.doi.org/10.6084/m9.figshare.1019859	CP0004_20131120_19mer_trans_v1.chip	Achilles_QC_v2.4.3.shRNA.table.txt
IOMM-LEE REP A p8	Screening	Deconvolution of pooled screening by NGS	IOMM-LEE REP A p8	cBOTv8_sbsv3_allreps_log.gct	FigShare	http://dx.doi.org/10.6084/m9.figshare.1019859	Data processing pipeline	Achilles_QC_v2.4.3.rnai.gct	FigShare	http://dx.doi.org/10.6084/m9.figshare.1019859	Data transformation	Achilles_QC_v2.4.3.rnai.Gs.gct	FigShare	http://dx.doi.org/10.6084/m9.figshare.1019859	CP0004_20131120_19mer_trans_v1.chip	Achilles_QC_v2.4.3.shRNA.table.txt
IOMM-LEE REP B p8	Screening	Deconvolution of pooled screening by NGS	IOMM-LEE REP B p8	cBOTv8_sbsv3_allreps_log.gct	FigShare	http://dx.doi.org/10.6084/m9.figshare.1019859	Data processing pipeline	Achilles_QC_v2.4.3.rnai.gct	FigShare	http://dx.doi.org/10.6084/m9.figshare.1019859	Data transformation	Achilles_QC_v2.4.3.rnai.Gs.gct	FigShare	http://dx.doi.org/10.6084/m9.figshare.1019859	CP0004_20131120_19mer_trans_v1.chip	Achilles_QC_v2.4.3.shRNA.table.txt
IOMM-LEE REP C p8	Screening	Deconvolution of pooled screening by NGS	IOMM-LEE REP C p8	cBOTv8_sbsv3_allreps_log.gct	FigShare	http://dx.doi.org/10.6084/m9.figshare.1019859	Data processing pipeline	Achilles_QC_v2.4.3.rnai.gct	FigShare	http://dx.doi.org/10.6084/m9.figshare.1019859	Data transformation	Achilles_QC_v2.4.3.rnai.Gs.gct	FigShare	http://dx.doi.org/10.6084/m9.figshare.1019859	CP0004_20131120_19mer_trans_v1.chip	Achilles_QC_v2.4.3.shRNA.table.txt
IOMM-LEE REP D p8	Screening	Deconvolution of pooled screening by NGS	IOMM-LEE REP D p8	cBOTv8_sbsv3_allreps_log.gct	FigShare	http://dx.doi.org/10.6084/m9.figshare.1019859	Data processing pipeline	Achilles_QC_v2.4.3.rnai.gct	FigShare	http://dx.doi.org/10.6084/m9.figshare.1019859	Data transformation	Achilles_QC_v2.4.3.rnai.Gs.gct	FigShare	http://dx.doi.org/10.6084/m9.figshare.1019859	CP0004_20131120_19mer_trans_v1.chip	Achilles_QC_v2.4.3.shRNA.table.txt
JHOC-5 REP A p8	Screening	Deconvolution of pooled screening by NGS	JHOC-5 REP A p8	cBOTv8_sbsv3_allreps_log.gct	FigShare	http://dx.doi.org/10.6084/m9.figshare.1019859	Data processing pipeline	Achilles_QC_v2.4.3.rnai.gct	FigShare	http://dx.doi.org/10.6084/m9.figshare.1019859	Data transformation	Achilles_QC_v2.4.3.rnai.Gs.gct	FigShare	http://dx.doi.org/10.6084/m9.figshare.1019859	CP0004_20131120_19mer_trans_v1.chip	Achilles_QC_v2.4.3.shRNA.table.txt
JHOC-5 REP B p8	Screening	Deconvolution of pooled screening by NGS	JHOC-5 REP B p8	cBOTv8_sbsv3_allreps_log.gct	FigShare	http://dx.doi.org/10.6084/m9.figshare.1019859	Data processing pipeline	Achilles_QC_v2.4.3.rnai.gct	FigShare	http://dx.doi.org/10.6084/m9.figshare.1019859	Data transformation	Achilles_QC_v2.4.3.rnai.Gs.gct	FigShare	http://dx.doi.org/10.6084/m9.figshare.1019859	CP0004_20131120_19mer_trans_v1.chip	Achilles_QC_v2.4.3.shRNA.table.txt
JHOC-5 REP C p8	Screening	Deconvolution of pooled screening by NGS	JHOC-5 REP C p8	cBOTv8_sbsv3_allreps_log.gct	FigShare	http://dx.doi.org/10.6084/m9.figshare.1019859	Data processing pipeline	Achilles_QC_v2.4.3.rnai.gct	FigShare	http://dx.doi.org/10.6084/m9.figshare.1019859	Data transformation	Achilles_QC_v2.4.3.rnai.Gs.gct	FigShare	http://dx.doi.org/10.6084/m9.figshare.1019859	CP0004_20131120_19mer_trans_v1.chip	Achilles_QC_v2.4.3.shRNA.table.txt
JHOC-5 REP D p8	Screening	Deconvolution of pooled screening by NGS	JHOC-5 REP D p8	cBOTv8_sbsv3_allreps_log.gct	FigShare	http://dx.doi.org/10.6084/m9.figshare.1019859	Data processing pipeline	Achilles_QC_v2.4.3.rnai.gct	FigShare	http://dx.doi.org/10.6084/m9.figshare.1019859	Data transformation	Achilles_QC_v2.4.3.rnai.Gs.gct	FigShare	http://dx.doi.org/10.6084/m9.figshare.1019859	CP0004_20131120_19mer_trans_v1.chip	Achilles_QC_v2.4.3.shRNA.table.txt
JHOM-1 Rep A p9	Screening	Deconvolution of pooled screening by NGS	JHOM-1 Rep A p9	cBOTv8_sbsv3_allreps_log.gct	FigShare	http://dx.doi.org/10.6084/m9.figshare.1019859	Data processing pipeline	Achilles_QC_v2.4.3.rnai.gct	FigShare	http://dx.doi.org/10.6084/m9.figshare.1019859	Data transformation	Achilles_QC_v2.4.3.rnai.Gs.gct	FigShare	http://dx.doi.org/10.6084/m9.figshare.1019859	CP0004_20131120_19mer_trans_v1.chip	Achilles_QC_v2.4.3.shRNA.table.txt
JHOM-1 Rep B p9	Screening	Deconvolution of pooled screening by NGS	JHOM-1 Rep B p9	cBOTv8_sbsv3_allreps_log.gct	FigShare	http://dx.doi.org/10.6084/m9.figshare.1019859	Data processing pipeline	Achilles_QC_v2.4.3.rnai.gct	FigShare	http://dx.doi.org/10.6084/m9.figshare.1019859	Data transformation	Achilles_QC_v2.4.3.rnai.Gs.gct	FigShare	http://dx.doi.org/10.6084/m9.figshare.1019859	CP0004_20131120_19mer_trans_v1.chip	Achilles_QC_v2.4.3.shRNA.table.txt
JHOM-1 Rep C p9	Screening	Deconvolution of pooled screening by NGS	JHOM-1 Rep C p9	cBOTv8_sbsv3_allreps_log.gct	FigShare	http://dx.doi.org/10.6084/m9.figshare.1019859	Data processing pipeline	Achilles_QC_v2.4.3.rnai.gct	FigShare	http://dx.doi.org/10.6084/m9.figshare.1019859	Data transformation	Achilles_QC_v2.4.3.rnai.Gs.gct	FigShare	http://dx.doi.org/10.6084/m9.figshare.1019859	CP0004_20131120_19mer_trans_v1.chip	Achilles_QC_v2.4.3.shRNA.table.txt
JHOM-1 Rep D p9	Screening	Deconvolution of pooled screening by NGS	JHOM-1 Rep D p9	cBOTv8_sbsv3_allreps_log.gct	FigShare	http://dx.doi.org/10.6084/m9.figshare.1019859	Data processing pipeline	Achilles_QC_v2.4.3.rnai.gct	FigShare	http://dx.doi.org/10.6084/m9.figshare.1019859	Data transformation	Achilles_QC_v2.4.3.rnai.Gs.gct	FigShare	http://dx.doi.org/10.6084/m9.figshare.1019859	CP0004_20131120_19mer_trans_v1.chip	Achilles_QC_v2.4.3.shRNA.table.txt
JJN-3 REP A p8	Screening	Deconvolution of pooled screening by NGS	JJN-3 REP A p8	cBOTv8_sbsv3_allreps_log.gct	FigShare	http://dx.doi.org/10.6084/m9.figshare.1019859	Data processing pipeline	Achilles_QC_v2.4.3.rnai.gct	FigShare	http://dx.doi.org/10.6084/m9.figshare.1019859	Data transformation	Achilles_QC_v2.4.3.rnai.Gs.gct	FigShare	http://dx.doi.org/10.6084/m9.figshare.1019859	CP0004_20131120_19mer_trans_v1.chip	Achilles_QC_v2.4.3.shRNA.table.txt
JJN-3 REP B p8	Screening	Deconvolution of pooled screening by NGS	JJN-3 REP B p8	cBOTv8_sbsv3_allreps_log.gct	FigShare	http://dx.doi.org/10.6084/m9.figshare.1019859	Data processing pipeline	Achilles_QC_v2.4.3.rnai.gct	FigShare	http://dx.doi.org/10.6084/m9.figshare.1019859	Data transformation	Achilles_QC_v2.4.3.rnai.Gs.gct	FigShare	http://dx.doi.org/10.6084/m9.figshare.1019859	CP0004_20131120_19mer_trans_v1.chip	Achilles_QC_v2.4.3.shRNA.table.txt
JJN-3 REP C p8	Screening	Deconvolution of pooled screening by NGS	JJN-3 REP C p8	cBOTv8_sbsv3_allreps_log.gct	FigShare	http://dx.doi.org/10.6084/m9.figshare.1019859	Data processing pipeline	Achilles_QC_v2.4.3.rnai.gct	FigShare	http://dx.doi.org/10.6084/m9.figshare.1019859	Data transformation	Achilles_QC_v2.4.3.rnai.Gs.gct	FigShare	http://dx.doi.org/10.6084/m9.figshare.1019859	CP0004_20131120_19mer_trans_v1.chip	Achilles_QC_v2.4.3.shRNA.table.txt
JJN-3 REP D p8	Screening	Deconvolution of pooled screening by NGS	JJN-3 REP D p8	cBOTv8_sbsv3_allreps_log.gct	FigShare	http://dx.doi.org/10.6084/m9.figshare.1019859	Data processing pipeline	Achilles_QC_v2.4.3.rnai.gct	FigShare	http://dx.doi.org/10.6084/m9.figshare.1019859	Data transformation	Achilles_QC_v2.4.3.rnai.Gs.gct	FigShare	http://dx.doi.org/10.6084/m9.figshare.1019859	CP0004_20131120_19mer_trans_v1.chip	Achilles_QC_v2.4.3.shRNA.table.txt
K-562 Rep A p8	Screening	Deconvolution of pooled screening by NGS	K-562 Rep A p8	cBOTv8_sbsv3_allreps_log.gct	FigShare	http://dx.doi.org/10.6084/m9.figshare.1019859	Data processing pipeline	Achilles_QC_v2.4.3.rnai.gct	FigShare	http://dx.doi.org/10.6084/m9.figshare.1019859	Data transformation	Achilles_QC_v2.4.3.rnai.Gs.gct	FigShare	http://dx.doi.org/10.6084/m9.figshare.1019859	CP0004_20131120_19mer_trans_v1.chip	Achilles_QC_v2.4.3.shRNA.table.txt
K-562 Rep B p8	Screening	Deconvolution of pooled screening by NGS	K-562 Rep B p8	cBOTv8_sbsv3_allreps_log.gct	FigShare	http://dx.doi.org/10.6084/m9.figshare.1019859	Data processing pipeline	Achilles_QC_v2.4.3.rnai.gct	FigShare	http://dx.doi.org/10.6084/m9.figshare.1019859	Data transformation	Achilles_QC_v2.4.3.rnai.Gs.gct	FigShare	http://dx.doi.org/10.6084/m9.figshare.1019859	CP0004_20131120_19mer_trans_v1.chip	Achilles_QC_v2.4.3.shRNA.table.txt
K-562 Rep C p8	Screening	Deconvolution of pooled screening by NGS	K-562 Rep C p8	cBOTv8_sbsv3_allreps_log.gct	FigShare	http://dx.doi.org/10.6084/m9.figshare.1019859	Data processing pipeline	Achilles_QC_v2.4.3.rnai.gct	FigShare	http://dx.doi.org/10.6084/m9.figshare.1019859	Data transformation	Achilles_QC_v2.4.3.rnai.Gs.gct	FigShare	http://dx.doi.org/10.6084/m9.figshare.1019859	CP0004_20131120_19mer_trans_v1.chip	Achilles_QC_v2.4.3.shRNA.table.txt
K-562 Rep D p8	Screening	Deconvolution of pooled screening by NGS	K-562 Rep D p8	cBOTv8_sbsv3_allreps_log.gct	FigShare	http://dx.doi.org/10.6084/m9.figshare.1019859	Data processing pipeline	Achilles_QC_v2.4.3.rnai.gct	FigShare	http://dx.doi.org/10.6084/m9.figshare.1019859	Data transformation	Achilles_QC_v2.4.3.rnai.Gs.gct	FigShare	http://dx.doi.org/10.6084/m9.figshare.1019859	CP0004_20131120_19mer_trans_v1.chip	Achilles_QC_v2.4.3.shRNA.table.txt
KALS-1 Rep A p11	Screening	Deconvolution of pooled screening by NGS	KALS-1 Rep A p11	cBOTv8_sbsv3_allreps_log.gct	FigShare	http://dx.doi.org/10.6084/m9.figshare.1019859	Data processing pipeline	Achilles_QC_v2.4.3.rnai.gct	FigShare	http://dx.doi.org/10.6084/m9.figshare.1019859	Data transformation	Achilles_QC_v2.4.3.rnai.Gs.gct	FigShare	http://dx.doi.org/10.6084/m9.figshare.1019859	CP0004_20131120_19mer_trans_v1.chip	Achilles_QC_v2.4.3.shRNA.table.txt
KALS-1 Rep B p11	Screening	Deconvolution of pooled screening by NGS	KALS-1 Rep B p11	cBOTv8_sbsv3_allreps_log.gct	FigShare	http://dx.doi.org/10.6084/m9.figshare.1019859	Data processing pipeline	Achilles_QC_v2.4.3.rnai.gct	FigShare	http://dx.doi.org/10.6084/m9.figshare.1019859	Data transformation	Achilles_QC_v2.4.3.rnai.Gs.gct	FigShare	http://dx.doi.org/10.6084/m9.figshare.1019859	CP0004_20131120_19mer_trans_v1.chip	Achilles_QC_v2.4.3.shRNA.table.txt
KALS-1 Rep C p11	Screening	Deconvolution of pooled screening by NGS	KALS-1 Rep C p11	cBOTv8_sbsv3_allreps_log.gct	FigShare	http://dx.doi.org/10.6084/m9.figshare.1019859	Data processing pipeline	Achilles_QC_v2.4.3.rnai.gct	FigShare	http://dx.doi.org/10.6084/m9.figshare.1019859	Data transformation	Achilles_QC_v2.4.3.rnai.Gs.gct	FigShare	http://dx.doi.org/10.6084/m9.figshare.1019859	CP0004_20131120_19mer_trans_v1.chip	Achilles_QC_v2.4.3.shRNA.table.txt
KALS-1 Rep D p11	Screening	Deconvolution of pooled screening by NGS	KALS-1 Rep D p11	cBOTv8_sbsv3_allreps_log.gct	FigShare	http://dx.doi.org/10.6084/m9.figshare.1019859	Data processing pipeline	Achilles_QC_v2.4.3.rnai.gct	FigShare	http://dx.doi.org/10.6084/m9.figshare.1019859	Data transformation	Achilles_QC_v2.4.3.rnai.Gs.gct	FigShare	http://dx.doi.org/10.6084/m9.figshare.1019859	CP0004_20131120_19mer_trans_v1.chip	Achilles_QC_v2.4.3.shRNA.table.txt
Kasumi-1 Rep A p7	Screening	Deconvolution of pooled screening by NGS	Kasumi-1 Rep A p7	cBOTv8_sbsv3_allreps_log.gct	FigShare	http://dx.doi.org/10.6084/m9.figshare.1019859	Data processing pipeline	Achilles_QC_v2.4.3.rnai.gct	FigShare	http://dx.doi.org/10.6084/m9.figshare.1019859	Data transformation	Achilles_QC_v2.4.3.rnai.Gs.gct	FigShare	http://dx.doi.org/10.6084/m9.figshare.1019859	CP0004_20131120_19mer_trans_v1.chip	Achilles_QC_v2.4.3.shRNA.table.txt
Kasumi-1 Rep B p7	Screening	Deconvolution of pooled screening by NGS	Kasumi-1 Rep B p7	cBOTv8_sbsv3_allreps_log.gct	FigShare	http://dx.doi.org/10.6084/m9.figshare.1019859	Data processing pipeline	Achilles_QC_v2.4.3.rnai.gct	FigShare	http://dx.doi.org/10.6084/m9.figshare.1019859	Data transformation	Achilles_QC_v2.4.3.rnai.Gs.gct	FigShare	http://dx.doi.org/10.6084/m9.figshare.1019859	CP0004_20131120_19mer_trans_v1.chip	Achilles_QC_v2.4.3.shRNA.table.txt
Kasumi-1 Rep C p7	Screening	Deconvolution of pooled screening by NGS	Kasumi-1 Rep C p7	cBOTv8_sbsv3_allreps_log.gct	FigShare	http://dx.doi.org/10.6084/m9.figshare.1019859	Data processing pipeline	Achilles_QC_v2.4.3.rnai.gct	FigShare	http://dx.doi.org/10.6084/m9.figshare.1019859	Data transformation	Achilles_QC_v2.4.3.rnai.Gs.gct	FigShare	http://dx.doi.org/10.6084/m9.figshare.1019859	CP0004_20131120_19mer_trans_v1.chip	Achilles_QC_v2.4.3.shRNA.table.txt
Kasumi-1 Rep D p7	Screening	Deconvolution of pooled screening by NGS	Kasumi-1 Rep D p7	cBOTv8_sbsv3_allreps_log.gct	FigShare	http://dx.doi.org/10.6084/m9.figshare.1019859	Data processing pipeline	Achilles_QC_v2.4.3.rnai.gct	FigShare	http://dx.doi.org/10.6084/m9.figshare.1019859	Data transformation	Achilles_QC_v2.4.3.rnai.Gs.gct	FigShare	http://dx.doi.org/10.6084/m9.figshare.1019859	CP0004_20131120_19mer_trans_v1.chip	Achilles_QC_v2.4.3.shRNA.table.txt
KMS-12-BM REP A p8	Screening	Deconvolution of pooled screening by NGS	KMS-12-BM REP A p8	cBOTv8_sbsv3_allreps_log.gct	FigShare	http://dx.doi.org/10.6084/m9.figshare.1019859	Data processing pipeline	Achilles_QC_v2.4.3.rnai.gct	FigShare	http://dx.doi.org/10.6084/m9.figshare.1019859	Data transformation	Achilles_QC_v2.4.3.rnai.Gs.gct	FigShare	http://dx.doi.org/10.6084/m9.figshare.1019859	CP0004_20131120_19mer_trans_v1.chip	Achilles_QC_v2.4.3.shRNA.table.txt
KMS-12-BM REP B p8	Screening	Deconvolution of pooled screening by NGS	KMS-12-BM REP B p8	cBOTv8_sbsv3_allreps_log.gct	FigShare	http://dx.doi.org/10.6084/m9.figshare.1019859	Data processing pipeline	Achilles_QC_v2.4.3.rnai.gct	FigShare	http://dx.doi.org/10.6084/m9.figshare.1019859	Data transformation	Achilles_QC_v2.4.3.rnai.Gs.gct	FigShare	http://dx.doi.org/10.6084/m9.figshare.1019859	CP0004_20131120_19mer_trans_v1.chip	Achilles_QC_v2.4.3.shRNA.table.txt
KMS-12-BM REP C p8	Screening	Deconvolution of pooled screening by NGS	KMS-12-BM REP C p8	cBOTv8_sbsv3_allreps_log.gct	FigShare	http://dx.doi.org/10.6084/m9.figshare.1019859	Data processing pipeline	Achilles_QC_v2.4.3.rnai.gct	FigShare	http://dx.doi.org/10.6084/m9.figshare.1019859	Data transformation	Achilles_QC_v2.4.3.rnai.Gs.gct	FigShare	http://dx.doi.org/10.6084/m9.figshare.1019859	CP0004_20131120_19mer_trans_v1.chip	Achilles_QC_v2.4.3.shRNA.table.txt
KMS-12-BM REP D p8	Screening	Deconvolution of pooled screening by NGS	KMS-12-BM REP D p8	cBOTv8_sbsv3_allreps_log.gct	FigShare	http://dx.doi.org/10.6084/m9.figshare.1019859	Data processing pipeline	Achilles_QC_v2.4.3.rnai.gct	FigShare	http://dx.doi.org/10.6084/m9.figshare.1019859	Data transformation	Achilles_QC_v2.4.3.rnai.Gs.gct	FigShare	http://dx.doi.org/10.6084/m9.figshare.1019859	CP0004_20131120_19mer_trans_v1.chip	Achilles_QC_v2.4.3.shRNA.table.txt
KNS-60 Rep A p8	Screening	Deconvolution of pooled screening by NGS	KNS-60 Rep A p8	cBOTv8_sbsv3_allreps_log.gct	FigShare	http://dx.doi.org/10.6084/m9.figshare.1019859	Data processing pipeline	Achilles_QC_v2.4.3.rnai.gct	FigShare	http://dx.doi.org/10.6084/m9.figshare.1019859	Data transformation	Achilles_QC_v2.4.3.rnai.Gs.gct	FigShare	http://dx.doi.org/10.6084/m9.figshare.1019859	CP0004_20131120_19mer_trans_v1.chip	Achilles_QC_v2.4.3.shRNA.table.txt
KNS-60 Rep B p8	Screening	Deconvolution of pooled screening by NGS	KNS-60 Rep B p8	cBOTv8_sbsv3_allreps_log.gct	FigShare	http://dx.doi.org/10.6084/m9.figshare.1019859	Data processing pipeline	Achilles_QC_v2.4.3.rnai.gct	FigShare	http://dx.doi.org/10.6084/m9.figshare.1019859	Data transformation	Achilles_QC_v2.4.3.rnai.Gs.gct	FigShare	http://dx.doi.org/10.6084/m9.figshare.1019859	CP0004_20131120_19mer_trans_v1.chip	Achilles_QC_v2.4.3.shRNA.table.txt
KNS-60 Rep C p8	Screening	Deconvolution of pooled screening by NGS	KNS-60 Rep C p8	cBOTv8_sbsv3_allreps_log.gct	FigShare	http://dx.doi.org/10.6084/m9.figshare.1019859	Data processing pipeline	Achilles_QC_v2.4.3.rnai.gct	FigShare	http://dx.doi.org/10.6084/m9.figshare.1019859	Data transformation	Achilles_QC_v2.4.3.rnai.Gs.gct	FigShare	http://dx.doi.org/10.6084/m9.figshare.1019859	CP0004_20131120_19mer_trans_v1.chip	Achilles_QC_v2.4.3.shRNA.table.txt
KNS-60 Rep D p8	Screening	Deconvolution of pooled screening by NGS	KNS-60 Rep D p8	cBOTv8_sbsv3_allreps_log.gct	FigShare	http://dx.doi.org/10.6084/m9.figshare.1019859	Data processing pipeline	Achilles_QC_v2.4.3.rnai.gct	FigShare	http://dx.doi.org/10.6084/m9.figshare.1019859	Data transformation	Achilles_QC_v2.4.3.rnai.Gs.gct	FigShare	http://dx.doi.org/10.6084/m9.figshare.1019859	CP0004_20131120_19mer_trans_v1.chip	Achilles_QC_v2.4.3.shRNA.table.txt
KNS-81 Rep A p9	Screening	Deconvolution of pooled screening by NGS	KNS-81 Rep A p9	cBOTv8_sbsv3_allreps_log.gct	FigShare	http://dx.doi.org/10.6084/m9.figshare.1019859	Data processing pipeline	Achilles_QC_v2.4.3.rnai.gct	FigShare	http://dx.doi.org/10.6084/m9.figshare.1019859	Data transformation	Achilles_QC_v2.4.3.rnai.Gs.gct	FigShare	http://dx.doi.org/10.6084/m9.figshare.1019859	CP0004_20131120_19mer_trans_v1.chip	Achilles_QC_v2.4.3.shRNA.table.txt
KNS-81 Rep B p9	Screening	Deconvolution of pooled screening by NGS	KNS-81 Rep B p9	cBOTv8_sbsv3_allreps_log.gct	FigShare	http://dx.doi.org/10.6084/m9.figshare.1019859	Data processing pipeline	Achilles_QC_v2.4.3.rnai.gct	FigShare	http://dx.doi.org/10.6084/m9.figshare.1019859	Data transformation	Achilles_QC_v2.4.3.rnai.Gs.gct	FigShare	http://dx.doi.org/10.6084/m9.figshare.1019859	CP0004_20131120_19mer_trans_v1.chip	Achilles_QC_v2.4.3.shRNA.table.txt
KNS-81 Rep C p9	Screening	Deconvolution of pooled screening by NGS	KNS-81 Rep C p9	cBOTv8_sbsv3_allreps_log.gct	FigShare	http://dx.doi.org/10.6084/m9.figshare.1019859	Data processing pipeline	Achilles_QC_v2.4.3.rnai.gct	FigShare	http://dx.doi.org/10.6084/m9.figshare.1019859	Data transformation	Achilles_QC_v2.4.3.rnai.Gs.gct	FigShare	http://dx.doi.org/10.6084/m9.figshare.1019859	CP0004_20131120_19mer_trans_v1.chip	Achilles_QC_v2.4.3.shRNA.table.txt
KNS-81 Rep D p9	Screening	Deconvolution of pooled screening by NGS	KNS-81 Rep D p9	cBOTv8_sbsv3_allreps_log.gct	FigShare	http://dx.doi.org/10.6084/m9.figshare.1019859	Data processing pipeline	Achilles_QC_v2.4.3.rnai.gct	FigShare	http://dx.doi.org/10.6084/m9.figshare.1019859	Data transformation	Achilles_QC_v2.4.3.rnai.Gs.gct	FigShare	http://dx.doi.org/10.6084/m9.figshare.1019859	CP0004_20131120_19mer_trans_v1.chip	Achilles_QC_v2.4.3.shRNA.table.txt
KP-1NL REP A p9	Screening	Deconvolution of pooled screening by NGS	KP-1NL REP A p9	cBOTv8_sbsv3_allreps_log.gct	FigShare	http://dx.doi.org/10.6084/m9.figshare.1019859	Data processing pipeline	Achilles_QC_v2.4.3.rnai.gct	FigShare	http://dx.doi.org/10.6084/m9.figshare.1019859	Data transformation	Achilles_QC_v2.4.3.rnai.Gs.gct	FigShare	http://dx.doi.org/10.6084/m9.figshare.1019859	CP0004_20131120_19mer_trans_v1.chip	Achilles_QC_v2.4.3.shRNA.table.txt
KP-1NL REP B p9	Screening	Deconvolution of pooled screening by NGS	KP-1NL REP B p9	cBOTv8_sbsv3_allreps_log.gct	FigShare	http://dx.doi.org/10.6084/m9.figshare.1019859	Data processing pipeline	Achilles_QC_v2.4.3.rnai.gct	FigShare	http://dx.doi.org/10.6084/m9.figshare.1019859	Data transformation	Achilles_QC_v2.4.3.rnai.Gs.gct	FigShare	http://dx.doi.org/10.6084/m9.figshare.1019859	CP0004_20131120_19mer_trans_v1.chip	Achilles_QC_v2.4.3.shRNA.table.txt
KP-1NL REP C p9	Screening	Deconvolution of pooled screening by NGS	KP-1NL REP C p9	cBOTv8_sbsv3_allreps_log.gct	FigShare	http://dx.doi.org/10.6084/m9.figshare.1019859	Data processing pipeline	Achilles_QC_v2.4.3.rnai.gct	FigShare	http://dx.doi.org/10.6084/m9.figshare.1019859	Data transformation	Achilles_QC_v2.4.3.rnai.Gs.gct	FigShare	http://dx.doi.org/10.6084/m9.figshare.1019859	CP0004_20131120_19mer_trans_v1.chip	Achilles_QC_v2.4.3.shRNA.table.txt
KP-1NL REP D p9	Screening	Deconvolution of pooled screening by NGS	KP-1NL REP D p9	cBOTv8_sbsv3_allreps_log.gct	FigShare	http://dx.doi.org/10.6084/m9.figshare.1019859	Data processing pipeline	Achilles_QC_v2.4.3.rnai.gct	FigShare	http://dx.doi.org/10.6084/m9.figshare.1019859	Data transformation	Achilles_QC_v2.4.3.rnai.Gs.gct	FigShare	http://dx.doi.org/10.6084/m9.figshare.1019859	CP0004_20131120_19mer_trans_v1.chip	Achilles_QC_v2.4.3.shRNA.table.txt
KP-2 REP A p7	Screening	Deconvolution of pooled screening by NGS	KP-2 REP A p7	cBOTv8_sbsv3_allreps_log.gct	FigShare	http://dx.doi.org/10.6084/m9.figshare.1019859	Data processing pipeline	Achilles_QC_v2.4.3.rnai.gct	FigShare	http://dx.doi.org/10.6084/m9.figshare.1019859	Data transformation	Achilles_QC_v2.4.3.rnai.Gs.gct	FigShare	http://dx.doi.org/10.6084/m9.figshare.1019859	CP0004_20131120_19mer_trans_v1.chip	Achilles_QC_v2.4.3.shRNA.table.txt
KP-2 REP B p7	Screening	Deconvolution of pooled screening by NGS	KP-2 REP B p7	cBOTv8_sbsv3_allreps_log.gct	FigShare	http://dx.doi.org/10.6084/m9.figshare.1019859	Data processing pipeline	Achilles_QC_v2.4.3.rnai.gct	FigShare	http://dx.doi.org/10.6084/m9.figshare.1019859	Data transformation	Achilles_QC_v2.4.3.rnai.Gs.gct	FigShare	http://dx.doi.org/10.6084/m9.figshare.1019859	CP0004_20131120_19mer_trans_v1.chip	Achilles_QC_v2.4.3.shRNA.table.txt
KP-2 REP C p7	Screening	Deconvolution of pooled screening by NGS	KP-2 REP C p7	cBOTv8_sbsv3_allreps_log.gct	FigShare	http://dx.doi.org/10.6084/m9.figshare.1019859	Data processing pipeline	Achilles_QC_v2.4.3.rnai.gct	FigShare	http://dx.doi.org/10.6084/m9.figshare.1019859	Data transformation	Achilles_QC_v2.4.3.rnai.Gs.gct	FigShare	http://dx.doi.org/10.6084/m9.figshare.1019859	CP0004_20131120_19mer_trans_v1.chip	Achilles_QC_v2.4.3.shRNA.table.txt
KP-2 REP D p7	Screening	Deconvolution of pooled screening by NGS	KP-2 REP D p7	cBOTv8_sbsv3_allreps_log.gct	FigShare	http://dx.doi.org/10.6084/m9.figshare.1019859	Data processing pipeline	Achilles_QC_v2.4.3.rnai.gct	FigShare	http://dx.doi.org/10.6084/m9.figshare.1019859	Data transformation	Achilles_QC_v2.4.3.rnai.Gs.gct	FigShare	http://dx.doi.org/10.6084/m9.figshare.1019859	CP0004_20131120_19mer_trans_v1.chip	Achilles_QC_v2.4.3.shRNA.table.txt
KP4 REP A p8	Screening	Deconvolution of pooled screening by NGS	KP4 REP A p8	cBOTv8_sbsv3_allreps_log.gct	FigShare	http://dx.doi.org/10.6084/m9.figshare.1019859	Data processing pipeline	Achilles_QC_v2.4.3.rnai.gct	FigShare	http://dx.doi.org/10.6084/m9.figshare.1019859	Data transformation	Achilles_QC_v2.4.3.rnai.Gs.gct	FigShare	http://dx.doi.org/10.6084/m9.figshare.1019859	CP0004_20131120_19mer_trans_v1.chip	Achilles_QC_v2.4.3.shRNA.table.txt
KP4 REP B p8	Screening	Deconvolution of pooled screening by NGS	KP4 REP B p8	cBOTv8_sbsv3_allreps_log.gct	FigShare	http://dx.doi.org/10.6084/m9.figshare.1019859	Data processing pipeline	Achilles_QC_v2.4.3.rnai.gct	FigShare	http://dx.doi.org/10.6084/m9.figshare.1019859	Data transformation	Achilles_QC_v2.4.3.rnai.Gs.gct	FigShare	http://dx.doi.org/10.6084/m9.figshare.1019859	CP0004_20131120_19mer_trans_v1.chip	Achilles_QC_v2.4.3.shRNA.table.txt
KP4 REP C p8	Screening	Deconvolution of pooled screening by NGS	KP4 REP C p8	cBOTv8_sbsv3_allreps_log.gct	FigShare	http://dx.doi.org/10.6084/m9.figshare.1019859	Data processing pipeline	Achilles_QC_v2.4.3.rnai.gct	FigShare	http://dx.doi.org/10.6084/m9.figshare.1019859	Data transformation	Achilles_QC_v2.4.3.rnai.Gs.gct	FigShare	http://dx.doi.org/10.6084/m9.figshare.1019859	CP0004_20131120_19mer_trans_v1.chip	Achilles_QC_v2.4.3.shRNA.table.txt
KP4 REP D p8	Screening	Deconvolution of pooled screening by NGS	KP4 REP D p8	cBOTv8_sbsv3_allreps_log.gct	FigShare	http://dx.doi.org/10.6084/m9.figshare.1019859	Data processing pipeline	Achilles_QC_v2.4.3.rnai.gct	FigShare	http://dx.doi.org/10.6084/m9.figshare.1019859	Data transformation	Achilles_QC_v2.4.3.rnai.Gs.gct	FigShare	http://dx.doi.org/10.6084/m9.figshare.1019859	CP0004_20131120_19mer_trans_v1.chip	Achilles_QC_v2.4.3.shRNA.table.txt
Kuramochi REP A p8	Screening	Deconvolution of pooled screening by NGS	Kuramochi REP A p8	cBOTv8_sbsv3_allreps_log.gct	FigShare	http://dx.doi.org/10.6084/m9.figshare.1019859	Data processing pipeline	Achilles_QC_v2.4.3.rnai.gct	FigShare	http://dx.doi.org/10.6084/m9.figshare.1019859	Data transformation	Achilles_QC_v2.4.3.rnai.Gs.gct	FigShare	http://dx.doi.org/10.6084/m9.figshare.1019859	CP0004_20131120_19mer_trans_v1.chip	Achilles_QC_v2.4.3.shRNA.table.txt
Kuramochi REP B p8	Screening	Deconvolution of pooled screening by NGS	Kuramochi REP B p8	cBOTv8_sbsv3_allreps_log.gct	FigShare	http://dx.doi.org/10.6084/m9.figshare.1019859	Data processing pipeline	Achilles_QC_v2.4.3.rnai.gct	FigShare	http://dx.doi.org/10.6084/m9.figshare.1019859	Data transformation	Achilles_QC_v2.4.3.rnai.Gs.gct	FigShare	http://dx.doi.org/10.6084/m9.figshare.1019859	CP0004_20131120_19mer_trans_v1.chip	Achilles_QC_v2.4.3.shRNA.table.txt
Kuramochi REP C p8	Screening	Deconvolution of pooled screening by NGS	Kuramochi REP C p8	cBOTv8_sbsv3_allreps_log.gct	FigShare	http://dx.doi.org/10.6084/m9.figshare.1019859	Data processing pipeline	Achilles_QC_v2.4.3.rnai.gct	FigShare	http://dx.doi.org/10.6084/m9.figshare.1019859	Data transformation	Achilles_QC_v2.4.3.rnai.Gs.gct	FigShare	http://dx.doi.org/10.6084/m9.figshare.1019859	CP0004_20131120_19mer_trans_v1.chip	Achilles_QC_v2.4.3.shRNA.table.txt
Kuramochi REP D p8	Screening	Deconvolution of pooled screening by NGS	Kuramochi REP D p8	cBOTv8_sbsv3_allreps_log.gct	FigShare	http://dx.doi.org/10.6084/m9.figshare.1019859	Data processing pipeline	Achilles_QC_v2.4.3.rnai.gct	FigShare	http://dx.doi.org/10.6084/m9.figshare.1019859	Data transformation	Achilles_QC_v2.4.3.rnai.Gs.gct	FigShare	http://dx.doi.org/10.6084/m9.figshare.1019859	CP0004_20131120_19mer_trans_v1.chip	Achilles_QC_v2.4.3.shRNA.table.txt
KYSE-150 REP A p8	Screening	Deconvolution of pooled screening by NGS	KYSE-150 REP A p8	cBOTv8_sbsv3_allreps_log.gct	FigShare	http://dx.doi.org/10.6084/m9.figshare.1019859	Data processing pipeline	Achilles_QC_v2.4.3.rnai.gct	FigShare	http://dx.doi.org/10.6084/m9.figshare.1019859	Data transformation	Achilles_QC_v2.4.3.rnai.Gs.gct	FigShare	http://dx.doi.org/10.6084/m9.figshare.1019859	CP0004_20131120_19mer_trans_v1.chip	Achilles_QC_v2.4.3.shRNA.table.txt
KYSE-150 REP B p8	Screening	Deconvolution of pooled screening by NGS	KYSE-150 REP B p8	cBOTv8_sbsv3_allreps_log.gct	FigShare	http://dx.doi.org/10.6084/m9.figshare.1019859	Data processing pipeline	Achilles_QC_v2.4.3.rnai.gct	FigShare	http://dx.doi.org/10.6084/m9.figshare.1019859	Data transformation	Achilles_QC_v2.4.3.rnai.Gs.gct	FigShare	http://dx.doi.org/10.6084/m9.figshare.1019859	CP0004_20131120_19mer_trans_v1.chip	Achilles_QC_v2.4.3.shRNA.table.txt
KYSE-150 REP C p8	Screening	Deconvolution of pooled screening by NGS	KYSE-150 REP C p8	cBOTv8_sbsv3_allreps_log.gct	FigShare	http://dx.doi.org/10.6084/m9.figshare.1019859	Data processing pipeline	Achilles_QC_v2.4.3.rnai.gct	FigShare	http://dx.doi.org/10.6084/m9.figshare.1019859	Data transformation	Achilles_QC_v2.4.3.rnai.Gs.gct	FigShare	http://dx.doi.org/10.6084/m9.figshare.1019859	CP0004_20131120_19mer_trans_v1.chip	Achilles_QC_v2.4.3.shRNA.table.txt
KYSE-150 REP D p8	Screening	Deconvolution of pooled screening by NGS	KYSE-150 REP D p8	cBOTv8_sbsv3_allreps_log.gct	FigShare	http://dx.doi.org/10.6084/m9.figshare.1019859	Data processing pipeline	Achilles_QC_v2.4.3.rnai.gct	FigShare	http://dx.doi.org/10.6084/m9.figshare.1019859	Data transformation	Achilles_QC_v2.4.3.rnai.Gs.gct	FigShare	http://dx.doi.org/10.6084/m9.figshare.1019859	CP0004_20131120_19mer_trans_v1.chip	Achilles_QC_v2.4.3.shRNA.table.txt
KYSE-30 REP A p8	Screening	Deconvolution of pooled screening by NGS	KYSE-30 REP A p8	cBOTv8_sbsv3_allreps_log.gct	FigShare	http://dx.doi.org/10.6084/m9.figshare.1019859	Data processing pipeline	Achilles_QC_v2.4.3.rnai.gct	FigShare	http://dx.doi.org/10.6084/m9.figshare.1019859	Data transformation	Achilles_QC_v2.4.3.rnai.Gs.gct	FigShare	http://dx.doi.org/10.6084/m9.figshare.1019859	CP0004_20131120_19mer_trans_v1.chip	Achilles_QC_v2.4.3.shRNA.table.txt
KYSE-30 REP B p8	Screening	Deconvolution of pooled screening by NGS	KYSE-30 REP B p8	cBOTv8_sbsv3_allreps_log.gct	FigShare	http://dx.doi.org/10.6084/m9.figshare.1019859	Data processing pipeline	Achilles_QC_v2.4.3.rnai.gct	FigShare	http://dx.doi.org/10.6084/m9.figshare.1019859	Data transformation	Achilles_QC_v2.4.3.rnai.Gs.gct	FigShare	http://dx.doi.org/10.6084/m9.figshare.1019859	CP0004_20131120_19mer_trans_v1.chip	Achilles_QC_v2.4.3.shRNA.table.txt
KYSE-30 REP D p8	Screening	Deconvolution of pooled screening by NGS	KYSE-30 REP D p8	cBOTv8_sbsv3_allreps_log.gct	FigShare	http://dx.doi.org/10.6084/m9.figshare.1019859	Data processing pipeline	Achilles_QC_v2.4.3.rnai.gct	FigShare	http://dx.doi.org/10.6084/m9.figshare.1019859	Data transformation	Achilles_QC_v2.4.3.rnai.Gs.gct	FigShare	http://dx.doi.org/10.6084/m9.figshare.1019859	CP0004_20131120_19mer_trans_v1.chip	Achilles_QC_v2.4.3.shRNA.table.txt
KYSE-450 REP A p8	Screening	Deconvolution of pooled screening by NGS	KYSE-450 REP A p8	cBOTv8_sbsv3_allreps_log.gct	FigShare	http://dx.doi.org/10.6084/m9.figshare.1019859	Data processing pipeline	Achilles_QC_v2.4.3.rnai.gct	FigShare	http://dx.doi.org/10.6084/m9.figshare.1019859	Data transformation	Achilles_QC_v2.4.3.rnai.Gs.gct	FigShare	http://dx.doi.org/10.6084/m9.figshare.1019859	CP0004_20131120_19mer_trans_v1.chip	Achilles_QC_v2.4.3.shRNA.table.txt
KYSE-450 REP B p8	Screening	Deconvolution of pooled screening by NGS	KYSE-450 REP B p8	cBOTv8_sbsv3_allreps_log.gct	FigShare	http://dx.doi.org/10.6084/m9.figshare.1019859	Data processing pipeline	Achilles_QC_v2.4.3.rnai.gct	FigShare	http://dx.doi.org/10.6084/m9.figshare.1019859	Data transformation	Achilles_QC_v2.4.3.rnai.Gs.gct	FigShare	http://dx.doi.org/10.6084/m9.figshare.1019859	CP0004_20131120_19mer_trans_v1.chip	Achilles_QC_v2.4.3.shRNA.table.txt
KYSE-450 REP C p8	Screening	Deconvolution of pooled screening by NGS	KYSE-450 REP C p8	cBOTv8_sbsv3_allreps_log.gct	FigShare	http://dx.doi.org/10.6084/m9.figshare.1019859	Data processing pipeline	Achilles_QC_v2.4.3.rnai.gct	FigShare	http://dx.doi.org/10.6084/m9.figshare.1019859	Data transformation	Achilles_QC_v2.4.3.rnai.Gs.gct	FigShare	http://dx.doi.org/10.6084/m9.figshare.1019859	CP0004_20131120_19mer_trans_v1.chip	Achilles_QC_v2.4.3.shRNA.table.txt
KYSE-450 REP D p8	Screening	Deconvolution of pooled screening by NGS	KYSE-450 REP D p8	cBOTv8_sbsv3_allreps_log.gct	FigShare	http://dx.doi.org/10.6084/m9.figshare.1019859	Data processing pipeline	Achilles_QC_v2.4.3.rnai.gct	FigShare	http://dx.doi.org/10.6084/m9.figshare.1019859	Data transformation	Achilles_QC_v2.4.3.rnai.Gs.gct	FigShare	http://dx.doi.org/10.6084/m9.figshare.1019859	CP0004_20131120_19mer_trans_v1.chip	Achilles_QC_v2.4.3.shRNA.table.txt
KYSE-510 REP A p8	Screening	Deconvolution of pooled screening by NGS	KYSE-510 REP A p8	cBOTv8_sbsv3_allreps_log.gct	FigShare	http://dx.doi.org/10.6084/m9.figshare.1019859	Data processing pipeline	Achilles_QC_v2.4.3.rnai.gct	FigShare	http://dx.doi.org/10.6084/m9.figshare.1019859	Data transformation	Achilles_QC_v2.4.3.rnai.Gs.gct	FigShare	http://dx.doi.org/10.6084/m9.figshare.1019859	CP0004_20131120_19mer_trans_v1.chip	Achilles_QC_v2.4.3.shRNA.table.txt
KYSE-510 REP B p8	Screening	Deconvolution of pooled screening by NGS	KYSE-510 REP B p8	cBOTv8_sbsv3_allreps_log.gct	FigShare	http://dx.doi.org/10.6084/m9.figshare.1019859	Data processing pipeline	Achilles_QC_v2.4.3.rnai.gct	FigShare	http://dx.doi.org/10.6084/m9.figshare.1019859	Data transformation	Achilles_QC_v2.4.3.rnai.Gs.gct	FigShare	http://dx.doi.org/10.6084/m9.figshare.1019859	CP0004_20131120_19mer_trans_v1.chip	Achilles_QC_v2.4.3.shRNA.table.txt
KYSE-510 REP C p8	Screening	Deconvolution of pooled screening by NGS	KYSE-510 REP C p8	cBOTv8_sbsv3_allreps_log.gct	FigShare	http://dx.doi.org/10.6084/m9.figshare.1019859	Data processing pipeline	Achilles_QC_v2.4.3.rnai.gct	FigShare	http://dx.doi.org/10.6084/m9.figshare.1019859	Data transformation	Achilles_QC_v2.4.3.rnai.Gs.gct	FigShare	http://dx.doi.org/10.6084/m9.figshare.1019859	CP0004_20131120_19mer_trans_v1.chip	Achilles_QC_v2.4.3.shRNA.table.txt
KYSE-510 REP D p8	Screening	Deconvolution of pooled screening by NGS	KYSE-510 REP D p8	cBOTv8_sbsv3_allreps_log.gct	FigShare	http://dx.doi.org/10.6084/m9.figshare.1019859	Data processing pipeline	Achilles_QC_v2.4.3.rnai.gct	FigShare	http://dx.doi.org/10.6084/m9.figshare.1019859	Data transformation	Achilles_QC_v2.4.3.rnai.Gs.gct	FigShare	http://dx.doi.org/10.6084/m9.figshare.1019859	CP0004_20131120_19mer_trans_v1.chip	Achilles_QC_v2.4.3.shRNA.table.txt
L3.3 REP A p8	Screening	Deconvolution of pooled screening by NGS	L3.3 REP A p8	cBOTv8_sbsv3_allreps_log.gct	FigShare	http://dx.doi.org/10.6084/m9.figshare.1019859	Data processing pipeline	Achilles_QC_v2.4.3.rnai.gct	FigShare	http://dx.doi.org/10.6084/m9.figshare.1019859	Data transformation	Achilles_QC_v2.4.3.rnai.Gs.gct	FigShare	http://dx.doi.org/10.6084/m9.figshare.1019859	CP0004_20131120_19mer_trans_v1.chip	Achilles_QC_v2.4.3.shRNA.table.txt
L3.3 REP B p8	Screening	Deconvolution of pooled screening by NGS	L3.3 REP B p8	cBOTv8_sbsv3_allreps_log.gct	FigShare	http://dx.doi.org/10.6084/m9.figshare.1019859	Data processing pipeline	Achilles_QC_v2.4.3.rnai.gct	FigShare	http://dx.doi.org/10.6084/m9.figshare.1019859	Data transformation	Achilles_QC_v2.4.3.rnai.Gs.gct	FigShare	http://dx.doi.org/10.6084/m9.figshare.1019859	CP0004_20131120_19mer_trans_v1.chip	Achilles_QC_v2.4.3.shRNA.table.txt
L3.3 REP C p8	Screening	Deconvolution of pooled screening by NGS	L3.3 REP C p8	cBOTv8_sbsv3_allreps_log.gct	FigShare	http://dx.doi.org/10.6084/m9.figshare.1019859	Data processing pipeline	Achilles_QC_v2.4.3.rnai.gct	FigShare	http://dx.doi.org/10.6084/m9.figshare.1019859	Data transformation	Achilles_QC_v2.4.3.rnai.Gs.gct	FigShare	http://dx.doi.org/10.6084/m9.figshare.1019859	CP0004_20131120_19mer_trans_v1.chip	Achilles_QC_v2.4.3.shRNA.table.txt
L3.3 REP D p8	Screening	Deconvolution of pooled screening by NGS	L3.3 REP D p8	cBOTv8_sbsv3_allreps_log.gct	FigShare	http://dx.doi.org/10.6084/m9.figshare.1019859	Data processing pipeline	Achilles_QC_v2.4.3.rnai.gct	FigShare	http://dx.doi.org/10.6084/m9.figshare.1019859	Data transformation	Achilles_QC_v2.4.3.rnai.Gs.gct	FigShare	http://dx.doi.org/10.6084/m9.figshare.1019859	CP0004_20131120_19mer_trans_v1.chip	Achilles_QC_v2.4.3.shRNA.table.txt
L-363 Rep A p7	Screening	Deconvolution of pooled screening by NGS	L-363 Rep A p7	cBOTv8_sbsv3_allreps_log.gct	FigShare	http://dx.doi.org/10.6084/m9.figshare.1019859	Data processing pipeline	Achilles_QC_v2.4.3.rnai.gct	FigShare	http://dx.doi.org/10.6084/m9.figshare.1019859	Data transformation	Achilles_QC_v2.4.3.rnai.Gs.gct	FigShare	http://dx.doi.org/10.6084/m9.figshare.1019859	CP0004_20131120_19mer_trans_v1.chip	Achilles_QC_v2.4.3.shRNA.table.txt
L-363 Rep B p7	Screening	Deconvolution of pooled screening by NGS	L-363 Rep B p7	cBOTv8_sbsv3_allreps_log.gct	FigShare	http://dx.doi.org/10.6084/m9.figshare.1019859	Data processing pipeline	Achilles_QC_v2.4.3.rnai.gct	FigShare	http://dx.doi.org/10.6084/m9.figshare.1019859	Data transformation	Achilles_QC_v2.4.3.rnai.Gs.gct	FigShare	http://dx.doi.org/10.6084/m9.figshare.1019859	CP0004_20131120_19mer_trans_v1.chip	Achilles_QC_v2.4.3.shRNA.table.txt
L-363 Rep C p7	Screening	Deconvolution of pooled screening by NGS	L-363 Rep C p7	cBOTv8_sbsv3_allreps_log.gct	FigShare	http://dx.doi.org/10.6084/m9.figshare.1019859	Data processing pipeline	Achilles_QC_v2.4.3.rnai.gct	FigShare	http://dx.doi.org/10.6084/m9.figshare.1019859	Data transformation	Achilles_QC_v2.4.3.rnai.Gs.gct	FigShare	http://dx.doi.org/10.6084/m9.figshare.1019859	CP0004_20131120_19mer_trans_v1.chip	Achilles_QC_v2.4.3.shRNA.table.txt
L-363 Rep D p7	Screening	Deconvolution of pooled screening by NGS	L-363 Rep D p7	cBOTv8_sbsv3_allreps_log.gct	FigShare	http://dx.doi.org/10.6084/m9.figshare.1019859	Data processing pipeline	Achilles_QC_v2.4.3.rnai.gct	FigShare	http://dx.doi.org/10.6084/m9.figshare.1019859	Data transformation	Achilles_QC_v2.4.3.rnai.Gs.gct	FigShare	http://dx.doi.org/10.6084/m9.figshare.1019859	CP0004_20131120_19mer_trans_v1.chip	Achilles_QC_v2.4.3.shRNA.table.txt
LAMA-84 Rep A p8	Screening	Deconvolution of pooled screening by NGS	LAMA-84 Rep A p8	cBOTv8_sbsv3_allreps_log.gct	FigShare	http://dx.doi.org/10.6084/m9.figshare.1019859	Data processing pipeline	Achilles_QC_v2.4.3.rnai.gct	FigShare	http://dx.doi.org/10.6084/m9.figshare.1019859	Data transformation	Achilles_QC_v2.4.3.rnai.Gs.gct	FigShare	http://dx.doi.org/10.6084/m9.figshare.1019859	CP0004_20131120_19mer_trans_v1.chip	Achilles_QC_v2.4.3.shRNA.table.txt
LAMA-84 Rep B p8	Screening	Deconvolution of pooled screening by NGS	LAMA-84 Rep B p8	cBOTv8_sbsv3_allreps_log.gct	FigShare	http://dx.doi.org/10.6084/m9.figshare.1019859	Data processing pipeline	Achilles_QC_v2.4.3.rnai.gct	FigShare	http://dx.doi.org/10.6084/m9.figshare.1019859	Data transformation	Achilles_QC_v2.4.3.rnai.Gs.gct	FigShare	http://dx.doi.org/10.6084/m9.figshare.1019859	CP0004_20131120_19mer_trans_v1.chip	Achilles_QC_v2.4.3.shRNA.table.txt
LAMA-84 Rep C p8	Screening	Deconvolution of pooled screening by NGS	LAMA-84 Rep C p8	cBOTv8_sbsv3_allreps_log.gct	FigShare	http://dx.doi.org/10.6084/m9.figshare.1019859	Data processing pipeline	Achilles_QC_v2.4.3.rnai.gct	FigShare	http://dx.doi.org/10.6084/m9.figshare.1019859	Data transformation	Achilles_QC_v2.4.3.rnai.Gs.gct	FigShare	http://dx.doi.org/10.6084/m9.figshare.1019859	CP0004_20131120_19mer_trans_v1.chip	Achilles_QC_v2.4.3.shRNA.table.txt
LAMA-84 Rep D p8	Screening	Deconvolution of pooled screening by NGS	LAMA-84 Rep D p8	cBOTv8_sbsv3_allreps_log.gct	FigShare	http://dx.doi.org/10.6084/m9.figshare.1019859	Data processing pipeline	Achilles_QC_v2.4.3.rnai.gct	FigShare	http://dx.doi.org/10.6084/m9.figshare.1019859	Data transformation	Achilles_QC_v2.4.3.rnai.Gs.gct	FigShare	http://dx.doi.org/10.6084/m9.figshare.1019859	CP0004_20131120_19mer_trans_v1.chip	Achilles_QC_v2.4.3.shRNA.table.txt
LK-2 REP A p8	Screening	Deconvolution of pooled screening by NGS	LK-2 REP A p8	cBOTv8_sbsv3_allreps_log.gct	FigShare	http://dx.doi.org/10.6084/m9.figshare.1019859	Data processing pipeline	Achilles_QC_v2.4.3.rnai.gct	FigShare	http://dx.doi.org/10.6084/m9.figshare.1019859	Data transformation	Achilles_QC_v2.4.3.rnai.Gs.gct	FigShare	http://dx.doi.org/10.6084/m9.figshare.1019859	CP0004_20131120_19mer_trans_v1.chip	Achilles_QC_v2.4.3.shRNA.table.txt
LK-2 REP B p8	Screening	Deconvolution of pooled screening by NGS	LK-2 REP B p8	cBOTv8_sbsv3_allreps_log.gct	FigShare	http://dx.doi.org/10.6084/m9.figshare.1019859	Data processing pipeline	Achilles_QC_v2.4.3.rnai.gct	FigShare	http://dx.doi.org/10.6084/m9.figshare.1019859	Data transformation	Achilles_QC_v2.4.3.rnai.Gs.gct	FigShare	http://dx.doi.org/10.6084/m9.figshare.1019859	CP0004_20131120_19mer_trans_v1.chip	Achilles_QC_v2.4.3.shRNA.table.txt
LK-2 REP C p8	Screening	Deconvolution of pooled screening by NGS	LK-2 REP C p8	cBOTv8_sbsv3_allreps_log.gct	FigShare	http://dx.doi.org/10.6084/m9.figshare.1019859	Data processing pipeline	Achilles_QC_v2.4.3.rnai.gct	FigShare	http://dx.doi.org/10.6084/m9.figshare.1019859	Data transformation	Achilles_QC_v2.4.3.rnai.Gs.gct	FigShare	http://dx.doi.org/10.6084/m9.figshare.1019859	CP0004_20131120_19mer_trans_v1.chip	Achilles_QC_v2.4.3.shRNA.table.txt
LK-2 REP D p8	Screening	Deconvolution of pooled screening by NGS	LK-2 REP D p8	cBOTv8_sbsv3_allreps_log.gct	FigShare	http://dx.doi.org/10.6084/m9.figshare.1019859	Data processing pipeline	Achilles_QC_v2.4.3.rnai.gct	FigShare	http://dx.doi.org/10.6084/m9.figshare.1019859	Data transformation	Achilles_QC_v2.4.3.rnai.Gs.gct	FigShare	http://dx.doi.org/10.6084/m9.figshare.1019859	CP0004_20131120_19mer_trans_v1.chip	Achilles_QC_v2.4.3.shRNA.table.txt
LN-229 REP A p8	Screening	Deconvolution of pooled screening by NGS	LN-229 REP A p8	cBOTv8_sbsv3_allreps_log.gct	FigShare	http://dx.doi.org/10.6084/m9.figshare.1019859	Data processing pipeline	Achilles_QC_v2.4.3.rnai.gct	FigShare	http://dx.doi.org/10.6084/m9.figshare.1019859	Data transformation	Achilles_QC_v2.4.3.rnai.Gs.gct	FigShare	http://dx.doi.org/10.6084/m9.figshare.1019859	CP0004_20131120_19mer_trans_v1.chip	Achilles_QC_v2.4.3.shRNA.table.txt
LN-229 REP B p8	Screening	Deconvolution of pooled screening by NGS	LN-229 REP B p8	cBOTv8_sbsv3_allreps_log.gct	FigShare	http://dx.doi.org/10.6084/m9.figshare.1019859	Data processing pipeline	Achilles_QC_v2.4.3.rnai.gct	FigShare	http://dx.doi.org/10.6084/m9.figshare.1019859	Data transformation	Achilles_QC_v2.4.3.rnai.Gs.gct	FigShare	http://dx.doi.org/10.6084/m9.figshare.1019859	CP0004_20131120_19mer_trans_v1.chip	Achilles_QC_v2.4.3.shRNA.table.txt
LN-229 REP C p8	Screening	Deconvolution of pooled screening by NGS	LN-229 REP C p8	cBOTv8_sbsv3_allreps_log.gct	FigShare	http://dx.doi.org/10.6084/m9.figshare.1019859	Data processing pipeline	Achilles_QC_v2.4.3.rnai.gct	FigShare	http://dx.doi.org/10.6084/m9.figshare.1019859	Data transformation	Achilles_QC_v2.4.3.rnai.Gs.gct	FigShare	http://dx.doi.org/10.6084/m9.figshare.1019859	CP0004_20131120_19mer_trans_v1.chip	Achilles_QC_v2.4.3.shRNA.table.txt
LN-229 REP D p8	Screening	Deconvolution of pooled screening by NGS	LN-229 REP D p8	cBOTv8_sbsv3_allreps_log.gct	FigShare	http://dx.doi.org/10.6084/m9.figshare.1019859	Data processing pipeline	Achilles_QC_v2.4.3.rnai.gct	FigShare	http://dx.doi.org/10.6084/m9.figshare.1019859	Data transformation	Achilles_QC_v2.4.3.rnai.Gs.gct	FigShare	http://dx.doi.org/10.6084/m9.figshare.1019859	CP0004_20131120_19mer_trans_v1.chip	Achilles_QC_v2.4.3.shRNA.table.txt
LN-235 REP A p10	Screening	Deconvolution of pooled screening by NGS	LN-235 REP A p10	cBOTv8_sbsv3_allreps_log.gct	FigShare	http://dx.doi.org/10.6084/m9.figshare.1019859	Data processing pipeline	Achilles_QC_v2.4.3.rnai.gct	FigShare	http://dx.doi.org/10.6084/m9.figshare.1019859	Data transformation	Achilles_QC_v2.4.3.rnai.Gs.gct	FigShare	http://dx.doi.org/10.6084/m9.figshare.1019859	CP0004_20131120_19mer_trans_v1.chip	Achilles_QC_v2.4.3.shRNA.table.txt
LN-235 REP B p10	Screening	Deconvolution of pooled screening by NGS	LN-235 REP B p10	cBOTv8_sbsv3_allreps_log.gct	FigShare	http://dx.doi.org/10.6084/m9.figshare.1019859	Data processing pipeline	Achilles_QC_v2.4.3.rnai.gct	FigShare	http://dx.doi.org/10.6084/m9.figshare.1019859	Data transformation	Achilles_QC_v2.4.3.rnai.Gs.gct	FigShare	http://dx.doi.org/10.6084/m9.figshare.1019859	CP0004_20131120_19mer_trans_v1.chip	Achilles_QC_v2.4.3.shRNA.table.txt
LN-235 REP C p10	Screening	Deconvolution of pooled screening by NGS	LN-235 REP C p10	cBOTv8_sbsv3_allreps_log.gct	FigShare	http://dx.doi.org/10.6084/m9.figshare.1019859	Data processing pipeline	Achilles_QC_v2.4.3.rnai.gct	FigShare	http://dx.doi.org/10.6084/m9.figshare.1019859	Data transformation	Achilles_QC_v2.4.3.rnai.Gs.gct	FigShare	http://dx.doi.org/10.6084/m9.figshare.1019859	CP0004_20131120_19mer_trans_v1.chip	Achilles_QC_v2.4.3.shRNA.table.txt
LN-235 REP D p10	Screening	Deconvolution of pooled screening by NGS	LN-235 REP D p10	cBOTv8_sbsv3_allreps_log.gct	FigShare	http://dx.doi.org/10.6084/m9.figshare.1019859	Data processing pipeline	Achilles_QC_v2.4.3.rnai.gct	FigShare	http://dx.doi.org/10.6084/m9.figshare.1019859	Data transformation	Achilles_QC_v2.4.3.rnai.Gs.gct	FigShare	http://dx.doi.org/10.6084/m9.figshare.1019859	CP0004_20131120_19mer_trans_v1.chip	Achilles_QC_v2.4.3.shRNA.table.txt
LN-340 REP A p9	Screening	Deconvolution of pooled screening by NGS	LN-340 REP A p9	cBOTv8_sbsv3_allreps_log.gct	FigShare	http://dx.doi.org/10.6084/m9.figshare.1019859	Data processing pipeline	Achilles_QC_v2.4.3.rnai.gct	FigShare	http://dx.doi.org/10.6084/m9.figshare.1019859	Data transformation	Achilles_QC_v2.4.3.rnai.Gs.gct	FigShare	http://dx.doi.org/10.6084/m9.figshare.1019859	CP0004_20131120_19mer_trans_v1.chip	Achilles_QC_v2.4.3.shRNA.table.txt
LN-340 REP B p9	Screening	Deconvolution of pooled screening by NGS	LN-340 REP B p9	cBOTv8_sbsv3_allreps_log.gct	FigShare	http://dx.doi.org/10.6084/m9.figshare.1019859	Data processing pipeline	Achilles_QC_v2.4.3.rnai.gct	FigShare	http://dx.doi.org/10.6084/m9.figshare.1019859	Data transformation	Achilles_QC_v2.4.3.rnai.Gs.gct	FigShare	http://dx.doi.org/10.6084/m9.figshare.1019859	CP0004_20131120_19mer_trans_v1.chip	Achilles_QC_v2.4.3.shRNA.table.txt
LN-340 REP C p9	Screening	Deconvolution of pooled screening by NGS	LN-340 REP C p9	cBOTv8_sbsv3_allreps_log.gct	FigShare	http://dx.doi.org/10.6084/m9.figshare.1019859	Data processing pipeline	Achilles_QC_v2.4.3.rnai.gct	FigShare	http://dx.doi.org/10.6084/m9.figshare.1019859	Data transformation	Achilles_QC_v2.4.3.rnai.Gs.gct	FigShare	http://dx.doi.org/10.6084/m9.figshare.1019859	CP0004_20131120_19mer_trans_v1.chip	Achilles_QC_v2.4.3.shRNA.table.txt
LN-340 REP D p9	Screening	Deconvolution of pooled screening by NGS	LN-340 REP D p9	cBOTv8_sbsv3_allreps_log.gct	FigShare	http://dx.doi.org/10.6084/m9.figshare.1019859	Data processing pipeline	Achilles_QC_v2.4.3.rnai.gct	FigShare	http://dx.doi.org/10.6084/m9.figshare.1019859	Data transformation	Achilles_QC_v2.4.3.rnai.Gs.gct	FigShare	http://dx.doi.org/10.6084/m9.figshare.1019859	CP0004_20131120_19mer_trans_v1.chip	Achilles_QC_v2.4.3.shRNA.table.txt
LN-428 Rep A p8	Screening	Deconvolution of pooled screening by NGS	LN-428 Rep A p8	cBOTv8_sbsv3_allreps_log.gct	FigShare	http://dx.doi.org/10.6084/m9.figshare.1019859	Data processing pipeline	Achilles_QC_v2.4.3.rnai.gct	FigShare	http://dx.doi.org/10.6084/m9.figshare.1019859	Data transformation	Achilles_QC_v2.4.3.rnai.Gs.gct	FigShare	http://dx.doi.org/10.6084/m9.figshare.1019859	CP0004_20131120_19mer_trans_v1.chip	Achilles_QC_v2.4.3.shRNA.table.txt
LN-428 Rep B p8	Screening	Deconvolution of pooled screening by NGS	LN-428 Rep B p8	cBOTv8_sbsv3_allreps_log.gct	FigShare	http://dx.doi.org/10.6084/m9.figshare.1019859	Data processing pipeline	Achilles_QC_v2.4.3.rnai.gct	FigShare	http://dx.doi.org/10.6084/m9.figshare.1019859	Data transformation	Achilles_QC_v2.4.3.rnai.Gs.gct	FigShare	http://dx.doi.org/10.6084/m9.figshare.1019859	CP0004_20131120_19mer_trans_v1.chip	Achilles_QC_v2.4.3.shRNA.table.txt
LN-428 Rep C p8	Screening	Deconvolution of pooled screening by NGS	LN-428 Rep C p8	cBOTv8_sbsv3_allreps_log.gct	FigShare	http://dx.doi.org/10.6084/m9.figshare.1019859	Data processing pipeline	Achilles_QC_v2.4.3.rnai.gct	FigShare	http://dx.doi.org/10.6084/m9.figshare.1019859	Data transformation	Achilles_QC_v2.4.3.rnai.Gs.gct	FigShare	http://dx.doi.org/10.6084/m9.figshare.1019859	CP0004_20131120_19mer_trans_v1.chip	Achilles_QC_v2.4.3.shRNA.table.txt
LN-428 Rep D p8	Screening	Deconvolution of pooled screening by NGS	LN-428 Rep D p8	cBOTv8_sbsv3_allreps_log.gct	FigShare	http://dx.doi.org/10.6084/m9.figshare.1019859	Data processing pipeline	Achilles_QC_v2.4.3.rnai.gct	FigShare	http://dx.doi.org/10.6084/m9.figshare.1019859	Data transformation	Achilles_QC_v2.4.3.rnai.Gs.gct	FigShare	http://dx.doi.org/10.6084/m9.figshare.1019859	CP0004_20131120_19mer_trans_v1.chip	Achilles_QC_v2.4.3.shRNA.table.txt
LN-443 REP A p9	Screening	Deconvolution of pooled screening by NGS	LN-443 REP A p9	cBOTv8_sbsv3_allreps_log.gct	FigShare	http://dx.doi.org/10.6084/m9.figshare.1019859	Data processing pipeline	Achilles_QC_v2.4.3.rnai.gct	FigShare	http://dx.doi.org/10.6084/m9.figshare.1019859	Data transformation	Achilles_QC_v2.4.3.rnai.Gs.gct	FigShare	http://dx.doi.org/10.6084/m9.figshare.1019859	CP0004_20131120_19mer_trans_v1.chip	Achilles_QC_v2.4.3.shRNA.table.txt
LN-443 REP B p9	Screening	Deconvolution of pooled screening by NGS	LN-443 REP B p9	cBOTv8_sbsv3_allreps_log.gct	FigShare	http://dx.doi.org/10.6084/m9.figshare.1019859	Data processing pipeline	Achilles_QC_v2.4.3.rnai.gct	FigShare	http://dx.doi.org/10.6084/m9.figshare.1019859	Data transformation	Achilles_QC_v2.4.3.rnai.Gs.gct	FigShare	http://dx.doi.org/10.6084/m9.figshare.1019859	CP0004_20131120_19mer_trans_v1.chip	Achilles_QC_v2.4.3.shRNA.table.txt
LN-443 REP C p9	Screening	Deconvolution of pooled screening by NGS	LN-443 REP C p9	cBOTv8_sbsv3_allreps_log.gct	FigShare	http://dx.doi.org/10.6084/m9.figshare.1019859	Data processing pipeline	Achilles_QC_v2.4.3.rnai.gct	FigShare	http://dx.doi.org/10.6084/m9.figshare.1019859	Data transformation	Achilles_QC_v2.4.3.rnai.Gs.gct	FigShare	http://dx.doi.org/10.6084/m9.figshare.1019859	CP0004_20131120_19mer_trans_v1.chip	Achilles_QC_v2.4.3.shRNA.table.txt
LN-443 REP D p9	Screening	Deconvolution of pooled screening by NGS	LN-443 REP D p9	cBOTv8_sbsv3_allreps_log.gct	FigShare	http://dx.doi.org/10.6084/m9.figshare.1019859	Data processing pipeline	Achilles_QC_v2.4.3.rnai.gct	FigShare	http://dx.doi.org/10.6084/m9.figshare.1019859	Data transformation	Achilles_QC_v2.4.3.rnai.Gs.gct	FigShare	http://dx.doi.org/10.6084/m9.figshare.1019859	CP0004_20131120_19mer_trans_v1.chip	Achilles_QC_v2.4.3.shRNA.table.txt
LN-464 REP A p8	Screening	Deconvolution of pooled screening by NGS	LN-464 REP A p8	cBOTv8_sbsv3_allreps_log.gct	FigShare	http://dx.doi.org/10.6084/m9.figshare.1019859	Data processing pipeline	Achilles_QC_v2.4.3.rnai.gct	FigShare	http://dx.doi.org/10.6084/m9.figshare.1019859	Data transformation	Achilles_QC_v2.4.3.rnai.Gs.gct	FigShare	http://dx.doi.org/10.6084/m9.figshare.1019859	CP0004_20131120_19mer_trans_v1.chip	Achilles_QC_v2.4.3.shRNA.table.txt
LN-464 REP B p8	Screening	Deconvolution of pooled screening by NGS	LN-464 REP B p8	cBOTv8_sbsv3_allreps_log.gct	FigShare	http://dx.doi.org/10.6084/m9.figshare.1019859	Data processing pipeline	Achilles_QC_v2.4.3.rnai.gct	FigShare	http://dx.doi.org/10.6084/m9.figshare.1019859	Data transformation	Achilles_QC_v2.4.3.rnai.Gs.gct	FigShare	http://dx.doi.org/10.6084/m9.figshare.1019859	CP0004_20131120_19mer_trans_v1.chip	Achilles_QC_v2.4.3.shRNA.table.txt
LN-464 REP C p8	Screening	Deconvolution of pooled screening by NGS	LN-464 REP C p8	cBOTv8_sbsv3_allreps_log.gct	FigShare	http://dx.doi.org/10.6084/m9.figshare.1019859	Data processing pipeline	Achilles_QC_v2.4.3.rnai.gct	FigShare	http://dx.doi.org/10.6084/m9.figshare.1019859	Data transformation	Achilles_QC_v2.4.3.rnai.Gs.gct	FigShare	http://dx.doi.org/10.6084/m9.figshare.1019859	CP0004_20131120_19mer_trans_v1.chip	Achilles_QC_v2.4.3.shRNA.table.txt
LN-464 REP D p8	Screening	Deconvolution of pooled screening by NGS	LN-464 REP D p8	cBOTv8_sbsv3_allreps_log.gct	FigShare	http://dx.doi.org/10.6084/m9.figshare.1019859	Data processing pipeline	Achilles_QC_v2.4.3.rnai.gct	FigShare	http://dx.doi.org/10.6084/m9.figshare.1019859	Data transformation	Achilles_QC_v2.4.3.rnai.Gs.gct	FigShare	http://dx.doi.org/10.6084/m9.figshare.1019859	CP0004_20131120_19mer_trans_v1.chip	Achilles_QC_v2.4.3.shRNA.table.txt
LN-Z308 REP A p8	Screening	Deconvolution of pooled screening by NGS	LN-Z308 REP A p8	cBOTv8_sbsv3_allreps_log.gct	FigShare	http://dx.doi.org/10.6084/m9.figshare.1019859	Data processing pipeline	Achilles_QC_v2.4.3.rnai.gct	FigShare	http://dx.doi.org/10.6084/m9.figshare.1019859	Data transformation	Achilles_QC_v2.4.3.rnai.Gs.gct	FigShare	http://dx.doi.org/10.6084/m9.figshare.1019859	CP0004_20131120_19mer_trans_v1.chip	Achilles_QC_v2.4.3.shRNA.table.txt
LN-Z308 REP B p8	Screening	Deconvolution of pooled screening by NGS	LN-Z308 REP B p8	cBOTv8_sbsv3_allreps_log.gct	FigShare	http://dx.doi.org/10.6084/m9.figshare.1019859	Data processing pipeline	Achilles_QC_v2.4.3.rnai.gct	FigShare	http://dx.doi.org/10.6084/m9.figshare.1019859	Data transformation	Achilles_QC_v2.4.3.rnai.Gs.gct	FigShare	http://dx.doi.org/10.6084/m9.figshare.1019859	CP0004_20131120_19mer_trans_v1.chip	Achilles_QC_v2.4.3.shRNA.table.txt
LN-Z308 REP C p8	Screening	Deconvolution of pooled screening by NGS	LN-Z308 REP C p8	cBOTv8_sbsv3_allreps_log.gct	FigShare	http://dx.doi.org/10.6084/m9.figshare.1019859	Data processing pipeline	Achilles_QC_v2.4.3.rnai.gct	FigShare	http://dx.doi.org/10.6084/m9.figshare.1019859	Data transformation	Achilles_QC_v2.4.3.rnai.Gs.gct	FigShare	http://dx.doi.org/10.6084/m9.figshare.1019859	CP0004_20131120_19mer_trans_v1.chip	Achilles_QC_v2.4.3.shRNA.table.txt
LN-Z308 REP D p8	Screening	Deconvolution of pooled screening by NGS	LN-Z308 REP D p8	cBOTv8_sbsv3_allreps_log.gct	FigShare	http://dx.doi.org/10.6084/m9.figshare.1019859	Data processing pipeline	Achilles_QC_v2.4.3.rnai.gct	FigShare	http://dx.doi.org/10.6084/m9.figshare.1019859	Data transformation	Achilles_QC_v2.4.3.rnai.Gs.gct	FigShare	http://dx.doi.org/10.6084/m9.figshare.1019859	CP0004_20131120_19mer_trans_v1.chip	Achilles_QC_v2.4.3.shRNA.table.txt
LoVo Rep A p8	Screening	Deconvolution of pooled screening by NGS	LoVo Rep A p8	cBOTv8_sbsv3_allreps_log.gct	FigShare	http://dx.doi.org/10.6084/m9.figshare.1019859	Data processing pipeline	Achilles_QC_v2.4.3.rnai.gct	FigShare	http://dx.doi.org/10.6084/m9.figshare.1019859	Data transformation	Achilles_QC_v2.4.3.rnai.Gs.gct	FigShare	http://dx.doi.org/10.6084/m9.figshare.1019859	CP0004_20131120_19mer_trans_v1.chip	Achilles_QC_v2.4.3.shRNA.table.txt
LoVo Rep B p8	Screening	Deconvolution of pooled screening by NGS	LoVo Rep B p8	cBOTv8_sbsv3_allreps_log.gct	FigShare	http://dx.doi.org/10.6084/m9.figshare.1019859	Data processing pipeline	Achilles_QC_v2.4.3.rnai.gct	FigShare	http://dx.doi.org/10.6084/m9.figshare.1019859	Data transformation	Achilles_QC_v2.4.3.rnai.Gs.gct	FigShare	http://dx.doi.org/10.6084/m9.figshare.1019859	CP0004_20131120_19mer_trans_v1.chip	Achilles_QC_v2.4.3.shRNA.table.txt
LoVo Rep C p8	Screening	Deconvolution of pooled screening by NGS	LoVo Rep C p8	cBOTv8_sbsv3_allreps_log.gct	FigShare	http://dx.doi.org/10.6084/m9.figshare.1019859	Data processing pipeline	Achilles_QC_v2.4.3.rnai.gct	FigShare	http://dx.doi.org/10.6084/m9.figshare.1019859	Data transformation	Achilles_QC_v2.4.3.rnai.Gs.gct	FigShare	http://dx.doi.org/10.6084/m9.figshare.1019859	CP0004_20131120_19mer_trans_v1.chip	Achilles_QC_v2.4.3.shRNA.table.txt
LoVo Rep D p8	Screening	Deconvolution of pooled screening by NGS	LoVo Rep D p8	cBOTv8_sbsv3_allreps_log.gct	FigShare	http://dx.doi.org/10.6084/m9.figshare.1019859	Data processing pipeline	Achilles_QC_v2.4.3.rnai.gct	FigShare	http://dx.doi.org/10.6084/m9.figshare.1019859	Data transformation	Achilles_QC_v2.4.3.rnai.Gs.gct	FigShare	http://dx.doi.org/10.6084/m9.figshare.1019859	CP0004_20131120_19mer_trans_v1.chip	Achilles_QC_v2.4.3.shRNA.table.txt
LS411N REP A p7	Screening	Deconvolution of pooled screening by NGS	LS411N REP A p7	cBOTv8_sbsv3_allreps_log.gct	FigShare	http://dx.doi.org/10.6084/m9.figshare.1019859	Data processing pipeline	Achilles_QC_v2.4.3.rnai.gct	FigShare	http://dx.doi.org/10.6084/m9.figshare.1019859	Data transformation	Achilles_QC_v2.4.3.rnai.Gs.gct	FigShare	http://dx.doi.org/10.6084/m9.figshare.1019859	CP0004_20131120_19mer_trans_v1.chip	Achilles_QC_v2.4.3.shRNA.table.txt
LS411N REP B p7	Screening	Deconvolution of pooled screening by NGS	LS411N REP B p7	cBOTv8_sbsv3_allreps_log.gct	FigShare	http://dx.doi.org/10.6084/m9.figshare.1019859	Data processing pipeline	Achilles_QC_v2.4.3.rnai.gct	FigShare	http://dx.doi.org/10.6084/m9.figshare.1019859	Data transformation	Achilles_QC_v2.4.3.rnai.Gs.gct	FigShare	http://dx.doi.org/10.6084/m9.figshare.1019859	CP0004_20131120_19mer_trans_v1.chip	Achilles_QC_v2.4.3.shRNA.table.txt
LS411N REP C p7	Screening	Deconvolution of pooled screening by NGS	LS411N REP C p7	cBOTv8_sbsv3_allreps_log.gct	FigShare	http://dx.doi.org/10.6084/m9.figshare.1019859	Data processing pipeline	Achilles_QC_v2.4.3.rnai.gct	FigShare	http://dx.doi.org/10.6084/m9.figshare.1019859	Data transformation	Achilles_QC_v2.4.3.rnai.Gs.gct	FigShare	http://dx.doi.org/10.6084/m9.figshare.1019859	CP0004_20131120_19mer_trans_v1.chip	Achilles_QC_v2.4.3.shRNA.table.txt
LS411N REP D p7	Screening	Deconvolution of pooled screening by NGS	LS411N REP D p7	cBOTv8_sbsv3_allreps_log.gct	FigShare	http://dx.doi.org/10.6084/m9.figshare.1019859	Data processing pipeline	Achilles_QC_v2.4.3.rnai.gct	FigShare	http://dx.doi.org/10.6084/m9.figshare.1019859	Data transformation	Achilles_QC_v2.4.3.rnai.Gs.gct	FigShare	http://dx.doi.org/10.6084/m9.figshare.1019859	CP0004_20131120_19mer_trans_v1.chip	Achilles_QC_v2.4.3.shRNA.table.txt
LS513 Rep A p8	Screening	Deconvolution of pooled screening by NGS	LS513 Rep A p8	cBOTv8_sbsv3_allreps_log.gct	FigShare	http://dx.doi.org/10.6084/m9.figshare.1019859	Data processing pipeline	Achilles_QC_v2.4.3.rnai.gct	FigShare	http://dx.doi.org/10.6084/m9.figshare.1019859	Data transformation	Achilles_QC_v2.4.3.rnai.Gs.gct	FigShare	http://dx.doi.org/10.6084/m9.figshare.1019859	CP0004_20131120_19mer_trans_v1.chip	Achilles_QC_v2.4.3.shRNA.table.txt
LS513 Rep B p8	Screening	Deconvolution of pooled screening by NGS	LS513 Rep B p8	cBOTv8_sbsv3_allreps_log.gct	FigShare	http://dx.doi.org/10.6084/m9.figshare.1019859	Data processing pipeline	Achilles_QC_v2.4.3.rnai.gct	FigShare	http://dx.doi.org/10.6084/m9.figshare.1019859	Data transformation	Achilles_QC_v2.4.3.rnai.Gs.gct	FigShare	http://dx.doi.org/10.6084/m9.figshare.1019859	CP0004_20131120_19mer_trans_v1.chip	Achilles_QC_v2.4.3.shRNA.table.txt
LS513 Rep C p8	Screening	Deconvolution of pooled screening by NGS	LS513 Rep C p8	cBOTv8_sbsv3_allreps_log.gct	FigShare	http://dx.doi.org/10.6084/m9.figshare.1019859	Data processing pipeline	Achilles_QC_v2.4.3.rnai.gct	FigShare	http://dx.doi.org/10.6084/m9.figshare.1019859	Data transformation	Achilles_QC_v2.4.3.rnai.Gs.gct	FigShare	http://dx.doi.org/10.6084/m9.figshare.1019859	CP0004_20131120_19mer_trans_v1.chip	Achilles_QC_v2.4.3.shRNA.table.txt
LS513 Rep D p8	Screening	Deconvolution of pooled screening by NGS	LS513 Rep D p8	cBOTv8_sbsv3_allreps_log.gct	FigShare	http://dx.doi.org/10.6084/m9.figshare.1019859	Data processing pipeline	Achilles_QC_v2.4.3.rnai.gct	FigShare	http://dx.doi.org/10.6084/m9.figshare.1019859	Data transformation	Achilles_QC_v2.4.3.rnai.Gs.gct	FigShare	http://dx.doi.org/10.6084/m9.figshare.1019859	CP0004_20131120_19mer_trans_v1.chip	Achilles_QC_v2.4.3.shRNA.table.txt
MCF7 REP A p6	Screening	Deconvolution of pooled screening by NGS	MCF7 REP A p6	cBOTv8_sbsv3_allreps_log.gct	FigShare	http://dx.doi.org/10.6084/m9.figshare.1019859	Data processing pipeline	Achilles_QC_v2.4.3.rnai.gct	FigShare	http://dx.doi.org/10.6084/m9.figshare.1019859	Data transformation	Achilles_QC_v2.4.3.rnai.Gs.gct	FigShare	http://dx.doi.org/10.6084/m9.figshare.1019859	CP0004_20131120_19mer_trans_v1.chip	Achilles_QC_v2.4.3.shRNA.table.txt
MCF7 REP B p6	Screening	Deconvolution of pooled screening by NGS	MCF7 REP B p6	cBOTv8_sbsv3_allreps_log.gct	FigShare	http://dx.doi.org/10.6084/m9.figshare.1019859	Data processing pipeline	Achilles_QC_v2.4.3.rnai.gct	FigShare	http://dx.doi.org/10.6084/m9.figshare.1019859	Data transformation	Achilles_QC_v2.4.3.rnai.Gs.gct	FigShare	http://dx.doi.org/10.6084/m9.figshare.1019859	CP0004_20131120_19mer_trans_v1.chip	Achilles_QC_v2.4.3.shRNA.table.txt
MCF7 REP C p6	Screening	Deconvolution of pooled screening by NGS	MCF7 REP C p6	cBOTv8_sbsv3_allreps_log.gct	FigShare	http://dx.doi.org/10.6084/m9.figshare.1019859	Data processing pipeline	Achilles_QC_v2.4.3.rnai.gct	FigShare	http://dx.doi.org/10.6084/m9.figshare.1019859	Data transformation	Achilles_QC_v2.4.3.rnai.Gs.gct	FigShare	http://dx.doi.org/10.6084/m9.figshare.1019859	CP0004_20131120_19mer_trans_v1.chip	Achilles_QC_v2.4.3.shRNA.table.txt
MCF7 REP D p6	Screening	Deconvolution of pooled screening by NGS	MCF7 REP D p6	cBOTv8_sbsv3_allreps_log.gct	FigShare	http://dx.doi.org/10.6084/m9.figshare.1019859	Data processing pipeline	Achilles_QC_v2.4.3.rnai.gct	FigShare	http://dx.doi.org/10.6084/m9.figshare.1019859	Data transformation	Achilles_QC_v2.4.3.rnai.Gs.gct	FigShare	http://dx.doi.org/10.6084/m9.figshare.1019859	CP0004_20131120_19mer_trans_v1.chip	Achilles_QC_v2.4.3.shRNA.table.txt
MDA-MB-453 Rep A p7	Screening	Deconvolution of pooled screening by NGS	MDA-MB-453 Rep A p7	cBOTv8_sbsv3_allreps_log.gct	FigShare	http://dx.doi.org/10.6084/m9.figshare.1019859	Data processing pipeline	Achilles_QC_v2.4.3.rnai.gct	FigShare	http://dx.doi.org/10.6084/m9.figshare.1019859	Data transformation	Achilles_QC_v2.4.3.rnai.Gs.gct	FigShare	http://dx.doi.org/10.6084/m9.figshare.1019859	CP0004_20131120_19mer_trans_v1.chip	Achilles_QC_v2.4.3.shRNA.table.txt
MDA-MB-453 Rep B p7	Screening	Deconvolution of pooled screening by NGS	MDA-MB-453 Rep B p7	cBOTv8_sbsv3_allreps_log.gct	FigShare	http://dx.doi.org/10.6084/m9.figshare.1019859	Data processing pipeline	Achilles_QC_v2.4.3.rnai.gct	FigShare	http://dx.doi.org/10.6084/m9.figshare.1019859	Data transformation	Achilles_QC_v2.4.3.rnai.Gs.gct	FigShare	http://dx.doi.org/10.6084/m9.figshare.1019859	CP0004_20131120_19mer_trans_v1.chip	Achilles_QC_v2.4.3.shRNA.table.txt
MDA-MB-453 Rep C p7	Screening	Deconvolution of pooled screening by NGS	MDA-MB-453 Rep C p7	cBOTv8_sbsv3_allreps_log.gct	FigShare	http://dx.doi.org/10.6084/m9.figshare.1019859	Data processing pipeline	Achilles_QC_v2.4.3.rnai.gct	FigShare	http://dx.doi.org/10.6084/m9.figshare.1019859	Data transformation	Achilles_QC_v2.4.3.rnai.Gs.gct	FigShare	http://dx.doi.org/10.6084/m9.figshare.1019859	CP0004_20131120_19mer_trans_v1.chip	Achilles_QC_v2.4.3.shRNA.table.txt
MDA-MB-453 Rep D p7	Screening	Deconvolution of pooled screening by NGS	MDA-MB-453 Rep D p7	cBOTv8_sbsv3_allreps_log.gct	FigShare	http://dx.doi.org/10.6084/m9.figshare.1019859	Data processing pipeline	Achilles_QC_v2.4.3.rnai.gct	FigShare	http://dx.doi.org/10.6084/m9.figshare.1019859	Data transformation	Achilles_QC_v2.4.3.rnai.Gs.gct	FigShare	http://dx.doi.org/10.6084/m9.figshare.1019859	CP0004_20131120_19mer_trans_v1.chip	Achilles_QC_v2.4.3.shRNA.table.txt
MIA PaCa-2 REP A p8	Screening	Deconvolution of pooled screening by NGS	MIA PaCa-2 REP A p8	cBOTv8_sbsv3_allreps_log.gct	FigShare	http://dx.doi.org/10.6084/m9.figshare.1019859	Data processing pipeline	Achilles_QC_v2.4.3.rnai.gct	FigShare	http://dx.doi.org/10.6084/m9.figshare.1019859	Data transformation	Achilles_QC_v2.4.3.rnai.Gs.gct	FigShare	http://dx.doi.org/10.6084/m9.figshare.1019859	CP0004_20131120_19mer_trans_v1.chip	Achilles_QC_v2.4.3.shRNA.table.txt
MIA PaCa-2 REP B p8	Screening	Deconvolution of pooled screening by NGS	MIA PaCa-2 REP B p8	cBOTv8_sbsv3_allreps_log.gct	FigShare	http://dx.doi.org/10.6084/m9.figshare.1019859	Data processing pipeline	Achilles_QC_v2.4.3.rnai.gct	FigShare	http://dx.doi.org/10.6084/m9.figshare.1019859	Data transformation	Achilles_QC_v2.4.3.rnai.Gs.gct	FigShare	http://dx.doi.org/10.6084/m9.figshare.1019859	CP0004_20131120_19mer_trans_v1.chip	Achilles_QC_v2.4.3.shRNA.table.txt
MIA PaCa-2 REP C p8	Screening	Deconvolution of pooled screening by NGS	MIA PaCa-2 REP C p8	cBOTv8_sbsv3_allreps_log.gct	FigShare	http://dx.doi.org/10.6084/m9.figshare.1019859	Data processing pipeline	Achilles_QC_v2.4.3.rnai.gct	FigShare	http://dx.doi.org/10.6084/m9.figshare.1019859	Data transformation	Achilles_QC_v2.4.3.rnai.Gs.gct	FigShare	http://dx.doi.org/10.6084/m9.figshare.1019859	CP0004_20131120_19mer_trans_v1.chip	Achilles_QC_v2.4.3.shRNA.table.txt
MIA PaCa-2 REP D p8	Screening	Deconvolution of pooled screening by NGS	MIA PaCa-2 REP D p8	cBOTv8_sbsv3_allreps_log.gct	FigShare	http://dx.doi.org/10.6084/m9.figshare.1019859	Data processing pipeline	Achilles_QC_v2.4.3.rnai.gct	FigShare	http://dx.doi.org/10.6084/m9.figshare.1019859	Data transformation	Achilles_QC_v2.4.3.rnai.Gs.gct	FigShare	http://dx.doi.org/10.6084/m9.figshare.1019859	CP0004_20131120_19mer_trans_v1.chip	Achilles_QC_v2.4.3.shRNA.table.txt
MKN7 Rep A p9	Screening	Deconvolution of pooled screening by NGS	MKN7 Rep A p9	cBOTv8_sbsv3_allreps_log.gct	FigShare	http://dx.doi.org/10.6084/m9.figshare.1019859	Data processing pipeline	Achilles_QC_v2.4.3.rnai.gct	FigShare	http://dx.doi.org/10.6084/m9.figshare.1019859	Data transformation	Achilles_QC_v2.4.3.rnai.Gs.gct	FigShare	http://dx.doi.org/10.6084/m9.figshare.1019859	CP0004_20131120_19mer_trans_v1.chip	Achilles_QC_v2.4.3.shRNA.table.txt
MKN7 Rep B p9	Screening	Deconvolution of pooled screening by NGS	MKN7 Rep B p9	cBOTv8_sbsv3_allreps_log.gct	FigShare	http://dx.doi.org/10.6084/m9.figshare.1019859	Data processing pipeline	Achilles_QC_v2.4.3.rnai.gct	FigShare	http://dx.doi.org/10.6084/m9.figshare.1019859	Data transformation	Achilles_QC_v2.4.3.rnai.Gs.gct	FigShare	http://dx.doi.org/10.6084/m9.figshare.1019859	CP0004_20131120_19mer_trans_v1.chip	Achilles_QC_v2.4.3.shRNA.table.txt
MKN7 Rep C p9	Screening	Deconvolution of pooled screening by NGS	MKN7 Rep C p9	cBOTv8_sbsv3_allreps_log.gct	FigShare	http://dx.doi.org/10.6084/m9.figshare.1019859	Data processing pipeline	Achilles_QC_v2.4.3.rnai.gct	FigShare	http://dx.doi.org/10.6084/m9.figshare.1019859	Data transformation	Achilles_QC_v2.4.3.rnai.Gs.gct	FigShare	http://dx.doi.org/10.6084/m9.figshare.1019859	CP0004_20131120_19mer_trans_v1.chip	Achilles_QC_v2.4.3.shRNA.table.txt
MKN7 Rep D p9	Screening	Deconvolution of pooled screening by NGS	MKN7 Rep D p9	cBOTv8_sbsv3_allreps_log.gct	FigShare	http://dx.doi.org/10.6084/m9.figshare.1019859	Data processing pipeline	Achilles_QC_v2.4.3.rnai.gct	FigShare	http://dx.doi.org/10.6084/m9.figshare.1019859	Data transformation	Achilles_QC_v2.4.3.rnai.Gs.gct	FigShare	http://dx.doi.org/10.6084/m9.figshare.1019859	CP0004_20131120_19mer_trans_v1.chip	Achilles_QC_v2.4.3.shRNA.table.txt
MM1-S Rep A p4	Screening	Deconvolution of pooled screening by NGS	MM1-S Rep A p4	cBOTv8_sbsv3_allreps_log.gct	FigShare	http://dx.doi.org/10.6084/m9.figshare.1019859	Data processing pipeline	Achilles_QC_v2.4.3.rnai.gct	FigShare	http://dx.doi.org/10.6084/m9.figshare.1019859	Data transformation	Achilles_QC_v2.4.3.rnai.Gs.gct	FigShare	http://dx.doi.org/10.6084/m9.figshare.1019859	CP0004_20131120_19mer_trans_v1.chip	Achilles_QC_v2.4.3.shRNA.table.txt
MM1-S Rep B p4	Screening	Deconvolution of pooled screening by NGS	MM1-S Rep B p4	cBOTv8_sbsv3_allreps_log.gct	FigShare	http://dx.doi.org/10.6084/m9.figshare.1019859	Data processing pipeline	Achilles_QC_v2.4.3.rnai.gct	FigShare	http://dx.doi.org/10.6084/m9.figshare.1019859	Data transformation	Achilles_QC_v2.4.3.rnai.Gs.gct	FigShare	http://dx.doi.org/10.6084/m9.figshare.1019859	CP0004_20131120_19mer_trans_v1.chip	Achilles_QC_v2.4.3.shRNA.table.txt
MM1-S Rep C p4	Screening	Deconvolution of pooled screening by NGS	MM1-S Rep C p4	cBOTv8_sbsv3_allreps_log.gct	FigShare	http://dx.doi.org/10.6084/m9.figshare.1019859	Data processing pipeline	Achilles_QC_v2.4.3.rnai.gct	FigShare	http://dx.doi.org/10.6084/m9.figshare.1019859	Data transformation	Achilles_QC_v2.4.3.rnai.Gs.gct	FigShare	http://dx.doi.org/10.6084/m9.figshare.1019859	CP0004_20131120_19mer_trans_v1.chip	Achilles_QC_v2.4.3.shRNA.table.txt
MOLM-13 Rep A p8	Screening	Deconvolution of pooled screening by NGS	MOLM-13 Rep A p8	cBOTv8_sbsv3_allreps_log.gct	FigShare	http://dx.doi.org/10.6084/m9.figshare.1019859	Data processing pipeline	Achilles_QC_v2.4.3.rnai.gct	FigShare	http://dx.doi.org/10.6084/m9.figshare.1019859	Data transformation	Achilles_QC_v2.4.3.rnai.Gs.gct	FigShare	http://dx.doi.org/10.6084/m9.figshare.1019859	CP0004_20131120_19mer_trans_v1.chip	Achilles_QC_v2.4.3.shRNA.table.txt
MOLM-13 Rep B p8	Screening	Deconvolution of pooled screening by NGS	MOLM-13 Rep B p8	cBOTv8_sbsv3_allreps_log.gct	FigShare	http://dx.doi.org/10.6084/m9.figshare.1019859	Data processing pipeline	Achilles_QC_v2.4.3.rnai.gct	FigShare	http://dx.doi.org/10.6084/m9.figshare.1019859	Data transformation	Achilles_QC_v2.4.3.rnai.Gs.gct	FigShare	http://dx.doi.org/10.6084/m9.figshare.1019859	CP0004_20131120_19mer_trans_v1.chip	Achilles_QC_v2.4.3.shRNA.table.txt
MOLM-13 Rep C p8	Screening	Deconvolution of pooled screening by NGS	MOLM-13 Rep C p8	cBOTv8_sbsv3_allreps_log.gct	FigShare	http://dx.doi.org/10.6084/m9.figshare.1019859	Data processing pipeline	Achilles_QC_v2.4.3.rnai.gct	FigShare	http://dx.doi.org/10.6084/m9.figshare.1019859	Data transformation	Achilles_QC_v2.4.3.rnai.Gs.gct	FigShare	http://dx.doi.org/10.6084/m9.figshare.1019859	CP0004_20131120_19mer_trans_v1.chip	Achilles_QC_v2.4.3.shRNA.table.txt
MOLM-13 Rep D p8	Screening	Deconvolution of pooled screening by NGS	MOLM-13 Rep D p8	cBOTv8_sbsv3_allreps_log.gct	FigShare	http://dx.doi.org/10.6084/m9.figshare.1019859	Data processing pipeline	Achilles_QC_v2.4.3.rnai.gct	FigShare	http://dx.doi.org/10.6084/m9.figshare.1019859	Data transformation	Achilles_QC_v2.4.3.rnai.Gs.gct	FigShare	http://dx.doi.org/10.6084/m9.figshare.1019859	CP0004_20131120_19mer_trans_v1.chip	Achilles_QC_v2.4.3.shRNA.table.txt
MONO-MAC-1 REP A p6	Screening	Deconvolution of pooled screening by NGS	MONO-MAC-1 REP A p6	cBOTv8_sbsv3_allreps_log.gct	FigShare	http://dx.doi.org/10.6084/m9.figshare.1019859	Data processing pipeline	Achilles_QC_v2.4.3.rnai.gct	FigShare	http://dx.doi.org/10.6084/m9.figshare.1019859	Data transformation	Achilles_QC_v2.4.3.rnai.Gs.gct	FigShare	http://dx.doi.org/10.6084/m9.figshare.1019859	CP0004_20131120_19mer_trans_v1.chip	Achilles_QC_v2.4.3.shRNA.table.txt
MONO-MAC-1 REP B p6	Screening	Deconvolution of pooled screening by NGS	MONO-MAC-1 REP B p6	cBOTv8_sbsv3_allreps_log.gct	FigShare	http://dx.doi.org/10.6084/m9.figshare.1019859	Data processing pipeline	Achilles_QC_v2.4.3.rnai.gct	FigShare	http://dx.doi.org/10.6084/m9.figshare.1019859	Data transformation	Achilles_QC_v2.4.3.rnai.Gs.gct	FigShare	http://dx.doi.org/10.6084/m9.figshare.1019859	CP0004_20131120_19mer_trans_v1.chip	Achilles_QC_v2.4.3.shRNA.table.txt
MONO-MAC-1 REP C p6	Screening	Deconvolution of pooled screening by NGS	MONO-MAC-1 REP C p6	cBOTv8_sbsv3_allreps_log.gct	FigShare	http://dx.doi.org/10.6084/m9.figshare.1019859	Data processing pipeline	Achilles_QC_v2.4.3.rnai.gct	FigShare	http://dx.doi.org/10.6084/m9.figshare.1019859	Data transformation	Achilles_QC_v2.4.3.rnai.Gs.gct	FigShare	http://dx.doi.org/10.6084/m9.figshare.1019859	CP0004_20131120_19mer_trans_v1.chip	Achilles_QC_v2.4.3.shRNA.table.txt
MONO-MAC-1 REP D p6	Screening	Deconvolution of pooled screening by NGS	MONO-MAC-1 REP D p6	cBOTv8_sbsv3_allreps_log.gct	FigShare	http://dx.doi.org/10.6084/m9.figshare.1019859	Data processing pipeline	Achilles_QC_v2.4.3.rnai.gct	FigShare	http://dx.doi.org/10.6084/m9.figshare.1019859	Data transformation	Achilles_QC_v2.4.3.rnai.Gs.gct	FigShare	http://dx.doi.org/10.6084/m9.figshare.1019859	CP0004_20131120_19mer_trans_v1.chip	Achilles_QC_v2.4.3.shRNA.table.txt
MONO-MAC-6 REP A p8	Screening	Deconvolution of pooled screening by NGS	MONO-MAC-6 REP A p8	cBOTv8_sbsv3_allreps_log.gct	FigShare	http://dx.doi.org/10.6084/m9.figshare.1019859	Data processing pipeline	Achilles_QC_v2.4.3.rnai.gct	FigShare	http://dx.doi.org/10.6084/m9.figshare.1019859	Data transformation	Achilles_QC_v2.4.3.rnai.Gs.gct	FigShare	http://dx.doi.org/10.6084/m9.figshare.1019859	CP0004_20131120_19mer_trans_v1.chip	Achilles_QC_v2.4.3.shRNA.table.txt
MONO-MAC-6 REP B p8	Screening	Deconvolution of pooled screening by NGS	MONO-MAC-6 REP B p8	cBOTv8_sbsv3_allreps_log.gct	FigShare	http://dx.doi.org/10.6084/m9.figshare.1019859	Data processing pipeline	Achilles_QC_v2.4.3.rnai.gct	FigShare	http://dx.doi.org/10.6084/m9.figshare.1019859	Data transformation	Achilles_QC_v2.4.3.rnai.Gs.gct	FigShare	http://dx.doi.org/10.6084/m9.figshare.1019859	CP0004_20131120_19mer_trans_v1.chip	Achilles_QC_v2.4.3.shRNA.table.txt
MONO-MAC-6 REP C p8	Screening	Deconvolution of pooled screening by NGS	MONO-MAC-6 REP C p8	cBOTv8_sbsv3_allreps_log.gct	FigShare	http://dx.doi.org/10.6084/m9.figshare.1019859	Data processing pipeline	Achilles_QC_v2.4.3.rnai.gct	FigShare	http://dx.doi.org/10.6084/m9.figshare.1019859	Data transformation	Achilles_QC_v2.4.3.rnai.Gs.gct	FigShare	http://dx.doi.org/10.6084/m9.figshare.1019859	CP0004_20131120_19mer_trans_v1.chip	Achilles_QC_v2.4.3.shRNA.table.txt
MONO-MAC-6 REP D p8	Screening	Deconvolution of pooled screening by NGS	MONO-MAC-6 REP D p8	cBOTv8_sbsv3_allreps_log.gct	FigShare	http://dx.doi.org/10.6084/m9.figshare.1019859	Data processing pipeline	Achilles_QC_v2.4.3.rnai.gct	FigShare	http://dx.doi.org/10.6084/m9.figshare.1019859	Data transformation	Achilles_QC_v2.4.3.rnai.Gs.gct	FigShare	http://dx.doi.org/10.6084/m9.figshare.1019859	CP0004_20131120_19mer_trans_v1.chip	Achilles_QC_v2.4.3.shRNA.table.txt
MV-4-11 Rep A P7	Screening	Deconvolution of pooled screening by NGS	MV-4-11 Rep A P7	cBOTv8_sbsv3_allreps_log.gct	FigShare	http://dx.doi.org/10.6084/m9.figshare.1019859	Data processing pipeline	Achilles_QC_v2.4.3.rnai.gct	FigShare	http://dx.doi.org/10.6084/m9.figshare.1019859	Data transformation	Achilles_QC_v2.4.3.rnai.Gs.gct	FigShare	http://dx.doi.org/10.6084/m9.figshare.1019859	CP0004_20131120_19mer_trans_v1.chip	Achilles_QC_v2.4.3.shRNA.table.txt
MV-4-11 Rep B P7	Screening	Deconvolution of pooled screening by NGS	MV-4-11 Rep B P7	cBOTv8_sbsv3_allreps_log.gct	FigShare	http://dx.doi.org/10.6084/m9.figshare.1019859	Data processing pipeline	Achilles_QC_v2.4.3.rnai.gct	FigShare	http://dx.doi.org/10.6084/m9.figshare.1019859	Data transformation	Achilles_QC_v2.4.3.rnai.Gs.gct	FigShare	http://dx.doi.org/10.6084/m9.figshare.1019859	CP0004_20131120_19mer_trans_v1.chip	Achilles_QC_v2.4.3.shRNA.table.txt
MV-4-11 Rep C P7	Screening	Deconvolution of pooled screening by NGS	MV-4-11 Rep C P7	cBOTv8_sbsv3_allreps_log.gct	FigShare	http://dx.doi.org/10.6084/m9.figshare.1019859	Data processing pipeline	Achilles_QC_v2.4.3.rnai.gct	FigShare	http://dx.doi.org/10.6084/m9.figshare.1019859	Data transformation	Achilles_QC_v2.4.3.rnai.Gs.gct	FigShare	http://dx.doi.org/10.6084/m9.figshare.1019859	CP0004_20131120_19mer_trans_v1.chip	Achilles_QC_v2.4.3.shRNA.table.txt
MV-4-11 Rep D P7	Screening	Deconvolution of pooled screening by NGS	MV-4-11 Rep D P7	cBOTv8_sbsv3_allreps_log.gct	FigShare	http://dx.doi.org/10.6084/m9.figshare.1019859	Data processing pipeline	Achilles_QC_v2.4.3.rnai.gct	FigShare	http://dx.doi.org/10.6084/m9.figshare.1019859	Data transformation	Achilles_QC_v2.4.3.rnai.Gs.gct	FigShare	http://dx.doi.org/10.6084/m9.figshare.1019859	CP0004_20131120_19mer_trans_v1.chip	Achilles_QC_v2.4.3.shRNA.table.txt
NALM-6 Rep A p7	Screening	Deconvolution of pooled screening by NGS	NALM-6 Rep A p7	cBOTv8_sbsv3_allreps_log.gct	FigShare	http://dx.doi.org/10.6084/m9.figshare.1019859	Data processing pipeline	Achilles_QC_v2.4.3.rnai.gct	FigShare	http://dx.doi.org/10.6084/m9.figshare.1019859	Data transformation	Achilles_QC_v2.4.3.rnai.Gs.gct	FigShare	http://dx.doi.org/10.6084/m9.figshare.1019859	CP0004_20131120_19mer_trans_v1.chip	Achilles_QC_v2.4.3.shRNA.table.txt
NALM-6 Rep B p7	Screening	Deconvolution of pooled screening by NGS	NALM-6 Rep B p7	cBOTv8_sbsv3_allreps_log.gct	FigShare	http://dx.doi.org/10.6084/m9.figshare.1019859	Data processing pipeline	Achilles_QC_v2.4.3.rnai.gct	FigShare	http://dx.doi.org/10.6084/m9.figshare.1019859	Data transformation	Achilles_QC_v2.4.3.rnai.Gs.gct	FigShare	http://dx.doi.org/10.6084/m9.figshare.1019859	CP0004_20131120_19mer_trans_v1.chip	Achilles_QC_v2.4.3.shRNA.table.txt
NALM-6 Rep C p7	Screening	Deconvolution of pooled screening by NGS	NALM-6 Rep C p7	cBOTv8_sbsv3_allreps_log.gct	FigShare	http://dx.doi.org/10.6084/m9.figshare.1019859	Data processing pipeline	Achilles_QC_v2.4.3.rnai.gct	FigShare	http://dx.doi.org/10.6084/m9.figshare.1019859	Data transformation	Achilles_QC_v2.4.3.rnai.Gs.gct	FigShare	http://dx.doi.org/10.6084/m9.figshare.1019859	CP0004_20131120_19mer_trans_v1.chip	Achilles_QC_v2.4.3.shRNA.table.txt
NALM-6 Rep D p7	Screening	Deconvolution of pooled screening by NGS	NALM-6 Rep D p7	cBOTv8_sbsv3_allreps_log.gct	FigShare	http://dx.doi.org/10.6084/m9.figshare.1019859	Data processing pipeline	Achilles_QC_v2.4.3.rnai.gct	FigShare	http://dx.doi.org/10.6084/m9.figshare.1019859	Data transformation	Achilles_QC_v2.4.3.rnai.Gs.gct	FigShare	http://dx.doi.org/10.6084/m9.figshare.1019859	CP0004_20131120_19mer_trans_v1.chip	Achilles_QC_v2.4.3.shRNA.table.txt
NB-4 Rep B p8	Screening	Deconvolution of pooled screening by NGS	NB-4 Rep B p8	cBOTv8_sbsv3_allreps_log.gct	FigShare	http://dx.doi.org/10.6084/m9.figshare.1019859	Data processing pipeline	Achilles_QC_v2.4.3.rnai.gct	FigShare	http://dx.doi.org/10.6084/m9.figshare.1019859	Data transformation	Achilles_QC_v2.4.3.rnai.Gs.gct	FigShare	http://dx.doi.org/10.6084/m9.figshare.1019859	CP0004_20131120_19mer_trans_v1.chip	Achilles_QC_v2.4.3.shRNA.table.txt
NB-4 Rep A p8	Screening	Deconvolution of pooled screening by NGS	NB-4 Rep A p8	cBOTv8_sbsv3_allreps_log.gct	FigShare	http://dx.doi.org/10.6084/m9.figshare.1019859	Data processing pipeline	Achilles_QC_v2.4.3.rnai.gct	FigShare	http://dx.doi.org/10.6084/m9.figshare.1019859	Data transformation	Achilles_QC_v2.4.3.rnai.Gs.gct	FigShare	http://dx.doi.org/10.6084/m9.figshare.1019859	CP0004_20131120_19mer_trans_v1.chip	Achilles_QC_v2.4.3.shRNA.table.txt
NB-4 Rep C p8	Screening	Deconvolution of pooled screening by NGS	NB-4 Rep C p8	cBOTv8_sbsv3_allreps_log.gct	FigShare	http://dx.doi.org/10.6084/m9.figshare.1019859	Data processing pipeline	Achilles_QC_v2.4.3.rnai.gct	FigShare	http://dx.doi.org/10.6084/m9.figshare.1019859	Data transformation	Achilles_QC_v2.4.3.rnai.Gs.gct	FigShare	http://dx.doi.org/10.6084/m9.figshare.1019859	CP0004_20131120_19mer_trans_v1.chip	Achilles_QC_v2.4.3.shRNA.table.txt
NB-4 Rep D p8	Screening	Deconvolution of pooled screening by NGS	NB-4 Rep D p8	cBOTv8_sbsv3_allreps_log.gct	FigShare	http://dx.doi.org/10.6084/m9.figshare.1019859	Data processing pipeline	Achilles_QC_v2.4.3.rnai.gct	FigShare	http://dx.doi.org/10.6084/m9.figshare.1019859	Data transformation	Achilles_QC_v2.4.3.rnai.Gs.gct	FigShare	http://dx.doi.org/10.6084/m9.figshare.1019859	CP0004_20131120_19mer_trans_v1.chip	Achilles_QC_v2.4.3.shRNA.table.txt
NCI-H1299 Rep A P8	Screening	Deconvolution of pooled screening by NGS	NCI-H1299 Rep A P8	cBOTv8_sbsv3_allreps_log.gct	FigShare	http://dx.doi.org/10.6084/m9.figshare.1019859	Data processing pipeline	Achilles_QC_v2.4.3.rnai.gct	FigShare	http://dx.doi.org/10.6084/m9.figshare.1019859	Data transformation	Achilles_QC_v2.4.3.rnai.Gs.gct	FigShare	http://dx.doi.org/10.6084/m9.figshare.1019859	CP0004_20131120_19mer_trans_v1.chip	Achilles_QC_v2.4.3.shRNA.table.txt
NCI-H1299 Rep B P8	Screening	Deconvolution of pooled screening by NGS	NCI-H1299 Rep B P8	cBOTv8_sbsv3_allreps_log.gct	FigShare	http://dx.doi.org/10.6084/m9.figshare.1019859	Data processing pipeline	Achilles_QC_v2.4.3.rnai.gct	FigShare	http://dx.doi.org/10.6084/m9.figshare.1019859	Data transformation	Achilles_QC_v2.4.3.rnai.Gs.gct	FigShare	http://dx.doi.org/10.6084/m9.figshare.1019859	CP0004_20131120_19mer_trans_v1.chip	Achilles_QC_v2.4.3.shRNA.table.txt
NCI-H1299 Rep C P8	Screening	Deconvolution of pooled screening by NGS	NCI-H1299 Rep C P8	cBOTv8_sbsv3_allreps_log.gct	FigShare	http://dx.doi.org/10.6084/m9.figshare.1019859	Data processing pipeline	Achilles_QC_v2.4.3.rnai.gct	FigShare	http://dx.doi.org/10.6084/m9.figshare.1019859	Data transformation	Achilles_QC_v2.4.3.rnai.Gs.gct	FigShare	http://dx.doi.org/10.6084/m9.figshare.1019859	CP0004_20131120_19mer_trans_v1.chip	Achilles_QC_v2.4.3.shRNA.table.txt
NCI-H1299 Rep D P8	Screening	Deconvolution of pooled screening by NGS	NCI-H1299 Rep D P8	cBOTv8_sbsv3_allreps_log.gct	FigShare	http://dx.doi.org/10.6084/m9.figshare.1019859	Data processing pipeline	Achilles_QC_v2.4.3.rnai.gct	FigShare	http://dx.doi.org/10.6084/m9.figshare.1019859	Data transformation	Achilles_QC_v2.4.3.rnai.Gs.gct	FigShare	http://dx.doi.org/10.6084/m9.figshare.1019859	CP0004_20131120_19mer_trans_v1.chip	Achilles_QC_v2.4.3.shRNA.table.txt
NCI-H1437 Rep A p 8	Screening	Deconvolution of pooled screening by NGS	NCI-H1437 Rep A p 8	cBOTv8_sbsv3_allreps_log.gct	FigShare	http://dx.doi.org/10.6084/m9.figshare.1019859	Data processing pipeline	Achilles_QC_v2.4.3.rnai.gct	FigShare	http://dx.doi.org/10.6084/m9.figshare.1019859	Data transformation	Achilles_QC_v2.4.3.rnai.Gs.gct	FigShare	http://dx.doi.org/10.6084/m9.figshare.1019859	CP0004_20131120_19mer_trans_v1.chip	Achilles_QC_v2.4.3.shRNA.table.txt
NCI-H1437 Rep B p 8	Screening	Deconvolution of pooled screening by NGS	NCI-H1437 Rep B p 8	cBOTv8_sbsv3_allreps_log.gct	FigShare	http://dx.doi.org/10.6084/m9.figshare.1019859	Data processing pipeline	Achilles_QC_v2.4.3.rnai.gct	FigShare	http://dx.doi.org/10.6084/m9.figshare.1019859	Data transformation	Achilles_QC_v2.4.3.rnai.Gs.gct	FigShare	http://dx.doi.org/10.6084/m9.figshare.1019859	CP0004_20131120_19mer_trans_v1.chip	Achilles_QC_v2.4.3.shRNA.table.txt
NCI-H1437 Rep C p 8	Screening	Deconvolution of pooled screening by NGS	NCI-H1437 Rep C p 8	cBOTv8_sbsv3_allreps_log.gct	FigShare	http://dx.doi.org/10.6084/m9.figshare.1019859	Data processing pipeline	Achilles_QC_v2.4.3.rnai.gct	FigShare	http://dx.doi.org/10.6084/m9.figshare.1019859	Data transformation	Achilles_QC_v2.4.3.rnai.Gs.gct	FigShare	http://dx.doi.org/10.6084/m9.figshare.1019859	CP0004_20131120_19mer_trans_v1.chip	Achilles_QC_v2.4.3.shRNA.table.txt
NCI-H1437 Rep D p 8	Screening	Deconvolution of pooled screening by NGS	NCI-H1437 Rep D p 8	cBOTv8_sbsv3_allreps_log.gct	FigShare	http://dx.doi.org/10.6084/m9.figshare.1019859	Data processing pipeline	Achilles_QC_v2.4.3.rnai.gct	FigShare	http://dx.doi.org/10.6084/m9.figshare.1019859	Data transformation	Achilles_QC_v2.4.3.rnai.Gs.gct	FigShare	http://dx.doi.org/10.6084/m9.figshare.1019859	CP0004_20131120_19mer_trans_v1.chip	Achilles_QC_v2.4.3.shRNA.table.txt
NCI-H1650 REP A p8	Screening	Deconvolution of pooled screening by NGS	NCI-H1650 REP A p8	cBOTv8_sbsv3_allreps_log.gct	FigShare	http://dx.doi.org/10.6084/m9.figshare.1019859	Data processing pipeline	Achilles_QC_v2.4.3.rnai.gct	FigShare	http://dx.doi.org/10.6084/m9.figshare.1019859	Data transformation	Achilles_QC_v2.4.3.rnai.Gs.gct	FigShare	http://dx.doi.org/10.6084/m9.figshare.1019859	CP0004_20131120_19mer_trans_v1.chip	Achilles_QC_v2.4.3.shRNA.table.txt
NCI-H1650 REP B p8	Screening	Deconvolution of pooled screening by NGS	NCI-H1650 REP B p8	cBOTv8_sbsv3_allreps_log.gct	FigShare	http://dx.doi.org/10.6084/m9.figshare.1019859	Data processing pipeline	Achilles_QC_v2.4.3.rnai.gct	FigShare	http://dx.doi.org/10.6084/m9.figshare.1019859	Data transformation	Achilles_QC_v2.4.3.rnai.Gs.gct	FigShare	http://dx.doi.org/10.6084/m9.figshare.1019859	CP0004_20131120_19mer_trans_v1.chip	Achilles_QC_v2.4.3.shRNA.table.txt
NCI-H1650 REP C p8	Screening	Deconvolution of pooled screening by NGS	NCI-H1650 REP C p8	cBOTv8_sbsv3_allreps_log.gct	FigShare	http://dx.doi.org/10.6084/m9.figshare.1019859	Data processing pipeline	Achilles_QC_v2.4.3.rnai.gct	FigShare	http://dx.doi.org/10.6084/m9.figshare.1019859	Data transformation	Achilles_QC_v2.4.3.rnai.Gs.gct	FigShare	http://dx.doi.org/10.6084/m9.figshare.1019859	CP0004_20131120_19mer_trans_v1.chip	Achilles_QC_v2.4.3.shRNA.table.txt
NCI-H1650 REP D p8	Screening	Deconvolution of pooled screening by NGS	NCI-H1650 REP D p8	cBOTv8_sbsv3_allreps_log.gct	FigShare	http://dx.doi.org/10.6084/m9.figshare.1019859	Data processing pipeline	Achilles_QC_v2.4.3.rnai.gct	FigShare	http://dx.doi.org/10.6084/m9.figshare.1019859	Data transformation	Achilles_QC_v2.4.3.rnai.Gs.gct	FigShare	http://dx.doi.org/10.6084/m9.figshare.1019859	CP0004_20131120_19mer_trans_v1.chip	Achilles_QC_v2.4.3.shRNA.table.txt
NCI-H196 Rep A p6	Screening	Deconvolution of pooled screening by NGS	NCI-H196 Rep A p6	cBOTv8_sbsv3_allreps_log.gct	FigShare	http://dx.doi.org/10.6084/m9.figshare.1019859	Data processing pipeline	Achilles_QC_v2.4.3.rnai.gct	FigShare	http://dx.doi.org/10.6084/m9.figshare.1019859	Data transformation	Achilles_QC_v2.4.3.rnai.Gs.gct	FigShare	http://dx.doi.org/10.6084/m9.figshare.1019859	CP0004_20131120_19mer_trans_v1.chip	Achilles_QC_v2.4.3.shRNA.table.txt
NCI-H196 Rep B p6	Screening	Deconvolution of pooled screening by NGS	NCI-H196 Rep B p6	cBOTv8_sbsv3_allreps_log.gct	FigShare	http://dx.doi.org/10.6084/m9.figshare.1019859	Data processing pipeline	Achilles_QC_v2.4.3.rnai.gct	FigShare	http://dx.doi.org/10.6084/m9.figshare.1019859	Data transformation	Achilles_QC_v2.4.3.rnai.Gs.gct	FigShare	http://dx.doi.org/10.6084/m9.figshare.1019859	CP0004_20131120_19mer_trans_v1.chip	Achilles_QC_v2.4.3.shRNA.table.txt
NCI-H196 Rep C p6	Screening	Deconvolution of pooled screening by NGS	NCI-H196 Rep C p6	cBOTv8_sbsv3_allreps_log.gct	FigShare	http://dx.doi.org/10.6084/m9.figshare.1019859	Data processing pipeline	Achilles_QC_v2.4.3.rnai.gct	FigShare	http://dx.doi.org/10.6084/m9.figshare.1019859	Data transformation	Achilles_QC_v2.4.3.rnai.Gs.gct	FigShare	http://dx.doi.org/10.6084/m9.figshare.1019859	CP0004_20131120_19mer_trans_v1.chip	Achilles_QC_v2.4.3.shRNA.table.txt
NCI-H196 Rep D p6	Screening	Deconvolution of pooled screening by NGS	NCI-H196 Rep D p6	cBOTv8_sbsv3_allreps_log.gct	FigShare	http://dx.doi.org/10.6084/m9.figshare.1019859	Data processing pipeline	Achilles_QC_v2.4.3.rnai.gct	FigShare	http://dx.doi.org/10.6084/m9.figshare.1019859	Data transformation	Achilles_QC_v2.4.3.rnai.Gs.gct	FigShare	http://dx.doi.org/10.6084/m9.figshare.1019859	CP0004_20131120_19mer_trans_v1.chip	Achilles_QC_v2.4.3.shRNA.table.txt
NCI-H1975 REP A p8	Screening	Deconvolution of pooled screening by NGS	NCI-H1975 REP A p8	cBOTv8_sbsv3_allreps_log.gct	FigShare	http://dx.doi.org/10.6084/m9.figshare.1019859	Data processing pipeline	Achilles_QC_v2.4.3.rnai.gct	FigShare	http://dx.doi.org/10.6084/m9.figshare.1019859	Data transformation	Achilles_QC_v2.4.3.rnai.Gs.gct	FigShare	http://dx.doi.org/10.6084/m9.figshare.1019859	CP0004_20131120_19mer_trans_v1.chip	Achilles_QC_v2.4.3.shRNA.table.txt
NCI-H1975 REP B p8	Screening	Deconvolution of pooled screening by NGS	NCI-H1975 REP B p8	cBOTv8_sbsv3_allreps_log.gct	FigShare	http://dx.doi.org/10.6084/m9.figshare.1019859	Data processing pipeline	Achilles_QC_v2.4.3.rnai.gct	FigShare	http://dx.doi.org/10.6084/m9.figshare.1019859	Data transformation	Achilles_QC_v2.4.3.rnai.Gs.gct	FigShare	http://dx.doi.org/10.6084/m9.figshare.1019859	CP0004_20131120_19mer_trans_v1.chip	Achilles_QC_v2.4.3.shRNA.table.txt
NCI-H1975 REP C p8	Screening	Deconvolution of pooled screening by NGS	NCI-H1975 REP C p8	cBOTv8_sbsv3_allreps_log.gct	FigShare	http://dx.doi.org/10.6084/m9.figshare.1019859	Data processing pipeline	Achilles_QC_v2.4.3.rnai.gct	FigShare	http://dx.doi.org/10.6084/m9.figshare.1019859	Data transformation	Achilles_QC_v2.4.3.rnai.Gs.gct	FigShare	http://dx.doi.org/10.6084/m9.figshare.1019859	CP0004_20131120_19mer_trans_v1.chip	Achilles_QC_v2.4.3.shRNA.table.txt
NCI-H1975 REP D p8	Screening	Deconvolution of pooled screening by NGS	NCI-H1975 REP D p8	cBOTv8_sbsv3_allreps_log.gct	FigShare	http://dx.doi.org/10.6084/m9.figshare.1019859	Data processing pipeline	Achilles_QC_v2.4.3.rnai.gct	FigShare	http://dx.doi.org/10.6084/m9.figshare.1019859	Data transformation	Achilles_QC_v2.4.3.rnai.Gs.gct	FigShare	http://dx.doi.org/10.6084/m9.figshare.1019859	CP0004_20131120_19mer_trans_v1.chip	Achilles_QC_v2.4.3.shRNA.table.txt
NCI-H2052 REP A p10	Screening	Deconvolution of pooled screening by NGS	NCI-H2052 REP A p10	cBOTv8_sbsv3_allreps_log.gct	FigShare	http://dx.doi.org/10.6084/m9.figshare.1019859	Data processing pipeline	Achilles_QC_v2.4.3.rnai.gct	FigShare	http://dx.doi.org/10.6084/m9.figshare.1019859	Data transformation	Achilles_QC_v2.4.3.rnai.Gs.gct	FigShare	http://dx.doi.org/10.6084/m9.figshare.1019859	CP0004_20131120_19mer_trans_v1.chip	Achilles_QC_v2.4.3.shRNA.table.txt
NCI-H2052 REP B p10	Screening	Deconvolution of pooled screening by NGS	NCI-H2052 REP B p10	cBOTv8_sbsv3_allreps_log.gct	FigShare	http://dx.doi.org/10.6084/m9.figshare.1019859	Data processing pipeline	Achilles_QC_v2.4.3.rnai.gct	FigShare	http://dx.doi.org/10.6084/m9.figshare.1019859	Data transformation	Achilles_QC_v2.4.3.rnai.Gs.gct	FigShare	http://dx.doi.org/10.6084/m9.figshare.1019859	CP0004_20131120_19mer_trans_v1.chip	Achilles_QC_v2.4.3.shRNA.table.txt
NCI-H2052 REP C p10	Screening	Deconvolution of pooled screening by NGS	NCI-H2052 REP C p10	cBOTv8_sbsv3_allreps_log.gct	FigShare	http://dx.doi.org/10.6084/m9.figshare.1019859	Data processing pipeline	Achilles_QC_v2.4.3.rnai.gct	FigShare	http://dx.doi.org/10.6084/m9.figshare.1019859	Data transformation	Achilles_QC_v2.4.3.rnai.Gs.gct	FigShare	http://dx.doi.org/10.6084/m9.figshare.1019859	CP0004_20131120_19mer_trans_v1.chip	Achilles_QC_v2.4.3.shRNA.table.txt
NCI-H2052 REP D p10	Screening	Deconvolution of pooled screening by NGS	NCI-H2052 REP D p10	cBOTv8_sbsv3_allreps_log.gct	FigShare	http://dx.doi.org/10.6084/m9.figshare.1019859	Data processing pipeline	Achilles_QC_v2.4.3.rnai.gct	FigShare	http://dx.doi.org/10.6084/m9.figshare.1019859	Data transformation	Achilles_QC_v2.4.3.rnai.Gs.gct	FigShare	http://dx.doi.org/10.6084/m9.figshare.1019859	CP0004_20131120_19mer_trans_v1.chip	Achilles_QC_v2.4.3.shRNA.table.txt
NCI-H2122 REP A p8	Screening	Deconvolution of pooled screening by NGS	NCI-H2122 REP A p8	cBOTv8_sbsv3_allreps_log.gct	FigShare	http://dx.doi.org/10.6084/m9.figshare.1019859	Data processing pipeline	Achilles_QC_v2.4.3.rnai.gct	FigShare	http://dx.doi.org/10.6084/m9.figshare.1019859	Data transformation	Achilles_QC_v2.4.3.rnai.Gs.gct	FigShare	http://dx.doi.org/10.6084/m9.figshare.1019859	CP0004_20131120_19mer_trans_v1.chip	Achilles_QC_v2.4.3.shRNA.table.txt
NCI-H2122 REP B p8	Screening	Deconvolution of pooled screening by NGS	NCI-H2122 REP B p8	cBOTv8_sbsv3_allreps_log.gct	FigShare	http://dx.doi.org/10.6084/m9.figshare.1019859	Data processing pipeline	Achilles_QC_v2.4.3.rnai.gct	FigShare	http://dx.doi.org/10.6084/m9.figshare.1019859	Data transformation	Achilles_QC_v2.4.3.rnai.Gs.gct	FigShare	http://dx.doi.org/10.6084/m9.figshare.1019859	CP0004_20131120_19mer_trans_v1.chip	Achilles_QC_v2.4.3.shRNA.table.txt
NCI-H2122 REP C p8	Screening	Deconvolution of pooled screening by NGS	NCI-H2122 REP C p8	cBOTv8_sbsv3_allreps_log.gct	FigShare	http://dx.doi.org/10.6084/m9.figshare.1019859	Data processing pipeline	Achilles_QC_v2.4.3.rnai.gct	FigShare	http://dx.doi.org/10.6084/m9.figshare.1019859	Data transformation	Achilles_QC_v2.4.3.rnai.Gs.gct	FigShare	http://dx.doi.org/10.6084/m9.figshare.1019859	CP0004_20131120_19mer_trans_v1.chip	Achilles_QC_v2.4.3.shRNA.table.txt
NCI-H2122 REP D p8	Screening	Deconvolution of pooled screening by NGS	NCI-H2122 REP D p8	cBOTv8_sbsv3_allreps_log.gct	FigShare	http://dx.doi.org/10.6084/m9.figshare.1019859	Data processing pipeline	Achilles_QC_v2.4.3.rnai.gct	FigShare	http://dx.doi.org/10.6084/m9.figshare.1019859	Data transformation	Achilles_QC_v2.4.3.rnai.Gs.gct	FigShare	http://dx.doi.org/10.6084/m9.figshare.1019859	CP0004_20131120_19mer_trans_v1.chip	Achilles_QC_v2.4.3.shRNA.table.txt
NCI-H2171 REP A p7	Screening	Deconvolution of pooled screening by NGS	NCI-H2171 REP A p7	cBOTv8_sbsv3_allreps_log.gct	FigShare	http://dx.doi.org/10.6084/m9.figshare.1019859	Data processing pipeline	Achilles_QC_v2.4.3.rnai.gct	FigShare	http://dx.doi.org/10.6084/m9.figshare.1019859	Data transformation	Achilles_QC_v2.4.3.rnai.Gs.gct	FigShare	http://dx.doi.org/10.6084/m9.figshare.1019859	CP0004_20131120_19mer_trans_v1.chip	Achilles_QC_v2.4.3.shRNA.table.txt
NCI-H2171 REP B p7	Screening	Deconvolution of pooled screening by NGS	NCI-H2171 REP B p7	cBOTv8_sbsv3_allreps_log.gct	FigShare	http://dx.doi.org/10.6084/m9.figshare.1019859	Data processing pipeline	Achilles_QC_v2.4.3.rnai.gct	FigShare	http://dx.doi.org/10.6084/m9.figshare.1019859	Data transformation	Achilles_QC_v2.4.3.rnai.Gs.gct	FigShare	http://dx.doi.org/10.6084/m9.figshare.1019859	CP0004_20131120_19mer_trans_v1.chip	Achilles_QC_v2.4.3.shRNA.table.txt
NCI-H2171 REP C p7	Screening	Deconvolution of pooled screening by NGS	NCI-H2171 REP C p7	cBOTv8_sbsv3_allreps_log.gct	FigShare	http://dx.doi.org/10.6084/m9.figshare.1019859	Data processing pipeline	Achilles_QC_v2.4.3.rnai.gct	FigShare	http://dx.doi.org/10.6084/m9.figshare.1019859	Data transformation	Achilles_QC_v2.4.3.rnai.Gs.gct	FigShare	http://dx.doi.org/10.6084/m9.figshare.1019859	CP0004_20131120_19mer_trans_v1.chip	Achilles_QC_v2.4.3.shRNA.table.txt
NCI-H2171 REP D p7	Screening	Deconvolution of pooled screening by NGS	NCI-H2171 REP D p7	cBOTv8_sbsv3_allreps_log.gct	FigShare	http://dx.doi.org/10.6084/m9.figshare.1019859	Data processing pipeline	Achilles_QC_v2.4.3.rnai.gct	FigShare	http://dx.doi.org/10.6084/m9.figshare.1019859	Data transformation	Achilles_QC_v2.4.3.rnai.Gs.gct	FigShare	http://dx.doi.org/10.6084/m9.figshare.1019859	CP0004_20131120_19mer_trans_v1.chip	Achilles_QC_v2.4.3.shRNA.table.txt
NCI-H23 Rep A p7	Screening	Deconvolution of pooled screening by NGS	NCI-H23 Rep A p7	cBOTv8_sbsv3_allreps_log.gct	FigShare	http://dx.doi.org/10.6084/m9.figshare.1019859	Data processing pipeline	Achilles_QC_v2.4.3.rnai.gct	FigShare	http://dx.doi.org/10.6084/m9.figshare.1019859	Data transformation	Achilles_QC_v2.4.3.rnai.Gs.gct	FigShare	http://dx.doi.org/10.6084/m9.figshare.1019859	CP0004_20131120_19mer_trans_v1.chip	Achilles_QC_v2.4.3.shRNA.table.txt
NCI-H23 Rep B p7	Screening	Deconvolution of pooled screening by NGS	NCI-H23 Rep B p7	cBOTv8_sbsv3_allreps_log.gct	FigShare	http://dx.doi.org/10.6084/m9.figshare.1019859	Data processing pipeline	Achilles_QC_v2.4.3.rnai.gct	FigShare	http://dx.doi.org/10.6084/m9.figshare.1019859	Data transformation	Achilles_QC_v2.4.3.rnai.Gs.gct	FigShare	http://dx.doi.org/10.6084/m9.figshare.1019859	CP0004_20131120_19mer_trans_v1.chip	Achilles_QC_v2.4.3.shRNA.table.txt
NCI-H23 Rep C p7	Screening	Deconvolution of pooled screening by NGS	NCI-H23 Rep C p7	cBOTv8_sbsv3_allreps_log.gct	FigShare	http://dx.doi.org/10.6084/m9.figshare.1019859	Data processing pipeline	Achilles_QC_v2.4.3.rnai.gct	FigShare	http://dx.doi.org/10.6084/m9.figshare.1019859	Data transformation	Achilles_QC_v2.4.3.rnai.Gs.gct	FigShare	http://dx.doi.org/10.6084/m9.figshare.1019859	CP0004_20131120_19mer_trans_v1.chip	Achilles_QC_v2.4.3.shRNA.table.txt
NCI-H23 Rep D p7	Screening	Deconvolution of pooled screening by NGS	NCI-H23 Rep D p7	cBOTv8_sbsv3_allreps_log.gct	FigShare	http://dx.doi.org/10.6084/m9.figshare.1019859	Data processing pipeline	Achilles_QC_v2.4.3.rnai.gct	FigShare	http://dx.doi.org/10.6084/m9.figshare.1019859	Data transformation	Achilles_QC_v2.4.3.rnai.Gs.gct	FigShare	http://dx.doi.org/10.6084/m9.figshare.1019859	CP0004_20131120_19mer_trans_v1.chip	Achilles_QC_v2.4.3.shRNA.table.txt
NCI-H2452 REP A p9	Screening	Deconvolution of pooled screening by NGS	NCI-H2452 REP A p9	cBOTv8_sbsv3_allreps_log.gct	FigShare	http://dx.doi.org/10.6084/m9.figshare.1019859	Data processing pipeline	Achilles_QC_v2.4.3.rnai.gct	FigShare	http://dx.doi.org/10.6084/m9.figshare.1019859	Data transformation	Achilles_QC_v2.4.3.rnai.Gs.gct	FigShare	http://dx.doi.org/10.6084/m9.figshare.1019859	CP0004_20131120_19mer_trans_v1.chip	Achilles_QC_v2.4.3.shRNA.table.txt
NCI-H2452 REP B p9	Screening	Deconvolution of pooled screening by NGS	NCI-H2452 REP B p9	cBOTv8_sbsv3_allreps_log.gct	FigShare	http://dx.doi.org/10.6084/m9.figshare.1019859	Data processing pipeline	Achilles_QC_v2.4.3.rnai.gct	FigShare	http://dx.doi.org/10.6084/m9.figshare.1019859	Data transformation	Achilles_QC_v2.4.3.rnai.Gs.gct	FigShare	http://dx.doi.org/10.6084/m9.figshare.1019859	CP0004_20131120_19mer_trans_v1.chip	Achilles_QC_v2.4.3.shRNA.table.txt
NCI-H2452 REP C p9	Screening	Deconvolution of pooled screening by NGS	NCI-H2452 REP C p9	cBOTv8_sbsv3_allreps_log.gct	FigShare	http://dx.doi.org/10.6084/m9.figshare.1019859	Data processing pipeline	Achilles_QC_v2.4.3.rnai.gct	FigShare	http://dx.doi.org/10.6084/m9.figshare.1019859	Data transformation	Achilles_QC_v2.4.3.rnai.Gs.gct	FigShare	http://dx.doi.org/10.6084/m9.figshare.1019859	CP0004_20131120_19mer_trans_v1.chip	Achilles_QC_v2.4.3.shRNA.table.txt
NCI-H2452 REP D p9	Screening	Deconvolution of pooled screening by NGS	NCI-H2452 REP D p9	cBOTv8_sbsv3_allreps_log.gct	FigShare	http://dx.doi.org/10.6084/m9.figshare.1019859	Data processing pipeline	Achilles_QC_v2.4.3.rnai.gct	FigShare	http://dx.doi.org/10.6084/m9.figshare.1019859	Data transformation	Achilles_QC_v2.4.3.rnai.Gs.gct	FigShare	http://dx.doi.org/10.6084/m9.figshare.1019859	CP0004_20131120_19mer_trans_v1.chip	Achilles_QC_v2.4.3.shRNA.table.txt
NCI-H441 Rep A p7	Screening	Deconvolution of pooled screening by NGS	NCI-H441 Rep A p7	cBOTv8_sbsv3_allreps_log.gct	FigShare	http://dx.doi.org/10.6084/m9.figshare.1019859	Data processing pipeline	Achilles_QC_v2.4.3.rnai.gct	FigShare	http://dx.doi.org/10.6084/m9.figshare.1019859	Data transformation	Achilles_QC_v2.4.3.rnai.Gs.gct	FigShare	http://dx.doi.org/10.6084/m9.figshare.1019859	CP0004_20131120_19mer_trans_v1.chip	Achilles_QC_v2.4.3.shRNA.table.txt
NCI-H441 Rep B p7	Screening	Deconvolution of pooled screening by NGS	NCI-H441 Rep B p7	cBOTv8_sbsv3_allreps_log.gct	FigShare	http://dx.doi.org/10.6084/m9.figshare.1019859	Data processing pipeline	Achilles_QC_v2.4.3.rnai.gct	FigShare	http://dx.doi.org/10.6084/m9.figshare.1019859	Data transformation	Achilles_QC_v2.4.3.rnai.Gs.gct	FigShare	http://dx.doi.org/10.6084/m9.figshare.1019859	CP0004_20131120_19mer_trans_v1.chip	Achilles_QC_v2.4.3.shRNA.table.txt
NCI-H441 Rep C p7	Screening	Deconvolution of pooled screening by NGS	NCI-H441 Rep C p7	cBOTv8_sbsv3_allreps_log.gct	FigShare	http://dx.doi.org/10.6084/m9.figshare.1019859	Data processing pipeline	Achilles_QC_v2.4.3.rnai.gct	FigShare	http://dx.doi.org/10.6084/m9.figshare.1019859	Data transformation	Achilles_QC_v2.4.3.rnai.Gs.gct	FigShare	http://dx.doi.org/10.6084/m9.figshare.1019859	CP0004_20131120_19mer_trans_v1.chip	Achilles_QC_v2.4.3.shRNA.table.txt
NCI-H441 Rep D p7	Screening	Deconvolution of pooled screening by NGS	NCI-H441 Rep D p7	cBOTv8_sbsv3_allreps_log.gct	FigShare	http://dx.doi.org/10.6084/m9.figshare.1019859	Data processing pipeline	Achilles_QC_v2.4.3.rnai.gct	FigShare	http://dx.doi.org/10.6084/m9.figshare.1019859	Data transformation	Achilles_QC_v2.4.3.rnai.Gs.gct	FigShare	http://dx.doi.org/10.6084/m9.figshare.1019859	CP0004_20131120_19mer_trans_v1.chip	Achilles_QC_v2.4.3.shRNA.table.txt
NCI-H508 REP A p8	Screening	Deconvolution of pooled screening by NGS	NCI-H508 REP A p8	cBOTv8_sbsv3_allreps_log.gct	FigShare	http://dx.doi.org/10.6084/m9.figshare.1019859	Data processing pipeline	Achilles_QC_v2.4.3.rnai.gct	FigShare	http://dx.doi.org/10.6084/m9.figshare.1019859	Data transformation	Achilles_QC_v2.4.3.rnai.Gs.gct	FigShare	http://dx.doi.org/10.6084/m9.figshare.1019859	CP0004_20131120_19mer_trans_v1.chip	Achilles_QC_v2.4.3.shRNA.table.txt
NCI-H508 REP B p8	Screening	Deconvolution of pooled screening by NGS	NCI-H508 REP B p8	cBOTv8_sbsv3_allreps_log.gct	FigShare	http://dx.doi.org/10.6084/m9.figshare.1019859	Data processing pipeline	Achilles_QC_v2.4.3.rnai.gct	FigShare	http://dx.doi.org/10.6084/m9.figshare.1019859	Data transformation	Achilles_QC_v2.4.3.rnai.Gs.gct	FigShare	http://dx.doi.org/10.6084/m9.figshare.1019859	CP0004_20131120_19mer_trans_v1.chip	Achilles_QC_v2.4.3.shRNA.table.txt
NCI-H508 REP C p8	Screening	Deconvolution of pooled screening by NGS	NCI-H508 REP C p8	cBOTv8_sbsv3_allreps_log.gct	FigShare	http://dx.doi.org/10.6084/m9.figshare.1019859	Data processing pipeline	Achilles_QC_v2.4.3.rnai.gct	FigShare	http://dx.doi.org/10.6084/m9.figshare.1019859	Data transformation	Achilles_QC_v2.4.3.rnai.Gs.gct	FigShare	http://dx.doi.org/10.6084/m9.figshare.1019859	CP0004_20131120_19mer_trans_v1.chip	Achilles_QC_v2.4.3.shRNA.table.txt
NCI-H508 REP D p8	Screening	Deconvolution of pooled screening by NGS	NCI-H508 REP D p8	cBOTv8_sbsv3_allreps_log.gct	FigShare	http://dx.doi.org/10.6084/m9.figshare.1019859	Data processing pipeline	Achilles_QC_v2.4.3.rnai.gct	FigShare	http://dx.doi.org/10.6084/m9.figshare.1019859	Data transformation	Achilles_QC_v2.4.3.rnai.Gs.gct	FigShare	http://dx.doi.org/10.6084/m9.figshare.1019859	CP0004_20131120_19mer_trans_v1.chip	Achilles_QC_v2.4.3.shRNA.table.txt
NCI-H660 Rep A p4	Screening	Deconvolution of pooled screening by NGS	NCI-H660 Rep A p4	cBOTv8_sbsv3_allreps_log.gct	FigShare	http://dx.doi.org/10.6084/m9.figshare.1019859	Data processing pipeline	Achilles_QC_v2.4.3.rnai.gct	FigShare	http://dx.doi.org/10.6084/m9.figshare.1019859	Data transformation	Achilles_QC_v2.4.3.rnai.Gs.gct	FigShare	http://dx.doi.org/10.6084/m9.figshare.1019859	CP0004_20131120_19mer_trans_v1.chip	Achilles_QC_v2.4.3.shRNA.table.txt
NCI-H660 Rep B p4	Screening	Deconvolution of pooled screening by NGS	NCI-H660 Rep B p4	cBOTv8_sbsv3_allreps_log.gct	FigShare	http://dx.doi.org/10.6084/m9.figshare.1019859	Data processing pipeline	Achilles_QC_v2.4.3.rnai.gct	FigShare	http://dx.doi.org/10.6084/m9.figshare.1019859	Data transformation	Achilles_QC_v2.4.3.rnai.Gs.gct	FigShare	http://dx.doi.org/10.6084/m9.figshare.1019859	CP0004_20131120_19mer_trans_v1.chip	Achilles_QC_v2.4.3.shRNA.table.txt
NCI-H660 Rep C p4	Screening	Deconvolution of pooled screening by NGS	NCI-H660 Rep C p4	cBOTv8_sbsv3_allreps_log.gct	FigShare	http://dx.doi.org/10.6084/m9.figshare.1019859	Data processing pipeline	Achilles_QC_v2.4.3.rnai.gct	FigShare	http://dx.doi.org/10.6084/m9.figshare.1019859	Data transformation	Achilles_QC_v2.4.3.rnai.Gs.gct	FigShare	http://dx.doi.org/10.6084/m9.figshare.1019859	CP0004_20131120_19mer_trans_v1.chip	Achilles_QC_v2.4.3.shRNA.table.txt
NCI-H660 Rep D p4	Screening	Deconvolution of pooled screening by NGS	NCI-H660 Rep D p4	cBOTv8_sbsv3_allreps_log.gct	FigShare	http://dx.doi.org/10.6084/m9.figshare.1019859	Data processing pipeline	Achilles_QC_v2.4.3.rnai.gct	FigShare	http://dx.doi.org/10.6084/m9.figshare.1019859	Data transformation	Achilles_QC_v2.4.3.rnai.Gs.gct	FigShare	http://dx.doi.org/10.6084/m9.figshare.1019859	CP0004_20131120_19mer_trans_v1.chip	Achilles_QC_v2.4.3.shRNA.table.txt
NCI-H661 REP A p9	Screening	Deconvolution of pooled screening by NGS	NCI-H661 REP A p9	cBOTv8_sbsv3_allreps_log.gct	FigShare	http://dx.doi.org/10.6084/m9.figshare.1019859	Data processing pipeline	Achilles_QC_v2.4.3.rnai.gct	FigShare	http://dx.doi.org/10.6084/m9.figshare.1019859	Data transformation	Achilles_QC_v2.4.3.rnai.Gs.gct	FigShare	http://dx.doi.org/10.6084/m9.figshare.1019859	CP0004_20131120_19mer_trans_v1.chip	Achilles_QC_v2.4.3.shRNA.table.txt
NCI-H661 REP B p9	Screening	Deconvolution of pooled screening by NGS	NCI-H661 REP B p9	cBOTv8_sbsv3_allreps_log.gct	FigShare	http://dx.doi.org/10.6084/m9.figshare.1019859	Data processing pipeline	Achilles_QC_v2.4.3.rnai.gct	FigShare	http://dx.doi.org/10.6084/m9.figshare.1019859	Data transformation	Achilles_QC_v2.4.3.rnai.Gs.gct	FigShare	http://dx.doi.org/10.6084/m9.figshare.1019859	CP0004_20131120_19mer_trans_v1.chip	Achilles_QC_v2.4.3.shRNA.table.txt
NCI-H661 REP C p9	Screening	Deconvolution of pooled screening by NGS	NCI-H661 REP C p9	cBOTv8_sbsv3_allreps_log.gct	FigShare	http://dx.doi.org/10.6084/m9.figshare.1019859	Data processing pipeline	Achilles_QC_v2.4.3.rnai.gct	FigShare	http://dx.doi.org/10.6084/m9.figshare.1019859	Data transformation	Achilles_QC_v2.4.3.rnai.Gs.gct	FigShare	http://dx.doi.org/10.6084/m9.figshare.1019859	CP0004_20131120_19mer_trans_v1.chip	Achilles_QC_v2.4.3.shRNA.table.txt
NCI-H661 REP D p9	Screening	Deconvolution of pooled screening by NGS	NCI-H661 REP D p9	cBOTv8_sbsv3_allreps_log.gct	FigShare	http://dx.doi.org/10.6084/m9.figshare.1019859	Data processing pipeline	Achilles_QC_v2.4.3.rnai.gct	FigShare	http://dx.doi.org/10.6084/m9.figshare.1019859	Data transformation	Achilles_QC_v2.4.3.rnai.Gs.gct	FigShare	http://dx.doi.org/10.6084/m9.figshare.1019859	CP0004_20131120_19mer_trans_v1.chip	Achilles_QC_v2.4.3.shRNA.table.txt
NCI-H716 REP A p8	Screening	Deconvolution of pooled screening by NGS	NCI-H716 REP A p8	cBOTv8_sbsv3_allreps_log.gct	FigShare	http://dx.doi.org/10.6084/m9.figshare.1019859	Data processing pipeline	Achilles_QC_v2.4.3.rnai.gct	FigShare	http://dx.doi.org/10.6084/m9.figshare.1019859	Data transformation	Achilles_QC_v2.4.3.rnai.Gs.gct	FigShare	http://dx.doi.org/10.6084/m9.figshare.1019859	CP0004_20131120_19mer_trans_v1.chip	Achilles_QC_v2.4.3.shRNA.table.txt
NCI-H716 REP B p8	Screening	Deconvolution of pooled screening by NGS	NCI-H716 REP B p8	cBOTv8_sbsv3_allreps_log.gct	FigShare	http://dx.doi.org/10.6084/m9.figshare.1019859	Data processing pipeline	Achilles_QC_v2.4.3.rnai.gct	FigShare	http://dx.doi.org/10.6084/m9.figshare.1019859	Data transformation	Achilles_QC_v2.4.3.rnai.Gs.gct	FigShare	http://dx.doi.org/10.6084/m9.figshare.1019859	CP0004_20131120_19mer_trans_v1.chip	Achilles_QC_v2.4.3.shRNA.table.txt
NCI-H716 REP C p8	Screening	Deconvolution of pooled screening by NGS	NCI-H716 REP C p8	cBOTv8_sbsv3_allreps_log.gct	FigShare	http://dx.doi.org/10.6084/m9.figshare.1019859	Data processing pipeline	Achilles_QC_v2.4.3.rnai.gct	FigShare	http://dx.doi.org/10.6084/m9.figshare.1019859	Data transformation	Achilles_QC_v2.4.3.rnai.Gs.gct	FigShare	http://dx.doi.org/10.6084/m9.figshare.1019859	CP0004_20131120_19mer_trans_v1.chip	Achilles_QC_v2.4.3.shRNA.table.txt
NCI-H716 REP D p8	Screening	Deconvolution of pooled screening by NGS	NCI-H716 REP D p8	cBOTv8_sbsv3_allreps_log.gct	FigShare	http://dx.doi.org/10.6084/m9.figshare.1019859	Data processing pipeline	Achilles_QC_v2.4.3.rnai.gct	FigShare	http://dx.doi.org/10.6084/m9.figshare.1019859	Data transformation	Achilles_QC_v2.4.3.rnai.Gs.gct	FigShare	http://dx.doi.org/10.6084/m9.figshare.1019859	CP0004_20131120_19mer_trans_v1.chip	Achilles_QC_v2.4.3.shRNA.table.txt
NCI-H838 REP A p9	Screening	Deconvolution of pooled screening by NGS	NCI-H838 REP A p9	cBOTv8_sbsv3_allreps_log.gct	FigShare	http://dx.doi.org/10.6084/m9.figshare.1019859	Data processing pipeline	Achilles_QC_v2.4.3.rnai.gct	FigShare	http://dx.doi.org/10.6084/m9.figshare.1019859	Data transformation	Achilles_QC_v2.4.3.rnai.Gs.gct	FigShare	http://dx.doi.org/10.6084/m9.figshare.1019859	CP0004_20131120_19mer_trans_v1.chip	Achilles_QC_v2.4.3.shRNA.table.txt
NCI-H838 REP B p9	Screening	Deconvolution of pooled screening by NGS	NCI-H838 REP B p9	cBOTv8_sbsv3_allreps_log.gct	FigShare	http://dx.doi.org/10.6084/m9.figshare.1019859	Data processing pipeline	Achilles_QC_v2.4.3.rnai.gct	FigShare	http://dx.doi.org/10.6084/m9.figshare.1019859	Data transformation	Achilles_QC_v2.4.3.rnai.Gs.gct	FigShare	http://dx.doi.org/10.6084/m9.figshare.1019859	CP0004_20131120_19mer_trans_v1.chip	Achilles_QC_v2.4.3.shRNA.table.txt
NCI-H838 REP C p9	Screening	Deconvolution of pooled screening by NGS	NCI-H838 REP C p9	cBOTv8_sbsv3_allreps_log.gct	FigShare	http://dx.doi.org/10.6084/m9.figshare.1019859	Data processing pipeline	Achilles_QC_v2.4.3.rnai.gct	FigShare	http://dx.doi.org/10.6084/m9.figshare.1019859	Data transformation	Achilles_QC_v2.4.3.rnai.Gs.gct	FigShare	http://dx.doi.org/10.6084/m9.figshare.1019859	CP0004_20131120_19mer_trans_v1.chip	Achilles_QC_v2.4.3.shRNA.table.txt
NCI-H838 REP D p9	Screening	Deconvolution of pooled screening by NGS	NCI-H838 REP D p9	cBOTv8_sbsv3_allreps_log.gct	FigShare	http://dx.doi.org/10.6084/m9.figshare.1019859	Data processing pipeline	Achilles_QC_v2.4.3.rnai.gct	FigShare	http://dx.doi.org/10.6084/m9.figshare.1019859	Data transformation	Achilles_QC_v2.4.3.rnai.Gs.gct	FigShare	http://dx.doi.org/10.6084/m9.figshare.1019859	CP0004_20131120_19mer_trans_v1.chip	Achilles_QC_v2.4.3.shRNA.table.txt
NCI-N87 Rep A p6	Screening	Deconvolution of pooled screening by NGS	NCI-N87 Rep A p6	cBOTv8_sbsv3_allreps_log.gct	FigShare	http://dx.doi.org/10.6084/m9.figshare.1019859	Data processing pipeline	Achilles_QC_v2.4.3.rnai.gct	FigShare	http://dx.doi.org/10.6084/m9.figshare.1019859	Data transformation	Achilles_QC_v2.4.3.rnai.Gs.gct	FigShare	http://dx.doi.org/10.6084/m9.figshare.1019859	CP0004_20131120_19mer_trans_v1.chip	Achilles_QC_v2.4.3.shRNA.table.txt
NCI-N87 Rep B p6	Screening	Deconvolution of pooled screening by NGS	NCI-N87 Rep B p6	cBOTv8_sbsv3_allreps_log.gct	FigShare	http://dx.doi.org/10.6084/m9.figshare.1019859	Data processing pipeline	Achilles_QC_v2.4.3.rnai.gct	FigShare	http://dx.doi.org/10.6084/m9.figshare.1019859	Data transformation	Achilles_QC_v2.4.3.rnai.Gs.gct	FigShare	http://dx.doi.org/10.6084/m9.figshare.1019859	CP0004_20131120_19mer_trans_v1.chip	Achilles_QC_v2.4.3.shRNA.table.txt
NCI-N87 Rep C p6	Screening	Deconvolution of pooled screening by NGS	NCI-N87 Rep C p6	cBOTv8_sbsv3_allreps_log.gct	FigShare	http://dx.doi.org/10.6084/m9.figshare.1019859	Data processing pipeline	Achilles_QC_v2.4.3.rnai.gct	FigShare	http://dx.doi.org/10.6084/m9.figshare.1019859	Data transformation	Achilles_QC_v2.4.3.rnai.Gs.gct	FigShare	http://dx.doi.org/10.6084/m9.figshare.1019859	CP0004_20131120_19mer_trans_v1.chip	Achilles_QC_v2.4.3.shRNA.table.txt
NCI-N87 Rep D p6	Screening	Deconvolution of pooled screening by NGS	NCI-N87 Rep D p6	cBOTv8_sbsv3_allreps_log.gct	FigShare	http://dx.doi.org/10.6084/m9.figshare.1019859	Data processing pipeline	Achilles_QC_v2.4.3.rnai.gct	FigShare	http://dx.doi.org/10.6084/m9.figshare.1019859	Data transformation	Achilles_QC_v2.4.3.rnai.Gs.gct	FigShare	http://dx.doi.org/10.6084/m9.figshare.1019859	CP0004_20131120_19mer_trans_v1.chip	Achilles_QC_v2.4.3.shRNA.table.txt
NIH:OVCAR-3 Rep A p10	Screening	Deconvolution of pooled screening by NGS	NIH:OVCAR-3 Rep A p10	cBOTv8_sbsv3_allreps_log.gct	FigShare	http://dx.doi.org/10.6084/m9.figshare.1019859	Data processing pipeline	Achilles_QC_v2.4.3.rnai.gct	FigShare	http://dx.doi.org/10.6084/m9.figshare.1019859	Data transformation	Achilles_QC_v2.4.3.rnai.Gs.gct	FigShare	http://dx.doi.org/10.6084/m9.figshare.1019859	CP0004_20131120_19mer_trans_v1.chip	Achilles_QC_v2.4.3.shRNA.table.txt
NIH:OVCAR-3 Rep B p10	Screening	Deconvolution of pooled screening by NGS	NIH:OVCAR-3 Rep B p10	cBOTv8_sbsv3_allreps_log.gct	FigShare	http://dx.doi.org/10.6084/m9.figshare.1019859	Data processing pipeline	Achilles_QC_v2.4.3.rnai.gct	FigShare	http://dx.doi.org/10.6084/m9.figshare.1019859	Data transformation	Achilles_QC_v2.4.3.rnai.Gs.gct	FigShare	http://dx.doi.org/10.6084/m9.figshare.1019859	CP0004_20131120_19mer_trans_v1.chip	Achilles_QC_v2.4.3.shRNA.table.txt
NIH:OVCAR-3 Rep C p10	Screening	Deconvolution of pooled screening by NGS	NIH:OVCAR-3 Rep C p10	cBOTv8_sbsv3_allreps_log.gct	FigShare	http://dx.doi.org/10.6084/m9.figshare.1019859	Data processing pipeline	Achilles_QC_v2.4.3.rnai.gct	FigShare	http://dx.doi.org/10.6084/m9.figshare.1019859	Data transformation	Achilles_QC_v2.4.3.rnai.Gs.gct	FigShare	http://dx.doi.org/10.6084/m9.figshare.1019859	CP0004_20131120_19mer_trans_v1.chip	Achilles_QC_v2.4.3.shRNA.table.txt
NIH:OVCAR-3 Rep D p10	Screening	Deconvolution of pooled screening by NGS	NIH:OVCAR-3 Rep D p10	cBOTv8_sbsv3_allreps_log.gct	FigShare	http://dx.doi.org/10.6084/m9.figshare.1019859	Data processing pipeline	Achilles_QC_v2.4.3.rnai.gct	FigShare	http://dx.doi.org/10.6084/m9.figshare.1019859	Data transformation	Achilles_QC_v2.4.3.rnai.Gs.gct	FigShare	http://dx.doi.org/10.6084/m9.figshare.1019859	CP0004_20131120_19mer_trans_v1.chip	Achilles_QC_v2.4.3.shRNA.table.txt
NOMO-1 Rep A p8	Screening	Deconvolution of pooled screening by NGS	NOMO-1 Rep A p8	cBOTv8_sbsv3_allreps_log.gct	FigShare	http://dx.doi.org/10.6084/m9.figshare.1019859	Data processing pipeline	Achilles_QC_v2.4.3.rnai.gct	FigShare	http://dx.doi.org/10.6084/m9.figshare.1019859	Data transformation	Achilles_QC_v2.4.3.rnai.Gs.gct	FigShare	http://dx.doi.org/10.6084/m9.figshare.1019859	CP0004_20131120_19mer_trans_v1.chip	Achilles_QC_v2.4.3.shRNA.table.txt
NOMO-1 Rep B p8	Screening	Deconvolution of pooled screening by NGS	NOMO-1 Rep B p8	cBOTv8_sbsv3_allreps_log.gct	FigShare	http://dx.doi.org/10.6084/m9.figshare.1019859	Data processing pipeline	Achilles_QC_v2.4.3.rnai.gct	FigShare	http://dx.doi.org/10.6084/m9.figshare.1019859	Data transformation	Achilles_QC_v2.4.3.rnai.Gs.gct	FigShare	http://dx.doi.org/10.6084/m9.figshare.1019859	CP0004_20131120_19mer_trans_v1.chip	Achilles_QC_v2.4.3.shRNA.table.txt
NOMO-1 Rep D p8	Screening	Deconvolution of pooled screening by NGS	NOMO-1 Rep D p8	cBOTv8_sbsv3_allreps_log.gct	FigShare	http://dx.doi.org/10.6084/m9.figshare.1019859	Data processing pipeline	Achilles_QC_v2.4.3.rnai.gct	FigShare	http://dx.doi.org/10.6084/m9.figshare.1019859	Data transformation	Achilles_QC_v2.4.3.rnai.Gs.gct	FigShare	http://dx.doi.org/10.6084/m9.figshare.1019859	CP0004_20131120_19mer_trans_v1.chip	Achilles_QC_v2.4.3.shRNA.table.txt
OCI-AML2 Rep A p8	Screening	Deconvolution of pooled screening by NGS	OCI-AML2 Rep A p8	cBOTv8_sbsv3_allreps_log.gct	FigShare	http://dx.doi.org/10.6084/m9.figshare.1019859	Data processing pipeline	Achilles_QC_v2.4.3.rnai.gct	FigShare	http://dx.doi.org/10.6084/m9.figshare.1019859	Data transformation	Achilles_QC_v2.4.3.rnai.Gs.gct	FigShare	http://dx.doi.org/10.6084/m9.figshare.1019859	CP0004_20131120_19mer_trans_v1.chip	Achilles_QC_v2.4.3.shRNA.table.txt
OCI-AML2 Rep B p8	Screening	Deconvolution of pooled screening by NGS	OCI-AML2 Rep B p8	cBOTv8_sbsv3_allreps_log.gct	FigShare	http://dx.doi.org/10.6084/m9.figshare.1019859	Data processing pipeline	Achilles_QC_v2.4.3.rnai.gct	FigShare	http://dx.doi.org/10.6084/m9.figshare.1019859	Data transformation	Achilles_QC_v2.4.3.rnai.Gs.gct	FigShare	http://dx.doi.org/10.6084/m9.figshare.1019859	CP0004_20131120_19mer_trans_v1.chip	Achilles_QC_v2.4.3.shRNA.table.txt
OCI-AML2 Rep C p8	Screening	Deconvolution of pooled screening by NGS	OCI-AML2 Rep C p8	cBOTv8_sbsv3_allreps_log.gct	FigShare	http://dx.doi.org/10.6084/m9.figshare.1019859	Data processing pipeline	Achilles_QC_v2.4.3.rnai.gct	FigShare	http://dx.doi.org/10.6084/m9.figshare.1019859	Data transformation	Achilles_QC_v2.4.3.rnai.Gs.gct	FigShare	http://dx.doi.org/10.6084/m9.figshare.1019859	CP0004_20131120_19mer_trans_v1.chip	Achilles_QC_v2.4.3.shRNA.table.txt
OCI-AML2 Rep D p8	Screening	Deconvolution of pooled screening by NGS	OCI-AML2 Rep D p8	cBOTv8_sbsv3_allreps_log.gct	FigShare	http://dx.doi.org/10.6084/m9.figshare.1019859	Data processing pipeline	Achilles_QC_v2.4.3.rnai.gct	FigShare	http://dx.doi.org/10.6084/m9.figshare.1019859	Data transformation	Achilles_QC_v2.4.3.rnai.Gs.gct	FigShare	http://dx.doi.org/10.6084/m9.figshare.1019859	CP0004_20131120_19mer_trans_v1.chip	Achilles_QC_v2.4.3.shRNA.table.txt
OCI-AML3 Rep A p8	Screening	Deconvolution of pooled screening by NGS	OCI-AML3 Rep A p8	cBOTv8_sbsv3_allreps_log.gct	FigShare	http://dx.doi.org/10.6084/m9.figshare.1019859	Data processing pipeline	Achilles_QC_v2.4.3.rnai.gct	FigShare	http://dx.doi.org/10.6084/m9.figshare.1019859	Data transformation	Achilles_QC_v2.4.3.rnai.Gs.gct	FigShare	http://dx.doi.org/10.6084/m9.figshare.1019859	CP0004_20131120_19mer_trans_v1.chip	Achilles_QC_v2.4.3.shRNA.table.txt
OCI-AML3 Rep B p8	Screening	Deconvolution of pooled screening by NGS	OCI-AML3 Rep B p8	cBOTv8_sbsv3_allreps_log.gct	FigShare	http://dx.doi.org/10.6084/m9.figshare.1019859	Data processing pipeline	Achilles_QC_v2.4.3.rnai.gct	FigShare	http://dx.doi.org/10.6084/m9.figshare.1019859	Data transformation	Achilles_QC_v2.4.3.rnai.Gs.gct	FigShare	http://dx.doi.org/10.6084/m9.figshare.1019859	CP0004_20131120_19mer_trans_v1.chip	Achilles_QC_v2.4.3.shRNA.table.txt
OCI-AML3 Rep C p8	Screening	Deconvolution of pooled screening by NGS	OCI-AML3 Rep C p8	cBOTv8_sbsv3_allreps_log.gct	FigShare	http://dx.doi.org/10.6084/m9.figshare.1019859	Data processing pipeline	Achilles_QC_v2.4.3.rnai.gct	FigShare	http://dx.doi.org/10.6084/m9.figshare.1019859	Data transformation	Achilles_QC_v2.4.3.rnai.Gs.gct	FigShare	http://dx.doi.org/10.6084/m9.figshare.1019859	CP0004_20131120_19mer_trans_v1.chip	Achilles_QC_v2.4.3.shRNA.table.txt
OCI-AML3 Rep D p8	Screening	Deconvolution of pooled screening by NGS	OCI-AML3 Rep D p8	cBOTv8_sbsv3_allreps_log.gct	FigShare	http://dx.doi.org/10.6084/m9.figshare.1019859	Data processing pipeline	Achilles_QC_v2.4.3.rnai.gct	FigShare	http://dx.doi.org/10.6084/m9.figshare.1019859	Data transformation	Achilles_QC_v2.4.3.rnai.Gs.gct	FigShare	http://dx.doi.org/10.6084/m9.figshare.1019859	CP0004_20131120_19mer_trans_v1.chip	Achilles_QC_v2.4.3.shRNA.table.txt
OCI-AML5 Rep A p8	Screening	Deconvolution of pooled screening by NGS	OCI-AML5 Rep A p8	cBOTv8_sbsv3_allreps_log.gct	FigShare	http://dx.doi.org/10.6084/m9.figshare.1019859	Data processing pipeline	Achilles_QC_v2.4.3.rnai.gct	FigShare	http://dx.doi.org/10.6084/m9.figshare.1019859	Data transformation	Achilles_QC_v2.4.3.rnai.Gs.gct	FigShare	http://dx.doi.org/10.6084/m9.figshare.1019859	CP0004_20131120_19mer_trans_v1.chip	Achilles_QC_v2.4.3.shRNA.table.txt
OCI-AML5 Rep B p8	Screening	Deconvolution of pooled screening by NGS	OCI-AML5 Rep B p8	cBOTv8_sbsv3_allreps_log.gct	FigShare	http://dx.doi.org/10.6084/m9.figshare.1019859	Data processing pipeline	Achilles_QC_v2.4.3.rnai.gct	FigShare	http://dx.doi.org/10.6084/m9.figshare.1019859	Data transformation	Achilles_QC_v2.4.3.rnai.Gs.gct	FigShare	http://dx.doi.org/10.6084/m9.figshare.1019859	CP0004_20131120_19mer_trans_v1.chip	Achilles_QC_v2.4.3.shRNA.table.txt
OCI-AML5 Rep C p8	Screening	Deconvolution of pooled screening by NGS	OCI-AML5 Rep C p8	cBOTv8_sbsv3_allreps_log.gct	FigShare	http://dx.doi.org/10.6084/m9.figshare.1019859	Data processing pipeline	Achilles_QC_v2.4.3.rnai.gct	FigShare	http://dx.doi.org/10.6084/m9.figshare.1019859	Data transformation	Achilles_QC_v2.4.3.rnai.Gs.gct	FigShare	http://dx.doi.org/10.6084/m9.figshare.1019859	CP0004_20131120_19mer_trans_v1.chip	Achilles_QC_v2.4.3.shRNA.table.txt
OCI-AML5 Rep D p8	Screening	Deconvolution of pooled screening by NGS	OCI-AML5 Rep D p8	cBOTv8_sbsv3_allreps_log.gct	FigShare	http://dx.doi.org/10.6084/m9.figshare.1019859	Data processing pipeline	Achilles_QC_v2.4.3.rnai.gct	FigShare	http://dx.doi.org/10.6084/m9.figshare.1019859	Data transformation	Achilles_QC_v2.4.3.rnai.Gs.gct	FigShare	http://dx.doi.org/10.6084/m9.figshare.1019859	CP0004_20131120_19mer_trans_v1.chip	Achilles_QC_v2.4.3.shRNA.table.txt
OE33 Rep A p8	Screening	Deconvolution of pooled screening by NGS	OE33 Rep A p8	cBOTv8_sbsv3_allreps_log.gct	FigShare	http://dx.doi.org/10.6084/m9.figshare.1019859	Data processing pipeline	Achilles_QC_v2.4.3.rnai.gct	FigShare	http://dx.doi.org/10.6084/m9.figshare.1019859	Data transformation	Achilles_QC_v2.4.3.rnai.Gs.gct	FigShare	http://dx.doi.org/10.6084/m9.figshare.1019859	CP0004_20131120_19mer_trans_v1.chip	Achilles_QC_v2.4.3.shRNA.table.txt
OE33 Rep B p8	Screening	Deconvolution of pooled screening by NGS	OE33 Rep B p8	cBOTv8_sbsv3_allreps_log.gct	FigShare	http://dx.doi.org/10.6084/m9.figshare.1019859	Data processing pipeline	Achilles_QC_v2.4.3.rnai.gct	FigShare	http://dx.doi.org/10.6084/m9.figshare.1019859	Data transformation	Achilles_QC_v2.4.3.rnai.Gs.gct	FigShare	http://dx.doi.org/10.6084/m9.figshare.1019859	CP0004_20131120_19mer_trans_v1.chip	Achilles_QC_v2.4.3.shRNA.table.txt
OE33 Rep C p8	Screening	Deconvolution of pooled screening by NGS	OE33 Rep C p8	cBOTv8_sbsv3_allreps_log.gct	FigShare	http://dx.doi.org/10.6084/m9.figshare.1019859	Data processing pipeline	Achilles_QC_v2.4.3.rnai.gct	FigShare	http://dx.doi.org/10.6084/m9.figshare.1019859	Data transformation	Achilles_QC_v2.4.3.rnai.Gs.gct	FigShare	http://dx.doi.org/10.6084/m9.figshare.1019859	CP0004_20131120_19mer_trans_v1.chip	Achilles_QC_v2.4.3.shRNA.table.txt
OE33 Rep D p8	Screening	Deconvolution of pooled screening by NGS	OE33 Rep D p8	cBOTv8_sbsv3_allreps_log.gct	FigShare	http://dx.doi.org/10.6084/m9.figshare.1019859	Data processing pipeline	Achilles_QC_v2.4.3.rnai.gct	FigShare	http://dx.doi.org/10.6084/m9.figshare.1019859	Data transformation	Achilles_QC_v2.4.3.rnai.Gs.gct	FigShare	http://dx.doi.org/10.6084/m9.figshare.1019859	CP0004_20131120_19mer_trans_v1.chip	Achilles_QC_v2.4.3.shRNA.table.txt
OELE Rep B p7	Screening	Deconvolution of pooled screening by NGS	OELE Rep B p7	cBOTv8_sbsv3_allreps_log.gct	FigShare	http://dx.doi.org/10.6084/m9.figshare.1019859	Data processing pipeline	Achilles_QC_v2.4.3.rnai.gct	FigShare	http://dx.doi.org/10.6084/m9.figshare.1019859	Data transformation	Achilles_QC_v2.4.3.rnai.Gs.gct	FigShare	http://dx.doi.org/10.6084/m9.figshare.1019859	CP0004_20131120_19mer_trans_v1.chip	Achilles_QC_v2.4.3.shRNA.table.txt
OELE Rep C p7	Screening	Deconvolution of pooled screening by NGS	OELE Rep C p7	cBOTv8_sbsv3_allreps_log.gct	FigShare	http://dx.doi.org/10.6084/m9.figshare.1019859	Data processing pipeline	Achilles_QC_v2.4.3.rnai.gct	FigShare	http://dx.doi.org/10.6084/m9.figshare.1019859	Data transformation	Achilles_QC_v2.4.3.rnai.Gs.gct	FigShare	http://dx.doi.org/10.6084/m9.figshare.1019859	CP0004_20131120_19mer_trans_v1.chip	Achilles_QC_v2.4.3.shRNA.table.txt
OELE Rep D p7	Screening	Deconvolution of pooled screening by NGS	OELE Rep D p7	cBOTv8_sbsv3_allreps_log.gct	FigShare	http://dx.doi.org/10.6084/m9.figshare.1019859	Data processing pipeline	Achilles_QC_v2.4.3.rnai.gct	FigShare	http://dx.doi.org/10.6084/m9.figshare.1019859	Data transformation	Achilles_QC_v2.4.3.rnai.Gs.gct	FigShare	http://dx.doi.org/10.6084/m9.figshare.1019859	CP0004_20131120_19mer_trans_v1.chip	Achilles_QC_v2.4.3.shRNA.table.txt
OPM-2 Rep A p9	Screening	Deconvolution of pooled screening by NGS	OPM-2 Rep A p9	cBOTv8_sbsv3_allreps_log.gct	FigShare	http://dx.doi.org/10.6084/m9.figshare.1019859	Data processing pipeline	Achilles_QC_v2.4.3.rnai.gct	FigShare	http://dx.doi.org/10.6084/m9.figshare.1019859	Data transformation	Achilles_QC_v2.4.3.rnai.Gs.gct	FigShare	http://dx.doi.org/10.6084/m9.figshare.1019859	CP0004_20131120_19mer_trans_v1.chip	Achilles_QC_v2.4.3.shRNA.table.txt
OPM-2 Rep B p9	Screening	Deconvolution of pooled screening by NGS	OPM-2 Rep B p9	cBOTv8_sbsv3_allreps_log.gct	FigShare	http://dx.doi.org/10.6084/m9.figshare.1019859	Data processing pipeline	Achilles_QC_v2.4.3.rnai.gct	FigShare	http://dx.doi.org/10.6084/m9.figshare.1019859	Data transformation	Achilles_QC_v2.4.3.rnai.Gs.gct	FigShare	http://dx.doi.org/10.6084/m9.figshare.1019859	CP0004_20131120_19mer_trans_v1.chip	Achilles_QC_v2.4.3.shRNA.table.txt
OPM-2 Rep C p9	Screening	Deconvolution of pooled screening by NGS	OPM-2 Rep C p9	cBOTv8_sbsv3_allreps_log.gct	FigShare	http://dx.doi.org/10.6084/m9.figshare.1019859	Data processing pipeline	Achilles_QC_v2.4.3.rnai.gct	FigShare	http://dx.doi.org/10.6084/m9.figshare.1019859	Data transformation	Achilles_QC_v2.4.3.rnai.Gs.gct	FigShare	http://dx.doi.org/10.6084/m9.figshare.1019859	CP0004_20131120_19mer_trans_v1.chip	Achilles_QC_v2.4.3.shRNA.table.txt
OPM-2 Rep D p9	Screening	Deconvolution of pooled screening by NGS	OPM-2 Rep D p9	cBOTv8_sbsv3_allreps_log.gct	FigShare	http://dx.doi.org/10.6084/m9.figshare.1019859	Data processing pipeline	Achilles_QC_v2.4.3.rnai.gct	FigShare	http://dx.doi.org/10.6084/m9.figshare.1019859	Data transformation	Achilles_QC_v2.4.3.rnai.Gs.gct	FigShare	http://dx.doi.org/10.6084/m9.figshare.1019859	CP0004_20131120_19mer_trans_v1.chip	Achilles_QC_v2.4.3.shRNA.table.txt
OV7 Rep A p8	Screening	Deconvolution of pooled screening by NGS	OV7 Rep A p8	cBOTv8_sbsv3_allreps_log.gct	FigShare	http://dx.doi.org/10.6084/m9.figshare.1019859	Data processing pipeline	Achilles_QC_v2.4.3.rnai.gct	FigShare	http://dx.doi.org/10.6084/m9.figshare.1019859	Data transformation	Achilles_QC_v2.4.3.rnai.Gs.gct	FigShare	http://dx.doi.org/10.6084/m9.figshare.1019859	CP0004_20131120_19mer_trans_v1.chip	Achilles_QC_v2.4.3.shRNA.table.txt
OV7 Rep B p8	Screening	Deconvolution of pooled screening by NGS	OV7 Rep B p8	cBOTv8_sbsv3_allreps_log.gct	FigShare	http://dx.doi.org/10.6084/m9.figshare.1019859	Data processing pipeline	Achilles_QC_v2.4.3.rnai.gct	FigShare	http://dx.doi.org/10.6084/m9.figshare.1019859	Data transformation	Achilles_QC_v2.4.3.rnai.Gs.gct	FigShare	http://dx.doi.org/10.6084/m9.figshare.1019859	CP0004_20131120_19mer_trans_v1.chip	Achilles_QC_v2.4.3.shRNA.table.txt
OV7 Rep C p8	Screening	Deconvolution of pooled screening by NGS	OV7 Rep C p8	cBOTv8_sbsv3_allreps_log.gct	FigShare	http://dx.doi.org/10.6084/m9.figshare.1019859	Data processing pipeline	Achilles_QC_v2.4.3.rnai.gct	FigShare	http://dx.doi.org/10.6084/m9.figshare.1019859	Data transformation	Achilles_QC_v2.4.3.rnai.Gs.gct	FigShare	http://dx.doi.org/10.6084/m9.figshare.1019859	CP0004_20131120_19mer_trans_v1.chip	Achilles_QC_v2.4.3.shRNA.table.txt
OV7 Rep D p8	Screening	Deconvolution of pooled screening by NGS	OV7 Rep D p8	cBOTv8_sbsv3_allreps_log.gct	FigShare	http://dx.doi.org/10.6084/m9.figshare.1019859	Data processing pipeline	Achilles_QC_v2.4.3.rnai.gct	FigShare	http://dx.doi.org/10.6084/m9.figshare.1019859	Data transformation	Achilles_QC_v2.4.3.rnai.Gs.gct	FigShare	http://dx.doi.org/10.6084/m9.figshare.1019859	CP0004_20131120_19mer_trans_v1.chip	Achilles_QC_v2.4.3.shRNA.table.txt
OV-90 Rep A p10	Screening	Deconvolution of pooled screening by NGS	OV-90 Rep A p10	cBOTv8_sbsv3_allreps_log.gct	FigShare	http://dx.doi.org/10.6084/m9.figshare.1019859	Data processing pipeline	Achilles_QC_v2.4.3.rnai.gct	FigShare	http://dx.doi.org/10.6084/m9.figshare.1019859	Data transformation	Achilles_QC_v2.4.3.rnai.Gs.gct	FigShare	http://dx.doi.org/10.6084/m9.figshare.1019859	CP0004_20131120_19mer_trans_v1.chip	Achilles_QC_v2.4.3.shRNA.table.txt
OV-90 Rep B p10	Screening	Deconvolution of pooled screening by NGS	OV-90 Rep B p10	cBOTv8_sbsv3_allreps_log.gct	FigShare	http://dx.doi.org/10.6084/m9.figshare.1019859	Data processing pipeline	Achilles_QC_v2.4.3.rnai.gct	FigShare	http://dx.doi.org/10.6084/m9.figshare.1019859	Data transformation	Achilles_QC_v2.4.3.rnai.Gs.gct	FigShare	http://dx.doi.org/10.6084/m9.figshare.1019859	CP0004_20131120_19mer_trans_v1.chip	Achilles_QC_v2.4.3.shRNA.table.txt
OV-90 Rep C p10	Screening	Deconvolution of pooled screening by NGS	OV-90 Rep C p10	cBOTv8_sbsv3_allreps_log.gct	FigShare	http://dx.doi.org/10.6084/m9.figshare.1019859	Data processing pipeline	Achilles_QC_v2.4.3.rnai.gct	FigShare	http://dx.doi.org/10.6084/m9.figshare.1019859	Data transformation	Achilles_QC_v2.4.3.rnai.Gs.gct	FigShare	http://dx.doi.org/10.6084/m9.figshare.1019859	CP0004_20131120_19mer_trans_v1.chip	Achilles_QC_v2.4.3.shRNA.table.txt
OV-90 Rep D p10	Screening	Deconvolution of pooled screening by NGS	OV-90 Rep D p10	cBOTv8_sbsv3_allreps_log.gct	FigShare	http://dx.doi.org/10.6084/m9.figshare.1019859	Data processing pipeline	Achilles_QC_v2.4.3.rnai.gct	FigShare	http://dx.doi.org/10.6084/m9.figshare.1019859	Data transformation	Achilles_QC_v2.4.3.rnai.Gs.gct	FigShare	http://dx.doi.org/10.6084/m9.figshare.1019859	CP0004_20131120_19mer_trans_v1.chip	Achilles_QC_v2.4.3.shRNA.table.txt
OVCAR-4 REP A p10	Screening	Deconvolution of pooled screening by NGS	OVCAR-4 REP A p10	cBOTv8_sbsv3_allreps_log.gct	FigShare	http://dx.doi.org/10.6084/m9.figshare.1019859	Data processing pipeline	Achilles_QC_v2.4.3.rnai.gct	FigShare	http://dx.doi.org/10.6084/m9.figshare.1019859	Data transformation	Achilles_QC_v2.4.3.rnai.Gs.gct	FigShare	http://dx.doi.org/10.6084/m9.figshare.1019859	CP0004_20131120_19mer_trans_v1.chip	Achilles_QC_v2.4.3.shRNA.table.txt
OVCAR-4 REP B p10	Screening	Deconvolution of pooled screening by NGS	OVCAR-4 REP B p10	cBOTv8_sbsv3_allreps_log.gct	FigShare	http://dx.doi.org/10.6084/m9.figshare.1019859	Data processing pipeline	Achilles_QC_v2.4.3.rnai.gct	FigShare	http://dx.doi.org/10.6084/m9.figshare.1019859	Data transformation	Achilles_QC_v2.4.3.rnai.Gs.gct	FigShare	http://dx.doi.org/10.6084/m9.figshare.1019859	CP0004_20131120_19mer_trans_v1.chip	Achilles_QC_v2.4.3.shRNA.table.txt
OVCAR-4 REP C p10	Screening	Deconvolution of pooled screening by NGS	OVCAR-4 REP C p10	cBOTv8_sbsv3_allreps_log.gct	FigShare	http://dx.doi.org/10.6084/m9.figshare.1019859	Data processing pipeline	Achilles_QC_v2.4.3.rnai.gct	FigShare	http://dx.doi.org/10.6084/m9.figshare.1019859	Data transformation	Achilles_QC_v2.4.3.rnai.Gs.gct	FigShare	http://dx.doi.org/10.6084/m9.figshare.1019859	CP0004_20131120_19mer_trans_v1.chip	Achilles_QC_v2.4.3.shRNA.table.txt
OVCAR-4 REP D p10	Screening	Deconvolution of pooled screening by NGS	OVCAR-4 REP D p10	cBOTv8_sbsv3_allreps_log.gct	FigShare	http://dx.doi.org/10.6084/m9.figshare.1019859	Data processing pipeline	Achilles_QC_v2.4.3.rnai.gct	FigShare	http://dx.doi.org/10.6084/m9.figshare.1019859	Data transformation	Achilles_QC_v2.4.3.rnai.Gs.gct	FigShare	http://dx.doi.org/10.6084/m9.figshare.1019859	CP0004_20131120_19mer_trans_v1.chip	Achilles_QC_v2.4.3.shRNA.table.txt
OVCAR-8 REP A p8	Screening	Deconvolution of pooled screening by NGS	OVCAR-8 REP A p8	cBOTv8_sbsv3_allreps_log.gct	FigShare	http://dx.doi.org/10.6084/m9.figshare.1019859	Data processing pipeline	Achilles_QC_v2.4.3.rnai.gct	FigShare	http://dx.doi.org/10.6084/m9.figshare.1019859	Data transformation	Achilles_QC_v2.4.3.rnai.Gs.gct	FigShare	http://dx.doi.org/10.6084/m9.figshare.1019859	CP0004_20131120_19mer_trans_v1.chip	Achilles_QC_v2.4.3.shRNA.table.txt
OVCAR-8 REP B p8	Screening	Deconvolution of pooled screening by NGS	OVCAR-8 REP B p8	cBOTv8_sbsv3_allreps_log.gct	FigShare	http://dx.doi.org/10.6084/m9.figshare.1019859	Data processing pipeline	Achilles_QC_v2.4.3.rnai.gct	FigShare	http://dx.doi.org/10.6084/m9.figshare.1019859	Data transformation	Achilles_QC_v2.4.3.rnai.Gs.gct	FigShare	http://dx.doi.org/10.6084/m9.figshare.1019859	CP0004_20131120_19mer_trans_v1.chip	Achilles_QC_v2.4.3.shRNA.table.txt
OVCAR-8 REP C p8	Screening	Deconvolution of pooled screening by NGS	OVCAR-8 REP C p8	cBOTv8_sbsv3_allreps_log.gct	FigShare	http://dx.doi.org/10.6084/m9.figshare.1019859	Data processing pipeline	Achilles_QC_v2.4.3.rnai.gct	FigShare	http://dx.doi.org/10.6084/m9.figshare.1019859	Data transformation	Achilles_QC_v2.4.3.rnai.Gs.gct	FigShare	http://dx.doi.org/10.6084/m9.figshare.1019859	CP0004_20131120_19mer_trans_v1.chip	Achilles_QC_v2.4.3.shRNA.table.txt
OVCAR-8 REP D p8	Screening	Deconvolution of pooled screening by NGS	OVCAR-8 REP D p8	cBOTv8_sbsv3_allreps_log.gct	FigShare	http://dx.doi.org/10.6084/m9.figshare.1019859	Data processing pipeline	Achilles_QC_v2.4.3.rnai.gct	FigShare	http://dx.doi.org/10.6084/m9.figshare.1019859	Data transformation	Achilles_QC_v2.4.3.rnai.Gs.gct	FigShare	http://dx.doi.org/10.6084/m9.figshare.1019859	CP0004_20131120_19mer_trans_v1.chip	Achilles_QC_v2.4.3.shRNA.table.txt
OVISE REP A p9	Screening	Deconvolution of pooled screening by NGS	OVISE REP A p9	cBOTv8_sbsv3_allreps_log.gct	FigShare	http://dx.doi.org/10.6084/m9.figshare.1019859	Data processing pipeline	Achilles_QC_v2.4.3.rnai.gct	FigShare	http://dx.doi.org/10.6084/m9.figshare.1019859	Data transformation	Achilles_QC_v2.4.3.rnai.Gs.gct	FigShare	http://dx.doi.org/10.6084/m9.figshare.1019859	CP0004_20131120_19mer_trans_v1.chip	Achilles_QC_v2.4.3.shRNA.table.txt
OVISE REP B p9	Screening	Deconvolution of pooled screening by NGS	OVISE REP B p9	cBOTv8_sbsv3_allreps_log.gct	FigShare	http://dx.doi.org/10.6084/m9.figshare.1019859	Data processing pipeline	Achilles_QC_v2.4.3.rnai.gct	FigShare	http://dx.doi.org/10.6084/m9.figshare.1019859	Data transformation	Achilles_QC_v2.4.3.rnai.Gs.gct	FigShare	http://dx.doi.org/10.6084/m9.figshare.1019859	CP0004_20131120_19mer_trans_v1.chip	Achilles_QC_v2.4.3.shRNA.table.txt
OVISE REP C p9	Screening	Deconvolution of pooled screening by NGS	OVISE REP C p9	cBOTv8_sbsv3_allreps_log.gct	FigShare	http://dx.doi.org/10.6084/m9.figshare.1019859	Data processing pipeline	Achilles_QC_v2.4.3.rnai.gct	FigShare	http://dx.doi.org/10.6084/m9.figshare.1019859	Data transformation	Achilles_QC_v2.4.3.rnai.Gs.gct	FigShare	http://dx.doi.org/10.6084/m9.figshare.1019859	CP0004_20131120_19mer_trans_v1.chip	Achilles_QC_v2.4.3.shRNA.table.txt
OVISE REP D p9	Screening	Deconvolution of pooled screening by NGS	OVISE REP D p9	cBOTv8_sbsv3_allreps_log.gct	FigShare	http://dx.doi.org/10.6084/m9.figshare.1019859	Data processing pipeline	Achilles_QC_v2.4.3.rnai.gct	FigShare	http://dx.doi.org/10.6084/m9.figshare.1019859	Data transformation	Achilles_QC_v2.4.3.rnai.Gs.gct	FigShare	http://dx.doi.org/10.6084/m9.figshare.1019859	CP0004_20131120_19mer_trans_v1.chip	Achilles_QC_v2.4.3.shRNA.table.txt
Panc 03.27 REP A p8	Screening	Deconvolution of pooled screening by NGS	Panc 03.27 REP A p8	cBOTv8_sbsv3_allreps_log.gct	FigShare	http://dx.doi.org/10.6084/m9.figshare.1019859	Data processing pipeline	Achilles_QC_v2.4.3.rnai.gct	FigShare	http://dx.doi.org/10.6084/m9.figshare.1019859	Data transformation	Achilles_QC_v2.4.3.rnai.Gs.gct	FigShare	http://dx.doi.org/10.6084/m9.figshare.1019859	CP0004_20131120_19mer_trans_v1.chip	Achilles_QC_v2.4.3.shRNA.table.txt
Panc 03.27 REP B p8	Screening	Deconvolution of pooled screening by NGS	Panc 03.27 REP B p8	cBOTv8_sbsv3_allreps_log.gct	FigShare	http://dx.doi.org/10.6084/m9.figshare.1019859	Data processing pipeline	Achilles_QC_v2.4.3.rnai.gct	FigShare	http://dx.doi.org/10.6084/m9.figshare.1019859	Data transformation	Achilles_QC_v2.4.3.rnai.Gs.gct	FigShare	http://dx.doi.org/10.6084/m9.figshare.1019859	CP0004_20131120_19mer_trans_v1.chip	Achilles_QC_v2.4.3.shRNA.table.txt
Panc 03.27 REP C p8	Screening	Deconvolution of pooled screening by NGS	Panc 03.27 REP C p8	cBOTv8_sbsv3_allreps_log.gct	FigShare	http://dx.doi.org/10.6084/m9.figshare.1019859	Data processing pipeline	Achilles_QC_v2.4.3.rnai.gct	FigShare	http://dx.doi.org/10.6084/m9.figshare.1019859	Data transformation	Achilles_QC_v2.4.3.rnai.Gs.gct	FigShare	http://dx.doi.org/10.6084/m9.figshare.1019859	CP0004_20131120_19mer_trans_v1.chip	Achilles_QC_v2.4.3.shRNA.table.txt
Panc 03.27 REP D p8	Screening	Deconvolution of pooled screening by NGS	Panc 03.27 REP D p8	cBOTv8_sbsv3_allreps_log.gct	FigShare	http://dx.doi.org/10.6084/m9.figshare.1019859	Data processing pipeline	Achilles_QC_v2.4.3.rnai.gct	FigShare	http://dx.doi.org/10.6084/m9.figshare.1019859	Data transformation	Achilles_QC_v2.4.3.rnai.Gs.gct	FigShare	http://dx.doi.org/10.6084/m9.figshare.1019859	CP0004_20131120_19mer_trans_v1.chip	Achilles_QC_v2.4.3.shRNA.table.txt
Panc 08.13 Rep A p6	Screening	Deconvolution of pooled screening by NGS	Panc 08.13 Rep A p6	cBOTv8_sbsv3_allreps_log.gct	FigShare	http://dx.doi.org/10.6084/m9.figshare.1019859	Data processing pipeline	Achilles_QC_v2.4.3.rnai.gct	FigShare	http://dx.doi.org/10.6084/m9.figshare.1019859	Data transformation	Achilles_QC_v2.4.3.rnai.Gs.gct	FigShare	http://dx.doi.org/10.6084/m9.figshare.1019859	CP0004_20131120_19mer_trans_v1.chip	Achilles_QC_v2.4.3.shRNA.table.txt
Panc 08.13 Rep B p6	Screening	Deconvolution of pooled screening by NGS	Panc 08.13 Rep B p6	cBOTv8_sbsv3_allreps_log.gct	FigShare	http://dx.doi.org/10.6084/m9.figshare.1019859	Data processing pipeline	Achilles_QC_v2.4.3.rnai.gct	FigShare	http://dx.doi.org/10.6084/m9.figshare.1019859	Data transformation	Achilles_QC_v2.4.3.rnai.Gs.gct	FigShare	http://dx.doi.org/10.6084/m9.figshare.1019859	CP0004_20131120_19mer_trans_v1.chip	Achilles_QC_v2.4.3.shRNA.table.txt
Panc 08.13 Rep C p6	Screening	Deconvolution of pooled screening by NGS	Panc 08.13 Rep C p6	cBOTv8_sbsv3_allreps_log.gct	FigShare	http://dx.doi.org/10.6084/m9.figshare.1019859	Data processing pipeline	Achilles_QC_v2.4.3.rnai.gct	FigShare	http://dx.doi.org/10.6084/m9.figshare.1019859	Data transformation	Achilles_QC_v2.4.3.rnai.Gs.gct	FigShare	http://dx.doi.org/10.6084/m9.figshare.1019859	CP0004_20131120_19mer_trans_v1.chip	Achilles_QC_v2.4.3.shRNA.table.txt
Panc 08.13 Rep D p6	Screening	Deconvolution of pooled screening by NGS	Panc 08.13 Rep D p6	cBOTv8_sbsv3_allreps_log.gct	FigShare	http://dx.doi.org/10.6084/m9.figshare.1019859	Data processing pipeline	Achilles_QC_v2.4.3.rnai.gct	FigShare	http://dx.doi.org/10.6084/m9.figshare.1019859	Data transformation	Achilles_QC_v2.4.3.rnai.Gs.gct	FigShare	http://dx.doi.org/10.6084/m9.figshare.1019859	CP0004_20131120_19mer_trans_v1.chip	Achilles_QC_v2.4.3.shRNA.table.txt
Panc 10.05 REP A p10	Screening	Deconvolution of pooled screening by NGS	Panc 10.05 REP A p10	cBOTv8_sbsv3_allreps_log.gct	FigShare	http://dx.doi.org/10.6084/m9.figshare.1019859	Data processing pipeline	Achilles_QC_v2.4.3.rnai.gct	FigShare	http://dx.doi.org/10.6084/m9.figshare.1019859	Data transformation	Achilles_QC_v2.4.3.rnai.Gs.gct	FigShare	http://dx.doi.org/10.6084/m9.figshare.1019859	CP0004_20131120_19mer_trans_v1.chip	Achilles_QC_v2.4.3.shRNA.table.txt
Panc 10.05 REP B p10	Screening	Deconvolution of pooled screening by NGS	Panc 10.05 REP B p10	cBOTv8_sbsv3_allreps_log.gct	FigShare	http://dx.doi.org/10.6084/m9.figshare.1019859	Data processing pipeline	Achilles_QC_v2.4.3.rnai.gct	FigShare	http://dx.doi.org/10.6084/m9.figshare.1019859	Data transformation	Achilles_QC_v2.4.3.rnai.Gs.gct	FigShare	http://dx.doi.org/10.6084/m9.figshare.1019859	CP0004_20131120_19mer_trans_v1.chip	Achilles_QC_v2.4.3.shRNA.table.txt
Panc 10.05 REP D p10	Screening	Deconvolution of pooled screening by NGS	Panc 10.05 REP D p10	cBOTv8_sbsv3_allreps_log.gct	FigShare	http://dx.doi.org/10.6084/m9.figshare.1019859	Data processing pipeline	Achilles_QC_v2.4.3.rnai.gct	FigShare	http://dx.doi.org/10.6084/m9.figshare.1019859	Data transformation	Achilles_QC_v2.4.3.rnai.Gs.gct	FigShare	http://dx.doi.org/10.6084/m9.figshare.1019859	CP0004_20131120_19mer_trans_v1.chip	Achilles_QC_v2.4.3.shRNA.table.txt
pDNA_10025	Screening	Deconvolution of pooled screening by NGS	pDNA_10025	cBOTv8_sbsv3_allreps_log.gct	FigShare	http://dx.doi.org/10.6084/m9.figshare.1019859	Data processing pipeline	Achilles_QC_v2.4.3.rnai.gct	FigShare	http://dx.doi.org/10.6084/m9.figshare.1019859	Data transformation	Achilles_QC_v2.4.3.rnai.Gs.gct	FigShare	http://dx.doi.org/10.6084/m9.figshare.1019859	CP0004_20131120_19mer_trans_v1.chip	Achilles_QC_v2.4.3.shRNA.table.txt
pDNA-10025_10056	Screening	Deconvolution of pooled screening by NGS	pDNA-10025_10056	cBOTv8_sbsv3_allreps_log.gct	FigShare	http://dx.doi.org/10.6084/m9.figshare.1019859	Data processing pipeline	Achilles_QC_v2.4.3.rnai.gct	FigShare	http://dx.doi.org/10.6084/m9.figshare.1019859	Data transformation	Achilles_QC_v2.4.3.rnai.Gs.gct	FigShare	http://dx.doi.org/10.6084/m9.figshare.1019859	CP0004_20131120_19mer_trans_v1.chip	Achilles_QC_v2.4.3.shRNA.table.txt
pDNA-110709_10056	Screening	Deconvolution of pooled screening by NGS	pDNA-110709_10056	cBOTv8_sbsv3_allreps_log.gct	FigShare	http://dx.doi.org/10.6084/m9.figshare.1019859	Data processing pipeline	Achilles_QC_v2.4.3.rnai.gct	FigShare	http://dx.doi.org/10.6084/m9.figshare.1019859	Data transformation	Achilles_QC_v2.4.3.rnai.Gs.gct	FigShare	http://dx.doi.org/10.6084/m9.figshare.1019859	CP0004_20131120_19mer_trans_v1.chip	Achilles_QC_v2.4.3.shRNA.table.txt
pDNA_54_10051	Screening	Deconvolution of pooled screening by NGS	pDNA_54_10051	cBOTv8_sbsv3_allreps_log.gct	FigShare	http://dx.doi.org/10.6084/m9.figshare.1019859	Data processing pipeline	Achilles_QC_v2.4.3.rnai.gct	FigShare	http://dx.doi.org/10.6084/m9.figshare.1019859	Data transformation	Achilles_QC_v2.4.3.rnai.Gs.gct	FigShare	http://dx.doi.org/10.6084/m9.figshare.1019859	CP0004_20131120_19mer_trans_v1.chip	Achilles_QC_v2.4.3.shRNA.table.txt
PLB-985 Rep A p7	Screening	Deconvolution of pooled screening by NGS	PLB-985 Rep A p7	cBOTv8_sbsv3_allreps_log.gct	FigShare	http://dx.doi.org/10.6084/m9.figshare.1019859	Data processing pipeline	Achilles_QC_v2.4.3.rnai.gct	FigShare	http://dx.doi.org/10.6084/m9.figshare.1019859	Data transformation	Achilles_QC_v2.4.3.rnai.Gs.gct	FigShare	http://dx.doi.org/10.6084/m9.figshare.1019859	CP0004_20131120_19mer_trans_v1.chip	Achilles_QC_v2.4.3.shRNA.table.txt
PLB-985 Rep B p7	Screening	Deconvolution of pooled screening by NGS	PLB-985 Rep B p7	cBOTv8_sbsv3_allreps_log.gct	FigShare	http://dx.doi.org/10.6084/m9.figshare.1019859	Data processing pipeline	Achilles_QC_v2.4.3.rnai.gct	FigShare	http://dx.doi.org/10.6084/m9.figshare.1019859	Data transformation	Achilles_QC_v2.4.3.rnai.Gs.gct	FigShare	http://dx.doi.org/10.6084/m9.figshare.1019859	CP0004_20131120_19mer_trans_v1.chip	Achilles_QC_v2.4.3.shRNA.table.txt
PLB-985 Rep C p7	Screening	Deconvolution of pooled screening by NGS	PLB-985 Rep C p7	cBOTv8_sbsv3_allreps_log.gct	FigShare	http://dx.doi.org/10.6084/m9.figshare.1019859	Data processing pipeline	Achilles_QC_v2.4.3.rnai.gct	FigShare	http://dx.doi.org/10.6084/m9.figshare.1019859	Data transformation	Achilles_QC_v2.4.3.rnai.Gs.gct	FigShare	http://dx.doi.org/10.6084/m9.figshare.1019859	CP0004_20131120_19mer_trans_v1.chip	Achilles_QC_v2.4.3.shRNA.table.txt
PLB-985 Rep D p7	Screening	Deconvolution of pooled screening by NGS	PLB-985 Rep D p7	cBOTv8_sbsv3_allreps_log.gct	FigShare	http://dx.doi.org/10.6084/m9.figshare.1019859	Data processing pipeline	Achilles_QC_v2.4.3.rnai.gct	FigShare	http://dx.doi.org/10.6084/m9.figshare.1019859	Data transformation	Achilles_QC_v2.4.3.rnai.Gs.gct	FigShare	http://dx.doi.org/10.6084/m9.figshare.1019859	CP0004_20131120_19mer_trans_v1.chip	Achilles_QC_v2.4.3.shRNA.table.txt
PSN1 Rep A p8	Screening	Deconvolution of pooled screening by NGS	PSN1 Rep A p8	cBOTv8_sbsv3_allreps_log.gct	FigShare	http://dx.doi.org/10.6084/m9.figshare.1019859	Data processing pipeline	Achilles_QC_v2.4.3.rnai.gct	FigShare	http://dx.doi.org/10.6084/m9.figshare.1019859	Data transformation	Achilles_QC_v2.4.3.rnai.Gs.gct	FigShare	http://dx.doi.org/10.6084/m9.figshare.1019859	CP0004_20131120_19mer_trans_v1.chip	Achilles_QC_v2.4.3.shRNA.table.txt
PSN1 Rep B p8	Screening	Deconvolution of pooled screening by NGS	PSN1 Rep B p8	cBOTv8_sbsv3_allreps_log.gct	FigShare	http://dx.doi.org/10.6084/m9.figshare.1019859	Data processing pipeline	Achilles_QC_v2.4.3.rnai.gct	FigShare	http://dx.doi.org/10.6084/m9.figshare.1019859	Data transformation	Achilles_QC_v2.4.3.rnai.Gs.gct	FigShare	http://dx.doi.org/10.6084/m9.figshare.1019859	CP0004_20131120_19mer_trans_v1.chip	Achilles_QC_v2.4.3.shRNA.table.txt
PSN1 Rep C p8	Screening	Deconvolution of pooled screening by NGS	PSN1 Rep C p8	cBOTv8_sbsv3_allreps_log.gct	FigShare	http://dx.doi.org/10.6084/m9.figshare.1019859	Data processing pipeline	Achilles_QC_v2.4.3.rnai.gct	FigShare	http://dx.doi.org/10.6084/m9.figshare.1019859	Data transformation	Achilles_QC_v2.4.3.rnai.Gs.gct	FigShare	http://dx.doi.org/10.6084/m9.figshare.1019859	CP0004_20131120_19mer_trans_v1.chip	Achilles_QC_v2.4.3.shRNA.table.txt
PSN1 Rep D p8	Screening	Deconvolution of pooled screening by NGS	PSN1 Rep D p8	cBOTv8_sbsv3_allreps_log.gct	FigShare	http://dx.doi.org/10.6084/m9.figshare.1019859	Data processing pipeline	Achilles_QC_v2.4.3.rnai.gct	FigShare	http://dx.doi.org/10.6084/m9.figshare.1019859	Data transformation	Achilles_QC_v2.4.3.rnai.Gs.gct	FigShare	http://dx.doi.org/10.6084/m9.figshare.1019859	CP0004_20131120_19mer_trans_v1.chip	Achilles_QC_v2.4.3.shRNA.table.txt
QGP-1 Rep A p7	Screening	Deconvolution of pooled screening by NGS	QGP-1 Rep A p7	cBOTv8_sbsv3_allreps_log.gct	FigShare	http://dx.doi.org/10.6084/m9.figshare.1019859	Data processing pipeline	Achilles_QC_v2.4.3.rnai.gct	FigShare	http://dx.doi.org/10.6084/m9.figshare.1019859	Data transformation	Achilles_QC_v2.4.3.rnai.Gs.gct	FigShare	http://dx.doi.org/10.6084/m9.figshare.1019859	CP0004_20131120_19mer_trans_v1.chip	Achilles_QC_v2.4.3.shRNA.table.txt
QGP-1 Rep B p7	Screening	Deconvolution of pooled screening by NGS	QGP-1 Rep B p7	cBOTv8_sbsv3_allreps_log.gct	FigShare	http://dx.doi.org/10.6084/m9.figshare.1019859	Data processing pipeline	Achilles_QC_v2.4.3.rnai.gct	FigShare	http://dx.doi.org/10.6084/m9.figshare.1019859	Data transformation	Achilles_QC_v2.4.3.rnai.Gs.gct	FigShare	http://dx.doi.org/10.6084/m9.figshare.1019859	CP0004_20131120_19mer_trans_v1.chip	Achilles_QC_v2.4.3.shRNA.table.txt
QGP-1 Rep C p7	Screening	Deconvolution of pooled screening by NGS	QGP-1 Rep C p7	cBOTv8_sbsv3_allreps_log.gct	FigShare	http://dx.doi.org/10.6084/m9.figshare.1019859	Data processing pipeline	Achilles_QC_v2.4.3.rnai.gct	FigShare	http://dx.doi.org/10.6084/m9.figshare.1019859	Data transformation	Achilles_QC_v2.4.3.rnai.Gs.gct	FigShare	http://dx.doi.org/10.6084/m9.figshare.1019859	CP0004_20131120_19mer_trans_v1.chip	Achilles_QC_v2.4.3.shRNA.table.txt
QGP-1 Rep D p7	Screening	Deconvolution of pooled screening by NGS	QGP-1 Rep D p7	cBOTv8_sbsv3_allreps_log.gct	FigShare	http://dx.doi.org/10.6084/m9.figshare.1019859	Data processing pipeline	Achilles_QC_v2.4.3.rnai.gct	FigShare	http://dx.doi.org/10.6084/m9.figshare.1019859	Data transformation	Achilles_QC_v2.4.3.rnai.Gs.gct	FigShare	http://dx.doi.org/10.6084/m9.figshare.1019859	CP0004_20131120_19mer_trans_v1.chip	Achilles_QC_v2.4.3.shRNA.table.txt
Reh REP A p8	Screening	Deconvolution of pooled screening by NGS	Reh REP A p8	cBOTv8_sbsv3_allreps_log.gct	FigShare	http://dx.doi.org/10.6084/m9.figshare.1019859	Data processing pipeline	Achilles_QC_v2.4.3.rnai.gct	FigShare	http://dx.doi.org/10.6084/m9.figshare.1019859	Data transformation	Achilles_QC_v2.4.3.rnai.Gs.gct	FigShare	http://dx.doi.org/10.6084/m9.figshare.1019859	CP0004_20131120_19mer_trans_v1.chip	Achilles_QC_v2.4.3.shRNA.table.txt
Reh REP B p8	Screening	Deconvolution of pooled screening by NGS	Reh REP B p8	cBOTv8_sbsv3_allreps_log.gct	FigShare	http://dx.doi.org/10.6084/m9.figshare.1019859	Data processing pipeline	Achilles_QC_v2.4.3.rnai.gct	FigShare	http://dx.doi.org/10.6084/m9.figshare.1019859	Data transformation	Achilles_QC_v2.4.3.rnai.Gs.gct	FigShare	http://dx.doi.org/10.6084/m9.figshare.1019859	CP0004_20131120_19mer_trans_v1.chip	Achilles_QC_v2.4.3.shRNA.table.txt
Reh REP C p8	Screening	Deconvolution of pooled screening by NGS	Reh REP C p8	cBOTv8_sbsv3_allreps_log.gct	FigShare	http://dx.doi.org/10.6084/m9.figshare.1019859	Data processing pipeline	Achilles_QC_v2.4.3.rnai.gct	FigShare	http://dx.doi.org/10.6084/m9.figshare.1019859	Data transformation	Achilles_QC_v2.4.3.rnai.Gs.gct	FigShare	http://dx.doi.org/10.6084/m9.figshare.1019859	CP0004_20131120_19mer_trans_v1.chip	Achilles_QC_v2.4.3.shRNA.table.txt
Reh REP D p8	Screening	Deconvolution of pooled screening by NGS	Reh REP D p8	cBOTv8_sbsv3_allreps_log.gct	FigShare	http://dx.doi.org/10.6084/m9.figshare.1019859	Data processing pipeline	Achilles_QC_v2.4.3.rnai.gct	FigShare	http://dx.doi.org/10.6084/m9.figshare.1019859	Data transformation	Achilles_QC_v2.4.3.rnai.Gs.gct	FigShare	http://dx.doi.org/10.6084/m9.figshare.1019859	CP0004_20131120_19mer_trans_v1.chip	Achilles_QC_v2.4.3.shRNA.table.txt
RKN REP A p6	Screening	Deconvolution of pooled screening by NGS	RKN REP A p6	cBOTv8_sbsv3_allreps_log.gct	FigShare	http://dx.doi.org/10.6084/m9.figshare.1019859	Data processing pipeline	Achilles_QC_v2.4.3.rnai.gct	FigShare	http://dx.doi.org/10.6084/m9.figshare.1019859	Data transformation	Achilles_QC_v2.4.3.rnai.Gs.gct	FigShare	http://dx.doi.org/10.6084/m9.figshare.1019859	CP0004_20131120_19mer_trans_v1.chip	Achilles_QC_v2.4.3.shRNA.table.txt
RKN REP B p6	Screening	Deconvolution of pooled screening by NGS	RKN REP B p6	cBOTv8_sbsv3_allreps_log.gct	FigShare	http://dx.doi.org/10.6084/m9.figshare.1019859	Data processing pipeline	Achilles_QC_v2.4.3.rnai.gct	FigShare	http://dx.doi.org/10.6084/m9.figshare.1019859	Data transformation	Achilles_QC_v2.4.3.rnai.Gs.gct	FigShare	http://dx.doi.org/10.6084/m9.figshare.1019859	CP0004_20131120_19mer_trans_v1.chip	Achilles_QC_v2.4.3.shRNA.table.txt
RKN REP C p6	Screening	Deconvolution of pooled screening by NGS	RKN REP C p6	cBOTv8_sbsv3_allreps_log.gct	FigShare	http://dx.doi.org/10.6084/m9.figshare.1019859	Data processing pipeline	Achilles_QC_v2.4.3.rnai.gct	FigShare	http://dx.doi.org/10.6084/m9.figshare.1019859	Data transformation	Achilles_QC_v2.4.3.rnai.Gs.gct	FigShare	http://dx.doi.org/10.6084/m9.figshare.1019859	CP0004_20131120_19mer_trans_v1.chip	Achilles_QC_v2.4.3.shRNA.table.txt
RKN REP D p6	Screening	Deconvolution of pooled screening by NGS	RKN REP D p6	cBOTv8_sbsv3_allreps_log.gct	FigShare	http://dx.doi.org/10.6084/m9.figshare.1019859	Data processing pipeline	Achilles_QC_v2.4.3.rnai.gct	FigShare	http://dx.doi.org/10.6084/m9.figshare.1019859	Data transformation	Achilles_QC_v2.4.3.rnai.Gs.gct	FigShare	http://dx.doi.org/10.6084/m9.figshare.1019859	CP0004_20131120_19mer_trans_v1.chip	Achilles_QC_v2.4.3.shRNA.table.txt
RKO REP A p8	Screening	Deconvolution of pooled screening by NGS	RKO REP A p8	cBOTv8_sbsv3_allreps_log.gct	FigShare	http://dx.doi.org/10.6084/m9.figshare.1019859	Data processing pipeline	Achilles_QC_v2.4.3.rnai.gct	FigShare	http://dx.doi.org/10.6084/m9.figshare.1019859	Data transformation	Achilles_QC_v2.4.3.rnai.Gs.gct	FigShare	http://dx.doi.org/10.6084/m9.figshare.1019859	CP0004_20131120_19mer_trans_v1.chip	Achilles_QC_v2.4.3.shRNA.table.txt
RKO REP B p8	Screening	Deconvolution of pooled screening by NGS	RKO REP B p8	cBOTv8_sbsv3_allreps_log.gct	FigShare	http://dx.doi.org/10.6084/m9.figshare.1019859	Data processing pipeline	Achilles_QC_v2.4.3.rnai.gct	FigShare	http://dx.doi.org/10.6084/m9.figshare.1019859	Data transformation	Achilles_QC_v2.4.3.rnai.Gs.gct	FigShare	http://dx.doi.org/10.6084/m9.figshare.1019859	CP0004_20131120_19mer_trans_v1.chip	Achilles_QC_v2.4.3.shRNA.table.txt
RKO REP C p8	Screening	Deconvolution of pooled screening by NGS	RKO REP C p8	cBOTv8_sbsv3_allreps_log.gct	FigShare	http://dx.doi.org/10.6084/m9.figshare.1019859	Data processing pipeline	Achilles_QC_v2.4.3.rnai.gct	FigShare	http://dx.doi.org/10.6084/m9.figshare.1019859	Data transformation	Achilles_QC_v2.4.3.rnai.Gs.gct	FigShare	http://dx.doi.org/10.6084/m9.figshare.1019859	CP0004_20131120_19mer_trans_v1.chip	Achilles_QC_v2.4.3.shRNA.table.txt
RKO REP D p8	Screening	Deconvolution of pooled screening by NGS	RKO REP D p8	cBOTv8_sbsv3_allreps_log.gct	FigShare	http://dx.doi.org/10.6084/m9.figshare.1019859	Data processing pipeline	Achilles_QC_v2.4.3.rnai.gct	FigShare	http://dx.doi.org/10.6084/m9.figshare.1019859	Data transformation	Achilles_QC_v2.4.3.rnai.Gs.gct	FigShare	http://dx.doi.org/10.6084/m9.figshare.1019859	CP0004_20131120_19mer_trans_v1.chip	Achilles_QC_v2.4.3.shRNA.table.txt
RMUG-S REP A p8	Screening	Deconvolution of pooled screening by NGS	RMUG-S REP A p8	cBOTv8_sbsv3_allreps_log.gct	FigShare	http://dx.doi.org/10.6084/m9.figshare.1019859	Data processing pipeline	Achilles_QC_v2.4.3.rnai.gct	FigShare	http://dx.doi.org/10.6084/m9.figshare.1019859	Data transformation	Achilles_QC_v2.4.3.rnai.Gs.gct	FigShare	http://dx.doi.org/10.6084/m9.figshare.1019859	CP0004_20131120_19mer_trans_v1.chip	Achilles_QC_v2.4.3.shRNA.table.txt
RMUG-S REP B p8	Screening	Deconvolution of pooled screening by NGS	RMUG-S REP B p8	cBOTv8_sbsv3_allreps_log.gct	FigShare	http://dx.doi.org/10.6084/m9.figshare.1019859	Data processing pipeline	Achilles_QC_v2.4.3.rnai.gct	FigShare	http://dx.doi.org/10.6084/m9.figshare.1019859	Data transformation	Achilles_QC_v2.4.3.rnai.Gs.gct	FigShare	http://dx.doi.org/10.6084/m9.figshare.1019859	CP0004_20131120_19mer_trans_v1.chip	Achilles_QC_v2.4.3.shRNA.table.txt
RMUG-S REP C p8	Screening	Deconvolution of pooled screening by NGS	RMUG-S REP C p8	cBOTv8_sbsv3_allreps_log.gct	FigShare	http://dx.doi.org/10.6084/m9.figshare.1019859	Data processing pipeline	Achilles_QC_v2.4.3.rnai.gct	FigShare	http://dx.doi.org/10.6084/m9.figshare.1019859	Data transformation	Achilles_QC_v2.4.3.rnai.Gs.gct	FigShare	http://dx.doi.org/10.6084/m9.figshare.1019859	CP0004_20131120_19mer_trans_v1.chip	Achilles_QC_v2.4.3.shRNA.table.txt
RMUG-S REP D p8	Screening	Deconvolution of pooled screening by NGS	RMUG-S REP D p8	cBOTv8_sbsv3_allreps_log.gct	FigShare	http://dx.doi.org/10.6084/m9.figshare.1019859	Data processing pipeline	Achilles_QC_v2.4.3.rnai.gct	FigShare	http://dx.doi.org/10.6084/m9.figshare.1019859	Data transformation	Achilles_QC_v2.4.3.rnai.Gs.gct	FigShare	http://dx.doi.org/10.6084/m9.figshare.1019859	CP0004_20131120_19mer_trans_v1.chip	Achilles_QC_v2.4.3.shRNA.table.txt
RS4_11 Rep A p7	Screening	Deconvolution of pooled screening by NGS	RS4;11 Rep A p7	cBOTv8_sbsv3_allreps_log.gct	FigShare	http://dx.doi.org/10.6084/m9.figshare.1019859	Data processing pipeline	Achilles_QC_v2.4.3.rnai.gct	FigShare	http://dx.doi.org/10.6084/m9.figshare.1019859	Data transformation	Achilles_QC_v2.4.3.rnai.Gs.gct	FigShare	http://dx.doi.org/10.6084/m9.figshare.1019859	CP0004_20131120_19mer_trans_v1.chip	Achilles_QC_v2.4.3.shRNA.table.txt
RS4_11 Rep B p7	Screening	Deconvolution of pooled screening by NGS	RS4;11 Rep B p7	cBOTv8_sbsv3_allreps_log.gct	FigShare	http://dx.doi.org/10.6084/m9.figshare.1019859	Data processing pipeline	Achilles_QC_v2.4.3.rnai.gct	FigShare	http://dx.doi.org/10.6084/m9.figshare.1019859	Data transformation	Achilles_QC_v2.4.3.rnai.Gs.gct	FigShare	http://dx.doi.org/10.6084/m9.figshare.1019859	CP0004_20131120_19mer_trans_v1.chip	Achilles_QC_v2.4.3.shRNA.table.txt
RS4_11 Rep C p7	Screening	Deconvolution of pooled screening by NGS	RS4;11 Rep C p7	cBOTv8_sbsv3_allreps_log.gct	FigShare	http://dx.doi.org/10.6084/m9.figshare.1019859	Data processing pipeline	Achilles_QC_v2.4.3.rnai.gct	FigShare	http://dx.doi.org/10.6084/m9.figshare.1019859	Data transformation	Achilles_QC_v2.4.3.rnai.Gs.gct	FigShare	http://dx.doi.org/10.6084/m9.figshare.1019859	CP0004_20131120_19mer_trans_v1.chip	Achilles_QC_v2.4.3.shRNA.table.txt
RS4_11 Rep D p7	Screening	Deconvolution of pooled screening by NGS	RS4;11 Rep D p7	cBOTv8_sbsv3_allreps_log.gct	FigShare	http://dx.doi.org/10.6084/m9.figshare.1019859	Data processing pipeline	Achilles_QC_v2.4.3.rnai.gct	FigShare	http://dx.doi.org/10.6084/m9.figshare.1019859	Data transformation	Achilles_QC_v2.4.3.rnai.Gs.gct	FigShare	http://dx.doi.org/10.6084/m9.figshare.1019859	CP0004_20131120_19mer_trans_v1.chip	Achilles_QC_v2.4.3.shRNA.table.txt
RT-112 REP A p8	Screening	Deconvolution of pooled screening by NGS	RT-112 REP A p8	cBOTv8_sbsv3_allreps_log.gct	FigShare	http://dx.doi.org/10.6084/m9.figshare.1019859	Data processing pipeline	Achilles_QC_v2.4.3.rnai.gct	FigShare	http://dx.doi.org/10.6084/m9.figshare.1019859	Data transformation	Achilles_QC_v2.4.3.rnai.Gs.gct	FigShare	http://dx.doi.org/10.6084/m9.figshare.1019859	CP0004_20131120_19mer_trans_v1.chip	Achilles_QC_v2.4.3.shRNA.table.txt
RT-112 REP B p8	Screening	Deconvolution of pooled screening by NGS	RT-112 REP B p8	cBOTv8_sbsv3_allreps_log.gct	FigShare	http://dx.doi.org/10.6084/m9.figshare.1019859	Data processing pipeline	Achilles_QC_v2.4.3.rnai.gct	FigShare	http://dx.doi.org/10.6084/m9.figshare.1019859	Data transformation	Achilles_QC_v2.4.3.rnai.Gs.gct	FigShare	http://dx.doi.org/10.6084/m9.figshare.1019859	CP0004_20131120_19mer_trans_v1.chip	Achilles_QC_v2.4.3.shRNA.table.txt
RT-112 REP C p8	Screening	Deconvolution of pooled screening by NGS	RT-112 REP C p8	cBOTv8_sbsv3_allreps_log.gct	FigShare	http://dx.doi.org/10.6084/m9.figshare.1019859	Data processing pipeline	Achilles_QC_v2.4.3.rnai.gct	FigShare	http://dx.doi.org/10.6084/m9.figshare.1019859	Data transformation	Achilles_QC_v2.4.3.rnai.Gs.gct	FigShare	http://dx.doi.org/10.6084/m9.figshare.1019859	CP0004_20131120_19mer_trans_v1.chip	Achilles_QC_v2.4.3.shRNA.table.txt
RT-112 REP D p8	Screening	Deconvolution of pooled screening by NGS	RT-112 REP D p8	cBOTv8_sbsv3_allreps_log.gct	FigShare	http://dx.doi.org/10.6084/m9.figshare.1019859	Data processing pipeline	Achilles_QC_v2.4.3.rnai.gct	FigShare	http://dx.doi.org/10.6084/m9.figshare.1019859	Data transformation	Achilles_QC_v2.4.3.rnai.Gs.gct	FigShare	http://dx.doi.org/10.6084/m9.figshare.1019859	CP0004_20131120_19mer_trans_v1.chip	Achilles_QC_v2.4.3.shRNA.table.txt
SEM Rep A p6	Screening	Deconvolution of pooled screening by NGS	SEM Rep A p6	cBOTv8_sbsv3_allreps_log.gct	FigShare	http://dx.doi.org/10.6084/m9.figshare.1019859	Data processing pipeline	Achilles_QC_v2.4.3.rnai.gct	FigShare	http://dx.doi.org/10.6084/m9.figshare.1019859	Data transformation	Achilles_QC_v2.4.3.rnai.Gs.gct	FigShare	http://dx.doi.org/10.6084/m9.figshare.1019859	CP0004_20131120_19mer_trans_v1.chip	Achilles_QC_v2.4.3.shRNA.table.txt
SEM Rep B p6	Screening	Deconvolution of pooled screening by NGS	SEM Rep B p6	cBOTv8_sbsv3_allreps_log.gct	FigShare	http://dx.doi.org/10.6084/m9.figshare.1019859	Data processing pipeline	Achilles_QC_v2.4.3.rnai.gct	FigShare	http://dx.doi.org/10.6084/m9.figshare.1019859	Data transformation	Achilles_QC_v2.4.3.rnai.Gs.gct	FigShare	http://dx.doi.org/10.6084/m9.figshare.1019859	CP0004_20131120_19mer_trans_v1.chip	Achilles_QC_v2.4.3.shRNA.table.txt
SEM Rep C p6	Screening	Deconvolution of pooled screening by NGS	SEM Rep C p6	cBOTv8_sbsv3_allreps_log.gct	FigShare	http://dx.doi.org/10.6084/m9.figshare.1019859	Data processing pipeline	Achilles_QC_v2.4.3.rnai.gct	FigShare	http://dx.doi.org/10.6084/m9.figshare.1019859	Data transformation	Achilles_QC_v2.4.3.rnai.Gs.gct	FigShare	http://dx.doi.org/10.6084/m9.figshare.1019859	CP0004_20131120_19mer_trans_v1.chip	Achilles_QC_v2.4.3.shRNA.table.txt
SEM Rep D p6	Screening	Deconvolution of pooled screening by NGS	SEM Rep D p6	cBOTv8_sbsv3_allreps_log.gct	FigShare	http://dx.doi.org/10.6084/m9.figshare.1019859	Data processing pipeline	Achilles_QC_v2.4.3.rnai.gct	FigShare	http://dx.doi.org/10.6084/m9.figshare.1019859	Data transformation	Achilles_QC_v2.4.3.rnai.Gs.gct	FigShare	http://dx.doi.org/10.6084/m9.figshare.1019859	CP0004_20131120_19mer_trans_v1.chip	Achilles_QC_v2.4.3.shRNA.table.txt
SF126 Rep A p9	Screening	Deconvolution of pooled screening by NGS	SF126 Rep A p9	cBOTv8_sbsv3_allreps_log.gct	FigShare	http://dx.doi.org/10.6084/m9.figshare.1019859	Data processing pipeline	Achilles_QC_v2.4.3.rnai.gct	FigShare	http://dx.doi.org/10.6084/m9.figshare.1019859	Data transformation	Achilles_QC_v2.4.3.rnai.Gs.gct	FigShare	http://dx.doi.org/10.6084/m9.figshare.1019859	CP0004_20131120_19mer_trans_v1.chip	Achilles_QC_v2.4.3.shRNA.table.txt
SF126 Rep B p9	Screening	Deconvolution of pooled screening by NGS	SF126 Rep B p9	cBOTv8_sbsv3_allreps_log.gct	FigShare	http://dx.doi.org/10.6084/m9.figshare.1019859	Data processing pipeline	Achilles_QC_v2.4.3.rnai.gct	FigShare	http://dx.doi.org/10.6084/m9.figshare.1019859	Data transformation	Achilles_QC_v2.4.3.rnai.Gs.gct	FigShare	http://dx.doi.org/10.6084/m9.figshare.1019859	CP0004_20131120_19mer_trans_v1.chip	Achilles_QC_v2.4.3.shRNA.table.txt
SF126 Rep C p9	Screening	Deconvolution of pooled screening by NGS	SF126 Rep C p9	cBOTv8_sbsv3_allreps_log.gct	FigShare	http://dx.doi.org/10.6084/m9.figshare.1019859	Data processing pipeline	Achilles_QC_v2.4.3.rnai.gct	FigShare	http://dx.doi.org/10.6084/m9.figshare.1019859	Data transformation	Achilles_QC_v2.4.3.rnai.Gs.gct	FigShare	http://dx.doi.org/10.6084/m9.figshare.1019859	CP0004_20131120_19mer_trans_v1.chip	Achilles_QC_v2.4.3.shRNA.table.txt
SF126 Rep D p9	Screening	Deconvolution of pooled screening by NGS	SF126 Rep D p9	cBOTv8_sbsv3_allreps_log.gct	FigShare	http://dx.doi.org/10.6084/m9.figshare.1019859	Data processing pipeline	Achilles_QC_v2.4.3.rnai.gct	FigShare	http://dx.doi.org/10.6084/m9.figshare.1019859	Data transformation	Achilles_QC_v2.4.3.rnai.Gs.gct	FigShare	http://dx.doi.org/10.6084/m9.figshare.1019859	CP0004_20131120_19mer_trans_v1.chip	Achilles_QC_v2.4.3.shRNA.table.txt
SF172 Rep A p8	Screening	Deconvolution of pooled screening by NGS	SF172 Rep A p8	cBOTv8_sbsv3_allreps_log.gct	FigShare	http://dx.doi.org/10.6084/m9.figshare.1019859	Data processing pipeline	Achilles_QC_v2.4.3.rnai.gct	FigShare	http://dx.doi.org/10.6084/m9.figshare.1019859	Data transformation	Achilles_QC_v2.4.3.rnai.Gs.gct	FigShare	http://dx.doi.org/10.6084/m9.figshare.1019859	CP0004_20131120_19mer_trans_v1.chip	Achilles_QC_v2.4.3.shRNA.table.txt
SF172 Rep B p8	Screening	Deconvolution of pooled screening by NGS	SF172 Rep B p8	cBOTv8_sbsv3_allreps_log.gct	FigShare	http://dx.doi.org/10.6084/m9.figshare.1019859	Data processing pipeline	Achilles_QC_v2.4.3.rnai.gct	FigShare	http://dx.doi.org/10.6084/m9.figshare.1019859	Data transformation	Achilles_QC_v2.4.3.rnai.Gs.gct	FigShare	http://dx.doi.org/10.6084/m9.figshare.1019859	CP0004_20131120_19mer_trans_v1.chip	Achilles_QC_v2.4.3.shRNA.table.txt
SF172 Rep C p8	Screening	Deconvolution of pooled screening by NGS	SF172 Rep C p8	cBOTv8_sbsv3_allreps_log.gct	FigShare	http://dx.doi.org/10.6084/m9.figshare.1019859	Data processing pipeline	Achilles_QC_v2.4.3.rnai.gct	FigShare	http://dx.doi.org/10.6084/m9.figshare.1019859	Data transformation	Achilles_QC_v2.4.3.rnai.Gs.gct	FigShare	http://dx.doi.org/10.6084/m9.figshare.1019859	CP0004_20131120_19mer_trans_v1.chip	Achilles_QC_v2.4.3.shRNA.table.txt
SF172 Rep D p8	Screening	Deconvolution of pooled screening by NGS	SF172 Rep D p8	cBOTv8_sbsv3_allreps_log.gct	FigShare	http://dx.doi.org/10.6084/m9.figshare.1019859	Data processing pipeline	Achilles_QC_v2.4.3.rnai.gct	FigShare	http://dx.doi.org/10.6084/m9.figshare.1019859	Data transformation	Achilles_QC_v2.4.3.rnai.Gs.gct	FigShare	http://dx.doi.org/10.6084/m9.figshare.1019859	CP0004_20131120_19mer_trans_v1.chip	Achilles_QC_v2.4.3.shRNA.table.txt
SF-295 REP A p10	Screening	Deconvolution of pooled screening by NGS	SF-295 REP A p10	cBOTv8_sbsv3_allreps_log.gct	FigShare	http://dx.doi.org/10.6084/m9.figshare.1019859	Data processing pipeline	Achilles_QC_v2.4.3.rnai.gct	FigShare	http://dx.doi.org/10.6084/m9.figshare.1019859	Data transformation	Achilles_QC_v2.4.3.rnai.Gs.gct	FigShare	http://dx.doi.org/10.6084/m9.figshare.1019859	CP0004_20131120_19mer_trans_v1.chip	Achilles_QC_v2.4.3.shRNA.table.txt
SF-295 REP B p10	Screening	Deconvolution of pooled screening by NGS	SF-295 REP B p10	cBOTv8_sbsv3_allreps_log.gct	FigShare	http://dx.doi.org/10.6084/m9.figshare.1019859	Data processing pipeline	Achilles_QC_v2.4.3.rnai.gct	FigShare	http://dx.doi.org/10.6084/m9.figshare.1019859	Data transformation	Achilles_QC_v2.4.3.rnai.Gs.gct	FigShare	http://dx.doi.org/10.6084/m9.figshare.1019859	CP0004_20131120_19mer_trans_v1.chip	Achilles_QC_v2.4.3.shRNA.table.txt
SF-295 REP C p10	Screening	Deconvolution of pooled screening by NGS	SF-295 REP C p10	cBOTv8_sbsv3_allreps_log.gct	FigShare	http://dx.doi.org/10.6084/m9.figshare.1019859	Data processing pipeline	Achilles_QC_v2.4.3.rnai.gct	FigShare	http://dx.doi.org/10.6084/m9.figshare.1019859	Data transformation	Achilles_QC_v2.4.3.rnai.Gs.gct	FigShare	http://dx.doi.org/10.6084/m9.figshare.1019859	CP0004_20131120_19mer_trans_v1.chip	Achilles_QC_v2.4.3.shRNA.table.txt
SF-295 REP D p10	Screening	Deconvolution of pooled screening by NGS	SF-295 REP D p10	cBOTv8_sbsv3_allreps_log.gct	FigShare	http://dx.doi.org/10.6084/m9.figshare.1019859	Data processing pipeline	Achilles_QC_v2.4.3.rnai.gct	FigShare	http://dx.doi.org/10.6084/m9.figshare.1019859	Data transformation	Achilles_QC_v2.4.3.rnai.Gs.gct	FigShare	http://dx.doi.org/10.6084/m9.figshare.1019859	CP0004_20131120_19mer_trans_v1.chip	Achilles_QC_v2.4.3.shRNA.table.txt
SF767 Rep A p7	Screening	Deconvolution of pooled screening by NGS	SF767 Rep A p7	cBOTv8_sbsv3_allreps_log.gct	FigShare	http://dx.doi.org/10.6084/m9.figshare.1019859	Data processing pipeline	Achilles_QC_v2.4.3.rnai.gct	FigShare	http://dx.doi.org/10.6084/m9.figshare.1019859	Data transformation	Achilles_QC_v2.4.3.rnai.Gs.gct	FigShare	http://dx.doi.org/10.6084/m9.figshare.1019859	CP0004_20131120_19mer_trans_v1.chip	Achilles_QC_v2.4.3.shRNA.table.txt
SF767 Rep B p7	Screening	Deconvolution of pooled screening by NGS	SF767 Rep B p7	cBOTv8_sbsv3_allreps_log.gct	FigShare	http://dx.doi.org/10.6084/m9.figshare.1019859	Data processing pipeline	Achilles_QC_v2.4.3.rnai.gct	FigShare	http://dx.doi.org/10.6084/m9.figshare.1019859	Data transformation	Achilles_QC_v2.4.3.rnai.Gs.gct	FigShare	http://dx.doi.org/10.6084/m9.figshare.1019859	CP0004_20131120_19mer_trans_v1.chip	Achilles_QC_v2.4.3.shRNA.table.txt
SF767 Rep C p7	Screening	Deconvolution of pooled screening by NGS	SF767 Rep C p7	cBOTv8_sbsv3_allreps_log.gct	FigShare	http://dx.doi.org/10.6084/m9.figshare.1019859	Data processing pipeline	Achilles_QC_v2.4.3.rnai.gct	FigShare	http://dx.doi.org/10.6084/m9.figshare.1019859	Data transformation	Achilles_QC_v2.4.3.rnai.Gs.gct	FigShare	http://dx.doi.org/10.6084/m9.figshare.1019859	CP0004_20131120_19mer_trans_v1.chip	Achilles_QC_v2.4.3.shRNA.table.txt
SF767 Rep D p7	Screening	Deconvolution of pooled screening by NGS	SF767 Rep D p7	cBOTv8_sbsv3_allreps_log.gct	FigShare	http://dx.doi.org/10.6084/m9.figshare.1019859	Data processing pipeline	Achilles_QC_v2.4.3.rnai.gct	FigShare	http://dx.doi.org/10.6084/m9.figshare.1019859	Data transformation	Achilles_QC_v2.4.3.rnai.Gs.gct	FigShare	http://dx.doi.org/10.6084/m9.figshare.1019859	CP0004_20131120_19mer_trans_v1.chip	Achilles_QC_v2.4.3.shRNA.table.txt
SJSA-1 REP A p8	Screening	Deconvolution of pooled screening by NGS	SJSA-1 REP A p8	cBOTv8_sbsv3_allreps_log.gct	FigShare	http://dx.doi.org/10.6084/m9.figshare.1019859	Data processing pipeline	Achilles_QC_v2.4.3.rnai.gct	FigShare	http://dx.doi.org/10.6084/m9.figshare.1019859	Data transformation	Achilles_QC_v2.4.3.rnai.Gs.gct	FigShare	http://dx.doi.org/10.6084/m9.figshare.1019859	CP0004_20131120_19mer_trans_v1.chip	Achilles_QC_v2.4.3.shRNA.table.txt
SJSA-1 REP B p8	Screening	Deconvolution of pooled screening by NGS	SJSA-1 REP B p8	cBOTv8_sbsv3_allreps_log.gct	FigShare	http://dx.doi.org/10.6084/m9.figshare.1019859	Data processing pipeline	Achilles_QC_v2.4.3.rnai.gct	FigShare	http://dx.doi.org/10.6084/m9.figshare.1019859	Data transformation	Achilles_QC_v2.4.3.rnai.Gs.gct	FigShare	http://dx.doi.org/10.6084/m9.figshare.1019859	CP0004_20131120_19mer_trans_v1.chip	Achilles_QC_v2.4.3.shRNA.table.txt
SJSA-1 REP C p8	Screening	Deconvolution of pooled screening by NGS	SJSA-1 REP C p8	cBOTv8_sbsv3_allreps_log.gct	FigShare	http://dx.doi.org/10.6084/m9.figshare.1019859	Data processing pipeline	Achilles_QC_v2.4.3.rnai.gct	FigShare	http://dx.doi.org/10.6084/m9.figshare.1019859	Data transformation	Achilles_QC_v2.4.3.rnai.Gs.gct	FigShare	http://dx.doi.org/10.6084/m9.figshare.1019859	CP0004_20131120_19mer_trans_v1.chip	Achilles_QC_v2.4.3.shRNA.table.txt
SJSA-1 REP D p8	Screening	Deconvolution of pooled screening by NGS	SJSA-1 REP D p8	cBOTv8_sbsv3_allreps_log.gct	FigShare	http://dx.doi.org/10.6084/m9.figshare.1019859	Data processing pipeline	Achilles_QC_v2.4.3.rnai.gct	FigShare	http://dx.doi.org/10.6084/m9.figshare.1019859	Data transformation	Achilles_QC_v2.4.3.rnai.Gs.gct	FigShare	http://dx.doi.org/10.6084/m9.figshare.1019859	CP0004_20131120_19mer_trans_v1.chip	Achilles_QC_v2.4.3.shRNA.table.txt
SK-MEL-5 REP A p8	Screening	Deconvolution of pooled screening by NGS	SK-MEL-5 REP A p8	cBOTv8_sbsv3_allreps_log.gct	FigShare	http://dx.doi.org/10.6084/m9.figshare.1019859	Data processing pipeline	Achilles_QC_v2.4.3.rnai.gct	FigShare	http://dx.doi.org/10.6084/m9.figshare.1019859	Data transformation	Achilles_QC_v2.4.3.rnai.Gs.gct	FigShare	http://dx.doi.org/10.6084/m9.figshare.1019859	CP0004_20131120_19mer_trans_v1.chip	Achilles_QC_v2.4.3.shRNA.table.txt
SK-MEL-5 REP B p8	Screening	Deconvolution of pooled screening by NGS	SK-MEL-5 REP B p8	cBOTv8_sbsv3_allreps_log.gct	FigShare	http://dx.doi.org/10.6084/m9.figshare.1019859	Data processing pipeline	Achilles_QC_v2.4.3.rnai.gct	FigShare	http://dx.doi.org/10.6084/m9.figshare.1019859	Data transformation	Achilles_QC_v2.4.3.rnai.Gs.gct	FigShare	http://dx.doi.org/10.6084/m9.figshare.1019859	CP0004_20131120_19mer_trans_v1.chip	Achilles_QC_v2.4.3.shRNA.table.txt
SK-MEL-5 REP C p8	Screening	Deconvolution of pooled screening by NGS	SK-MEL-5 REP C p8	cBOTv8_sbsv3_allreps_log.gct	FigShare	http://dx.doi.org/10.6084/m9.figshare.1019859	Data processing pipeline	Achilles_QC_v2.4.3.rnai.gct	FigShare	http://dx.doi.org/10.6084/m9.figshare.1019859	Data transformation	Achilles_QC_v2.4.3.rnai.Gs.gct	FigShare	http://dx.doi.org/10.6084/m9.figshare.1019859	CP0004_20131120_19mer_trans_v1.chip	Achilles_QC_v2.4.3.shRNA.table.txt
SK-MEL-5 REP D p8	Screening	Deconvolution of pooled screening by NGS	SK-MEL-5 REP D p8	cBOTv8_sbsv3_allreps_log.gct	FigShare	http://dx.doi.org/10.6084/m9.figshare.1019859	Data processing pipeline	Achilles_QC_v2.4.3.rnai.gct	FigShare	http://dx.doi.org/10.6084/m9.figshare.1019859	Data transformation	Achilles_QC_v2.4.3.rnai.Gs.gct	FigShare	http://dx.doi.org/10.6084/m9.figshare.1019859	CP0004_20131120_19mer_trans_v1.chip	Achilles_QC_v2.4.3.shRNA.table.txt
SK-MM-2 Rep A p6	Screening	Deconvolution of pooled screening by NGS	SK-MM-2 Rep A p6	cBOTv8_sbsv3_allreps_log.gct	FigShare	http://dx.doi.org/10.6084/m9.figshare.1019859	Data processing pipeline	Achilles_QC_v2.4.3.rnai.gct	FigShare	http://dx.doi.org/10.6084/m9.figshare.1019859	Data transformation	Achilles_QC_v2.4.3.rnai.Gs.gct	FigShare	http://dx.doi.org/10.6084/m9.figshare.1019859	CP0004_20131120_19mer_trans_v1.chip	Achilles_QC_v2.4.3.shRNA.table.txt
SK-MM-2 Rep B p6	Screening	Deconvolution of pooled screening by NGS	SK-MM-2 Rep B p6	cBOTv8_sbsv3_allreps_log.gct	FigShare	http://dx.doi.org/10.6084/m9.figshare.1019859	Data processing pipeline	Achilles_QC_v2.4.3.rnai.gct	FigShare	http://dx.doi.org/10.6084/m9.figshare.1019859	Data transformation	Achilles_QC_v2.4.3.rnai.Gs.gct	FigShare	http://dx.doi.org/10.6084/m9.figshare.1019859	CP0004_20131120_19mer_trans_v1.chip	Achilles_QC_v2.4.3.shRNA.table.txt
SK-MM-2 Rep C p6	Screening	Deconvolution of pooled screening by NGS	SK-MM-2 Rep C p6	cBOTv8_sbsv3_allreps_log.gct	FigShare	http://dx.doi.org/10.6084/m9.figshare.1019859	Data processing pipeline	Achilles_QC_v2.4.3.rnai.gct	FigShare	http://dx.doi.org/10.6084/m9.figshare.1019859	Data transformation	Achilles_QC_v2.4.3.rnai.Gs.gct	FigShare	http://dx.doi.org/10.6084/m9.figshare.1019859	CP0004_20131120_19mer_trans_v1.chip	Achilles_QC_v2.4.3.shRNA.table.txt
SK-MM-2 Rep D p6	Screening	Deconvolution of pooled screening by NGS	SK-MM-2 Rep D p6	cBOTv8_sbsv3_allreps_log.gct	FigShare	http://dx.doi.org/10.6084/m9.figshare.1019859	Data processing pipeline	Achilles_QC_v2.4.3.rnai.gct	FigShare	http://dx.doi.org/10.6084/m9.figshare.1019859	Data transformation	Achilles_QC_v2.4.3.rnai.Gs.gct	FigShare	http://dx.doi.org/10.6084/m9.figshare.1019859	CP0004_20131120_19mer_trans_v1.chip	Achilles_QC_v2.4.3.shRNA.table.txt
SKNO-1 Rep A p8	Screening	Deconvolution of pooled screening by NGS	SKNO-1 Rep A p8	cBOTv8_sbsv3_allreps_log.gct	FigShare	http://dx.doi.org/10.6084/m9.figshare.1019859	Data processing pipeline	Achilles_QC_v2.4.3.rnai.gct	FigShare	http://dx.doi.org/10.6084/m9.figshare.1019859	Data transformation	Achilles_QC_v2.4.3.rnai.Gs.gct	FigShare	http://dx.doi.org/10.6084/m9.figshare.1019859	CP0004_20131120_19mer_trans_v1.chip	Achilles_QC_v2.4.3.shRNA.table.txt
SKNO-1 Rep B p8	Screening	Deconvolution of pooled screening by NGS	SKNO-1 Rep B p8	cBOTv8_sbsv3_allreps_log.gct	FigShare	http://dx.doi.org/10.6084/m9.figshare.1019859	Data processing pipeline	Achilles_QC_v2.4.3.rnai.gct	FigShare	http://dx.doi.org/10.6084/m9.figshare.1019859	Data transformation	Achilles_QC_v2.4.3.rnai.Gs.gct	FigShare	http://dx.doi.org/10.6084/m9.figshare.1019859	CP0004_20131120_19mer_trans_v1.chip	Achilles_QC_v2.4.3.shRNA.table.txt
SKNO-1 Rep C p8	Screening	Deconvolution of pooled screening by NGS	SKNO-1 Rep C p8	cBOTv8_sbsv3_allreps_log.gct	FigShare	http://dx.doi.org/10.6084/m9.figshare.1019859	Data processing pipeline	Achilles_QC_v2.4.3.rnai.gct	FigShare	http://dx.doi.org/10.6084/m9.figshare.1019859	Data transformation	Achilles_QC_v2.4.3.rnai.Gs.gct	FigShare	http://dx.doi.org/10.6084/m9.figshare.1019859	CP0004_20131120_19mer_trans_v1.chip	Achilles_QC_v2.4.3.shRNA.table.txt
SKNO-1 Rep D p8	Screening	Deconvolution of pooled screening by NGS	SKNO-1 Rep D p8	cBOTv8_sbsv3_allreps_log.gct	FigShare	http://dx.doi.org/10.6084/m9.figshare.1019859	Data processing pipeline	Achilles_QC_v2.4.3.rnai.gct	FigShare	http://dx.doi.org/10.6084/m9.figshare.1019859	Data transformation	Achilles_QC_v2.4.3.rnai.Gs.gct	FigShare	http://dx.doi.org/10.6084/m9.figshare.1019859	CP0004_20131120_19mer_trans_v1.chip	Achilles_QC_v2.4.3.shRNA.table.txt
SK-OV-3 Rep A p6	Screening	Deconvolution of pooled screening by NGS	SK-OV-3 Rep A p6	cBOTv8_sbsv3_allreps_log.gct	FigShare	http://dx.doi.org/10.6084/m9.figshare.1019859	Data processing pipeline	Achilles_QC_v2.4.3.rnai.gct	FigShare	http://dx.doi.org/10.6084/m9.figshare.1019859	Data transformation	Achilles_QC_v2.4.3.rnai.Gs.gct	FigShare	http://dx.doi.org/10.6084/m9.figshare.1019859	CP0004_20131120_19mer_trans_v1.chip	Achilles_QC_v2.4.3.shRNA.table.txt
SK-OV-3 Rep B p6	Screening	Deconvolution of pooled screening by NGS	SK-OV-3 Rep B p6	cBOTv8_sbsv3_allreps_log.gct	FigShare	http://dx.doi.org/10.6084/m9.figshare.1019859	Data processing pipeline	Achilles_QC_v2.4.3.rnai.gct	FigShare	http://dx.doi.org/10.6084/m9.figshare.1019859	Data transformation	Achilles_QC_v2.4.3.rnai.Gs.gct	FigShare	http://dx.doi.org/10.6084/m9.figshare.1019859	CP0004_20131120_19mer_trans_v1.chip	Achilles_QC_v2.4.3.shRNA.table.txt
SK-OV-3 Rep C p6	Screening	Deconvolution of pooled screening by NGS	SK-OV-3 Rep C p6	cBOTv8_sbsv3_allreps_log.gct	FigShare	http://dx.doi.org/10.6084/m9.figshare.1019859	Data processing pipeline	Achilles_QC_v2.4.3.rnai.gct	FigShare	http://dx.doi.org/10.6084/m9.figshare.1019859	Data transformation	Achilles_QC_v2.4.3.rnai.Gs.gct	FigShare	http://dx.doi.org/10.6084/m9.figshare.1019859	CP0004_20131120_19mer_trans_v1.chip	Achilles_QC_v2.4.3.shRNA.table.txt
SK-OV-3 Rep D p6	Screening	Deconvolution of pooled screening by NGS	SK-OV-3 Rep D p6	cBOTv8_sbsv3_allreps_log.gct	FigShare	http://dx.doi.org/10.6084/m9.figshare.1019859	Data processing pipeline	Achilles_QC_v2.4.3.rnai.gct	FigShare	http://dx.doi.org/10.6084/m9.figshare.1019859	Data transformation	Achilles_QC_v2.4.3.rnai.Gs.gct	FigShare	http://dx.doi.org/10.6084/m9.figshare.1019859	CP0004_20131120_19mer_trans_v1.chip	Achilles_QC_v2.4.3.shRNA.table.txt
SK-RC-20 REP A p8	Screening	Deconvolution of pooled screening by NGS	SK-RC-20 REP A p8	cBOTv8_sbsv3_allreps_log.gct	FigShare	http://dx.doi.org/10.6084/m9.figshare.1019859	Data processing pipeline	Achilles_QC_v2.4.3.rnai.gct	FigShare	http://dx.doi.org/10.6084/m9.figshare.1019859	Data transformation	Achilles_QC_v2.4.3.rnai.Gs.gct	FigShare	http://dx.doi.org/10.6084/m9.figshare.1019859	CP0004_20131120_19mer_trans_v1.chip	Achilles_QC_v2.4.3.shRNA.table.txt
SK-RC-20 REP B p8	Screening	Deconvolution of pooled screening by NGS	SK-RC-20 REP B p8	cBOTv8_sbsv3_allreps_log.gct	FigShare	http://dx.doi.org/10.6084/m9.figshare.1019859	Data processing pipeline	Achilles_QC_v2.4.3.rnai.gct	FigShare	http://dx.doi.org/10.6084/m9.figshare.1019859	Data transformation	Achilles_QC_v2.4.3.rnai.Gs.gct	FigShare	http://dx.doi.org/10.6084/m9.figshare.1019859	CP0004_20131120_19mer_trans_v1.chip	Achilles_QC_v2.4.3.shRNA.table.txt
SK-RC-20 REP C p8	Screening	Deconvolution of pooled screening by NGS	SK-RC-20 REP C p8	cBOTv8_sbsv3_allreps_log.gct	FigShare	http://dx.doi.org/10.6084/m9.figshare.1019859	Data processing pipeline	Achilles_QC_v2.4.3.rnai.gct	FigShare	http://dx.doi.org/10.6084/m9.figshare.1019859	Data transformation	Achilles_QC_v2.4.3.rnai.Gs.gct	FigShare	http://dx.doi.org/10.6084/m9.figshare.1019859	CP0004_20131120_19mer_trans_v1.chip	Achilles_QC_v2.4.3.shRNA.table.txt
SK-RC-20 REP D p8	Screening	Deconvolution of pooled screening by NGS	SK-RC-20 REP D p8	cBOTv8_sbsv3_allreps_log.gct	FigShare	http://dx.doi.org/10.6084/m9.figshare.1019859	Data processing pipeline	Achilles_QC_v2.4.3.rnai.gct	FigShare	http://dx.doi.org/10.6084/m9.figshare.1019859	Data transformation	Achilles_QC_v2.4.3.rnai.Gs.gct	FigShare	http://dx.doi.org/10.6084/m9.figshare.1019859	CP0004_20131120_19mer_trans_v1.chip	Achilles_QC_v2.4.3.shRNA.table.txt
SLR20 Rep A p8	Screening	Deconvolution of pooled screening by NGS	SLR20 Rep A p8	cBOTv8_sbsv3_allreps_log.gct	FigShare	http://dx.doi.org/10.6084/m9.figshare.1019859	Data processing pipeline	Achilles_QC_v2.4.3.rnai.gct	FigShare	http://dx.doi.org/10.6084/m9.figshare.1019859	Data transformation	Achilles_QC_v2.4.3.rnai.Gs.gct	FigShare	http://dx.doi.org/10.6084/m9.figshare.1019859	CP0004_20131120_19mer_trans_v1.chip	Achilles_QC_v2.4.3.shRNA.table.txt
SLR20 Rep B p8	Screening	Deconvolution of pooled screening by NGS	SLR20 Rep B p8	cBOTv8_sbsv3_allreps_log.gct	FigShare	http://dx.doi.org/10.6084/m9.figshare.1019859	Data processing pipeline	Achilles_QC_v2.4.3.rnai.gct	FigShare	http://dx.doi.org/10.6084/m9.figshare.1019859	Data transformation	Achilles_QC_v2.4.3.rnai.Gs.gct	FigShare	http://dx.doi.org/10.6084/m9.figshare.1019859	CP0004_20131120_19mer_trans_v1.chip	Achilles_QC_v2.4.3.shRNA.table.txt
SLR20 Rep C p8	Screening	Deconvolution of pooled screening by NGS	SLR20 Rep C p8	cBOTv8_sbsv3_allreps_log.gct	FigShare	http://dx.doi.org/10.6084/m9.figshare.1019859	Data processing pipeline	Achilles_QC_v2.4.3.rnai.gct	FigShare	http://dx.doi.org/10.6084/m9.figshare.1019859	Data transformation	Achilles_QC_v2.4.3.rnai.Gs.gct	FigShare	http://dx.doi.org/10.6084/m9.figshare.1019859	CP0004_20131120_19mer_trans_v1.chip	Achilles_QC_v2.4.3.shRNA.table.txt
SLR20 Rep D p8	Screening	Deconvolution of pooled screening by NGS	SLR20 Rep D p8	cBOTv8_sbsv3_allreps_log.gct	FigShare	http://dx.doi.org/10.6084/m9.figshare.1019859	Data processing pipeline	Achilles_QC_v2.4.3.rnai.gct	FigShare	http://dx.doi.org/10.6084/m9.figshare.1019859	Data transformation	Achilles_QC_v2.4.3.rnai.Gs.gct	FigShare	http://dx.doi.org/10.6084/m9.figshare.1019859	CP0004_20131120_19mer_trans_v1.chip	Achilles_QC_v2.4.3.shRNA.table.txt
SLR21 REP A p10	Screening	Deconvolution of pooled screening by NGS	SLR21 REP A p10	cBOTv8_sbsv3_allreps_log.gct	FigShare	http://dx.doi.org/10.6084/m9.figshare.1019859	Data processing pipeline	Achilles_QC_v2.4.3.rnai.gct	FigShare	http://dx.doi.org/10.6084/m9.figshare.1019859	Data transformation	Achilles_QC_v2.4.3.rnai.Gs.gct	FigShare	http://dx.doi.org/10.6084/m9.figshare.1019859	CP0004_20131120_19mer_trans_v1.chip	Achilles_QC_v2.4.3.shRNA.table.txt
SLR21 REP B p10	Screening	Deconvolution of pooled screening by NGS	SLR21 REP B p10	cBOTv8_sbsv3_allreps_log.gct	FigShare	http://dx.doi.org/10.6084/m9.figshare.1019859	Data processing pipeline	Achilles_QC_v2.4.3.rnai.gct	FigShare	http://dx.doi.org/10.6084/m9.figshare.1019859	Data transformation	Achilles_QC_v2.4.3.rnai.Gs.gct	FigShare	http://dx.doi.org/10.6084/m9.figshare.1019859	CP0004_20131120_19mer_trans_v1.chip	Achilles_QC_v2.4.3.shRNA.table.txt
SLR21 REP C p10	Screening	Deconvolution of pooled screening by NGS	SLR21 REP C p10	cBOTv8_sbsv3_allreps_log.gct	FigShare	http://dx.doi.org/10.6084/m9.figshare.1019859	Data processing pipeline	Achilles_QC_v2.4.3.rnai.gct	FigShare	http://dx.doi.org/10.6084/m9.figshare.1019859	Data transformation	Achilles_QC_v2.4.3.rnai.Gs.gct	FigShare	http://dx.doi.org/10.6084/m9.figshare.1019859	CP0004_20131120_19mer_trans_v1.chip	Achilles_QC_v2.4.3.shRNA.table.txt
SLR21 REP D p10	Screening	Deconvolution of pooled screening by NGS	SLR21 REP D p10	cBOTv8_sbsv3_allreps_log.gct	FigShare	http://dx.doi.org/10.6084/m9.figshare.1019859	Data processing pipeline	Achilles_QC_v2.4.3.rnai.gct	FigShare	http://dx.doi.org/10.6084/m9.figshare.1019859	Data transformation	Achilles_QC_v2.4.3.rnai.Gs.gct	FigShare	http://dx.doi.org/10.6084/m9.figshare.1019859	CP0004_20131120_19mer_trans_v1.chip	Achilles_QC_v2.4.3.shRNA.table.txt
SLR23 REP A p9	Screening	Deconvolution of pooled screening by NGS	SLR23 REP A p9	cBOTv8_sbsv3_allreps_log.gct	FigShare	http://dx.doi.org/10.6084/m9.figshare.1019859	Data processing pipeline	Achilles_QC_v2.4.3.rnai.gct	FigShare	http://dx.doi.org/10.6084/m9.figshare.1019859	Data transformation	Achilles_QC_v2.4.3.rnai.Gs.gct	FigShare	http://dx.doi.org/10.6084/m9.figshare.1019859	CP0004_20131120_19mer_trans_v1.chip	Achilles_QC_v2.4.3.shRNA.table.txt
SLR23 REP B p9	Screening	Deconvolution of pooled screening by NGS	SLR23 REP B p9	cBOTv8_sbsv3_allreps_log.gct	FigShare	http://dx.doi.org/10.6084/m9.figshare.1019859	Data processing pipeline	Achilles_QC_v2.4.3.rnai.gct	FigShare	http://dx.doi.org/10.6084/m9.figshare.1019859	Data transformation	Achilles_QC_v2.4.3.rnai.Gs.gct	FigShare	http://dx.doi.org/10.6084/m9.figshare.1019859	CP0004_20131120_19mer_trans_v1.chip	Achilles_QC_v2.4.3.shRNA.table.txt
SLR23 REP C p9	Screening	Deconvolution of pooled screening by NGS	SLR23 REP C p9	cBOTv8_sbsv3_allreps_log.gct	FigShare	http://dx.doi.org/10.6084/m9.figshare.1019859	Data processing pipeline	Achilles_QC_v2.4.3.rnai.gct	FigShare	http://dx.doi.org/10.6084/m9.figshare.1019859	Data transformation	Achilles_QC_v2.4.3.rnai.Gs.gct	FigShare	http://dx.doi.org/10.6084/m9.figshare.1019859	CP0004_20131120_19mer_trans_v1.chip	Achilles_QC_v2.4.3.shRNA.table.txt
SLR23 REP D p9	Screening	Deconvolution of pooled screening by NGS	SLR23 REP D p9	cBOTv8_sbsv3_allreps_log.gct	FigShare	http://dx.doi.org/10.6084/m9.figshare.1019859	Data processing pipeline	Achilles_QC_v2.4.3.rnai.gct	FigShare	http://dx.doi.org/10.6084/m9.figshare.1019859	Data transformation	Achilles_QC_v2.4.3.rnai.Gs.gct	FigShare	http://dx.doi.org/10.6084/m9.figshare.1019859	CP0004_20131120_19mer_trans_v1.chip	Achilles_QC_v2.4.3.shRNA.table.txt
SLR25 Rep A p9	Screening	Deconvolution of pooled screening by NGS	SLR25 Rep A p9	cBOTv8_sbsv3_allreps_log.gct	FigShare	http://dx.doi.org/10.6084/m9.figshare.1019859	Data processing pipeline	Achilles_QC_v2.4.3.rnai.gct	FigShare	http://dx.doi.org/10.6084/m9.figshare.1019859	Data transformation	Achilles_QC_v2.4.3.rnai.Gs.gct	FigShare	http://dx.doi.org/10.6084/m9.figshare.1019859	CP0004_20131120_19mer_trans_v1.chip	Achilles_QC_v2.4.3.shRNA.table.txt
SLR25 Rep B p9	Screening	Deconvolution of pooled screening by NGS	SLR25 Rep B p9	cBOTv8_sbsv3_allreps_log.gct	FigShare	http://dx.doi.org/10.6084/m9.figshare.1019859	Data processing pipeline	Achilles_QC_v2.4.3.rnai.gct	FigShare	http://dx.doi.org/10.6084/m9.figshare.1019859	Data transformation	Achilles_QC_v2.4.3.rnai.Gs.gct	FigShare	http://dx.doi.org/10.6084/m9.figshare.1019859	CP0004_20131120_19mer_trans_v1.chip	Achilles_QC_v2.4.3.shRNA.table.txt
SLR25 Rep C p9	Screening	Deconvolution of pooled screening by NGS	SLR25 Rep C p9	cBOTv8_sbsv3_allreps_log.gct	FigShare	http://dx.doi.org/10.6084/m9.figshare.1019859	Data processing pipeline	Achilles_QC_v2.4.3.rnai.gct	FigShare	http://dx.doi.org/10.6084/m9.figshare.1019859	Data transformation	Achilles_QC_v2.4.3.rnai.Gs.gct	FigShare	http://dx.doi.org/10.6084/m9.figshare.1019859	CP0004_20131120_19mer_trans_v1.chip	Achilles_QC_v2.4.3.shRNA.table.txt
SLR25 Rep D p9	Screening	Deconvolution of pooled screening by NGS	SLR25 Rep D p9	cBOTv8_sbsv3_allreps_log.gct	FigShare	http://dx.doi.org/10.6084/m9.figshare.1019859	Data processing pipeline	Achilles_QC_v2.4.3.rnai.gct	FigShare	http://dx.doi.org/10.6084/m9.figshare.1019859	Data transformation	Achilles_QC_v2.4.3.rnai.Gs.gct	FigShare	http://dx.doi.org/10.6084/m9.figshare.1019859	CP0004_20131120_19mer_trans_v1.chip	Achilles_QC_v2.4.3.shRNA.table.txt
SLR26 REP A p11	Screening	Deconvolution of pooled screening by NGS	SLR26 REP A p11	cBOTv8_sbsv3_allreps_log.gct	FigShare	http://dx.doi.org/10.6084/m9.figshare.1019859	Data processing pipeline	Achilles_QC_v2.4.3.rnai.gct	FigShare	http://dx.doi.org/10.6084/m9.figshare.1019859	Data transformation	Achilles_QC_v2.4.3.rnai.Gs.gct	FigShare	http://dx.doi.org/10.6084/m9.figshare.1019859	CP0004_20131120_19mer_trans_v1.chip	Achilles_QC_v2.4.3.shRNA.table.txt
SLR26 REP B p11	Screening	Deconvolution of pooled screening by NGS	SLR26 REP B p11	cBOTv8_sbsv3_allreps_log.gct	FigShare	http://dx.doi.org/10.6084/m9.figshare.1019859	Data processing pipeline	Achilles_QC_v2.4.3.rnai.gct	FigShare	http://dx.doi.org/10.6084/m9.figshare.1019859	Data transformation	Achilles_QC_v2.4.3.rnai.Gs.gct	FigShare	http://dx.doi.org/10.6084/m9.figshare.1019859	CP0004_20131120_19mer_trans_v1.chip	Achilles_QC_v2.4.3.shRNA.table.txt
SLR26 REP C p11	Screening	Deconvolution of pooled screening by NGS	SLR26 REP C p11	cBOTv8_sbsv3_allreps_log.gct	FigShare	http://dx.doi.org/10.6084/m9.figshare.1019859	Data processing pipeline	Achilles_QC_v2.4.3.rnai.gct	FigShare	http://dx.doi.org/10.6084/m9.figshare.1019859	Data transformation	Achilles_QC_v2.4.3.rnai.Gs.gct	FigShare	http://dx.doi.org/10.6084/m9.figshare.1019859	CP0004_20131120_19mer_trans_v1.chip	Achilles_QC_v2.4.3.shRNA.table.txt
SLR26 REP D p11	Screening	Deconvolution of pooled screening by NGS	SLR26 REP D p11	cBOTv8_sbsv3_allreps_log.gct	FigShare	http://dx.doi.org/10.6084/m9.figshare.1019859	Data processing pipeline	Achilles_QC_v2.4.3.rnai.gct	FigShare	http://dx.doi.org/10.6084/m9.figshare.1019859	Data transformation	Achilles_QC_v2.4.3.rnai.Gs.gct	FigShare	http://dx.doi.org/10.6084/m9.figshare.1019859	CP0004_20131120_19mer_trans_v1.chip	Achilles_QC_v2.4.3.shRNA.table.txt
SNU-1105 Rep A p6	Screening	Deconvolution of pooled screening by NGS	SNU-1105 Rep A p6	cBOTv8_sbsv3_allreps_log.gct	FigShare	http://dx.doi.org/10.6084/m9.figshare.1019859	Data processing pipeline	Achilles_QC_v2.4.3.rnai.gct	FigShare	http://dx.doi.org/10.6084/m9.figshare.1019859	Data transformation	Achilles_QC_v2.4.3.rnai.Gs.gct	FigShare	http://dx.doi.org/10.6084/m9.figshare.1019859	CP0004_20131120_19mer_trans_v1.chip	Achilles_QC_v2.4.3.shRNA.table.txt
SNU-1105 Rep B p6	Screening	Deconvolution of pooled screening by NGS	SNU-1105 Rep B p6	cBOTv8_sbsv3_allreps_log.gct	FigShare	http://dx.doi.org/10.6084/m9.figshare.1019859	Data processing pipeline	Achilles_QC_v2.4.3.rnai.gct	FigShare	http://dx.doi.org/10.6084/m9.figshare.1019859	Data transformation	Achilles_QC_v2.4.3.rnai.Gs.gct	FigShare	http://dx.doi.org/10.6084/m9.figshare.1019859	CP0004_20131120_19mer_trans_v1.chip	Achilles_QC_v2.4.3.shRNA.table.txt
SNU-1105 Rep C p6	Screening	Deconvolution of pooled screening by NGS	SNU-1105 Rep C p6	cBOTv8_sbsv3_allreps_log.gct	FigShare	http://dx.doi.org/10.6084/m9.figshare.1019859	Data processing pipeline	Achilles_QC_v2.4.3.rnai.gct	FigShare	http://dx.doi.org/10.6084/m9.figshare.1019859	Data transformation	Achilles_QC_v2.4.3.rnai.Gs.gct	FigShare	http://dx.doi.org/10.6084/m9.figshare.1019859	CP0004_20131120_19mer_trans_v1.chip	Achilles_QC_v2.4.3.shRNA.table.txt
SNU-1105 Rep D p6	Screening	Deconvolution of pooled screening by NGS	SNU-1105 Rep D p6	cBOTv8_sbsv3_allreps_log.gct	FigShare	http://dx.doi.org/10.6084/m9.figshare.1019859	Data processing pipeline	Achilles_QC_v2.4.3.rnai.gct	FigShare	http://dx.doi.org/10.6084/m9.figshare.1019859	Data transformation	Achilles_QC_v2.4.3.rnai.Gs.gct	FigShare	http://dx.doi.org/10.6084/m9.figshare.1019859	CP0004_20131120_19mer_trans_v1.chip	Achilles_QC_v2.4.3.shRNA.table.txt
SNU-840 REP A p9	Screening	Deconvolution of pooled screening by NGS	SNU-840 REP A p9	cBOTv8_sbsv3_allreps_log.gct	FigShare	http://dx.doi.org/10.6084/m9.figshare.1019859	Data processing pipeline	Achilles_QC_v2.4.3.rnai.gct	FigShare	http://dx.doi.org/10.6084/m9.figshare.1019859	Data transformation	Achilles_QC_v2.4.3.rnai.Gs.gct	FigShare	http://dx.doi.org/10.6084/m9.figshare.1019859	CP0004_20131120_19mer_trans_v1.chip	Achilles_QC_v2.4.3.shRNA.table.txt
SNU-840 REP B p9	Screening	Deconvolution of pooled screening by NGS	SNU-840 REP B p9	cBOTv8_sbsv3_allreps_log.gct	FigShare	http://dx.doi.org/10.6084/m9.figshare.1019859	Data processing pipeline	Achilles_QC_v2.4.3.rnai.gct	FigShare	http://dx.doi.org/10.6084/m9.figshare.1019859	Data transformation	Achilles_QC_v2.4.3.rnai.Gs.gct	FigShare	http://dx.doi.org/10.6084/m9.figshare.1019859	CP0004_20131120_19mer_trans_v1.chip	Achilles_QC_v2.4.3.shRNA.table.txt
SNU-840 REP C p9	Screening	Deconvolution of pooled screening by NGS	SNU-840 REP C p9	cBOTv8_sbsv3_allreps_log.gct	FigShare	http://dx.doi.org/10.6084/m9.figshare.1019859	Data processing pipeline	Achilles_QC_v2.4.3.rnai.gct	FigShare	http://dx.doi.org/10.6084/m9.figshare.1019859	Data transformation	Achilles_QC_v2.4.3.rnai.Gs.gct	FigShare	http://dx.doi.org/10.6084/m9.figshare.1019859	CP0004_20131120_19mer_trans_v1.chip	Achilles_QC_v2.4.3.shRNA.table.txt
SNU-840 REP D p9	Screening	Deconvolution of pooled screening by NGS	SNU-840 REP D p9	cBOTv8_sbsv3_allreps_log.gct	FigShare	http://dx.doi.org/10.6084/m9.figshare.1019859	Data processing pipeline	Achilles_QC_v2.4.3.rnai.gct	FigShare	http://dx.doi.org/10.6084/m9.figshare.1019859	Data transformation	Achilles_QC_v2.4.3.rnai.Gs.gct	FigShare	http://dx.doi.org/10.6084/m9.figshare.1019859	CP0004_20131120_19mer_trans_v1.chip	Achilles_QC_v2.4.3.shRNA.table.txt
SNU-C1 REP A p9	Screening	Deconvolution of pooled screening by NGS	SNU-C1 REP A p9	cBOTv8_sbsv3_allreps_log.gct	FigShare	http://dx.doi.org/10.6084/m9.figshare.1019859	Data processing pipeline	Achilles_QC_v2.4.3.rnai.gct	FigShare	http://dx.doi.org/10.6084/m9.figshare.1019859	Data transformation	Achilles_QC_v2.4.3.rnai.Gs.gct	FigShare	http://dx.doi.org/10.6084/m9.figshare.1019859	CP0004_20131120_19mer_trans_v1.chip	Achilles_QC_v2.4.3.shRNA.table.txt
SNU-C1 REP B p9	Screening	Deconvolution of pooled screening by NGS	SNU-C1 REP B p9	cBOTv8_sbsv3_allreps_log.gct	FigShare	http://dx.doi.org/10.6084/m9.figshare.1019859	Data processing pipeline	Achilles_QC_v2.4.3.rnai.gct	FigShare	http://dx.doi.org/10.6084/m9.figshare.1019859	Data transformation	Achilles_QC_v2.4.3.rnai.Gs.gct	FigShare	http://dx.doi.org/10.6084/m9.figshare.1019859	CP0004_20131120_19mer_trans_v1.chip	Achilles_QC_v2.4.3.shRNA.table.txt
SNU-C1 REP C p9	Screening	Deconvolution of pooled screening by NGS	SNU-C1 REP C p9	cBOTv8_sbsv3_allreps_log.gct	FigShare	http://dx.doi.org/10.6084/m9.figshare.1019859	Data processing pipeline	Achilles_QC_v2.4.3.rnai.gct	FigShare	http://dx.doi.org/10.6084/m9.figshare.1019859	Data transformation	Achilles_QC_v2.4.3.rnai.Gs.gct	FigShare	http://dx.doi.org/10.6084/m9.figshare.1019859	CP0004_20131120_19mer_trans_v1.chip	Achilles_QC_v2.4.3.shRNA.table.txt
SNU-C1 REP D p9	Screening	Deconvolution of pooled screening by NGS	SNU-C1 REP D p9	cBOTv8_sbsv3_allreps_log.gct	FigShare	http://dx.doi.org/10.6084/m9.figshare.1019859	Data processing pipeline	Achilles_QC_v2.4.3.rnai.gct	FigShare	http://dx.doi.org/10.6084/m9.figshare.1019859	Data transformation	Achilles_QC_v2.4.3.rnai.Gs.gct	FigShare	http://dx.doi.org/10.6084/m9.figshare.1019859	CP0004_20131120_19mer_trans_v1.chip	Achilles_QC_v2.4.3.shRNA.table.txt
SNU-C2A Rep A p7	Screening	Deconvolution of pooled screening by NGS	SNU-C2A Rep A p7	cBOTv8_sbsv3_allreps_log.gct	FigShare	http://dx.doi.org/10.6084/m9.figshare.1019859	Data processing pipeline	Achilles_QC_v2.4.3.rnai.gct	FigShare	http://dx.doi.org/10.6084/m9.figshare.1019859	Data transformation	Achilles_QC_v2.4.3.rnai.Gs.gct	FigShare	http://dx.doi.org/10.6084/m9.figshare.1019859	CP0004_20131120_19mer_trans_v1.chip	Achilles_QC_v2.4.3.shRNA.table.txt
SNU-C2A Rep B p7	Screening	Deconvolution of pooled screening by NGS	SNU-C2A Rep B p7	cBOTv8_sbsv3_allreps_log.gct	FigShare	http://dx.doi.org/10.6084/m9.figshare.1019859	Data processing pipeline	Achilles_QC_v2.4.3.rnai.gct	FigShare	http://dx.doi.org/10.6084/m9.figshare.1019859	Data transformation	Achilles_QC_v2.4.3.rnai.Gs.gct	FigShare	http://dx.doi.org/10.6084/m9.figshare.1019859	CP0004_20131120_19mer_trans_v1.chip	Achilles_QC_v2.4.3.shRNA.table.txt
SNU-C2A Rep C p7	Screening	Deconvolution of pooled screening by NGS	SNU-C2A Rep C p7	cBOTv8_sbsv3_allreps_log.gct	FigShare	http://dx.doi.org/10.6084/m9.figshare.1019859	Data processing pipeline	Achilles_QC_v2.4.3.rnai.gct	FigShare	http://dx.doi.org/10.6084/m9.figshare.1019859	Data transformation	Achilles_QC_v2.4.3.rnai.Gs.gct	FigShare	http://dx.doi.org/10.6084/m9.figshare.1019859	CP0004_20131120_19mer_trans_v1.chip	Achilles_QC_v2.4.3.shRNA.table.txt
SNU-C2A Rep D p7	Screening	Deconvolution of pooled screening by NGS	SNU-C2A Rep D p7	cBOTv8_sbsv3_allreps_log.gct	FigShare	http://dx.doi.org/10.6084/m9.figshare.1019859	Data processing pipeline	Achilles_QC_v2.4.3.rnai.gct	FigShare	http://dx.doi.org/10.6084/m9.figshare.1019859	Data transformation	Achilles_QC_v2.4.3.rnai.Gs.gct	FigShare	http://dx.doi.org/10.6084/m9.figshare.1019859	CP0004_20131120_19mer_trans_v1.chip	Achilles_QC_v2.4.3.shRNA.table.txt
SU.86.86 REP A p9	Screening	Deconvolution of pooled screening by NGS	SU.86.86 REP A p9	cBOTv8_sbsv3_allreps_log.gct	FigShare	http://dx.doi.org/10.6084/m9.figshare.1019859	Data processing pipeline	Achilles_QC_v2.4.3.rnai.gct	FigShare	http://dx.doi.org/10.6084/m9.figshare.1019859	Data transformation	Achilles_QC_v2.4.3.rnai.Gs.gct	FigShare	http://dx.doi.org/10.6084/m9.figshare.1019859	CP0004_20131120_19mer_trans_v1.chip	Achilles_QC_v2.4.3.shRNA.table.txt
SU.86.86 REP B p9	Screening	Deconvolution of pooled screening by NGS	SU.86.86 REP B p9	cBOTv8_sbsv3_allreps_log.gct	FigShare	http://dx.doi.org/10.6084/m9.figshare.1019859	Data processing pipeline	Achilles_QC_v2.4.3.rnai.gct	FigShare	http://dx.doi.org/10.6084/m9.figshare.1019859	Data transformation	Achilles_QC_v2.4.3.rnai.Gs.gct	FigShare	http://dx.doi.org/10.6084/m9.figshare.1019859	CP0004_20131120_19mer_trans_v1.chip	Achilles_QC_v2.4.3.shRNA.table.txt
SU.86.86 REP C p9	Screening	Deconvolution of pooled screening by NGS	SU.86.86 REP C p9	cBOTv8_sbsv3_allreps_log.gct	FigShare	http://dx.doi.org/10.6084/m9.figshare.1019859	Data processing pipeline	Achilles_QC_v2.4.3.rnai.gct	FigShare	http://dx.doi.org/10.6084/m9.figshare.1019859	Data transformation	Achilles_QC_v2.4.3.rnai.Gs.gct	FigShare	http://dx.doi.org/10.6084/m9.figshare.1019859	CP0004_20131120_19mer_trans_v1.chip	Achilles_QC_v2.4.3.shRNA.table.txt
SU.86.86 REP D p9	Screening	Deconvolution of pooled screening by NGS	SU.86.86 REP D p9	cBOTv8_sbsv3_allreps_log.gct	FigShare	http://dx.doi.org/10.6084/m9.figshare.1019859	Data processing pipeline	Achilles_QC_v2.4.3.rnai.gct	FigShare	http://dx.doi.org/10.6084/m9.figshare.1019859	Data transformation	Achilles_QC_v2.4.3.rnai.Gs.gct	FigShare	http://dx.doi.org/10.6084/m9.figshare.1019859	CP0004_20131120_19mer_trans_v1.chip	Achilles_QC_v2.4.3.shRNA.table.txt
SW1417 Rep A p5	Screening	Deconvolution of pooled screening by NGS	SW1417 Rep A p5	cBOTv8_sbsv3_allreps_log.gct	FigShare	http://dx.doi.org/10.6084/m9.figshare.1019859	Data processing pipeline	Achilles_QC_v2.4.3.rnai.gct	FigShare	http://dx.doi.org/10.6084/m9.figshare.1019859	Data transformation	Achilles_QC_v2.4.3.rnai.Gs.gct	FigShare	http://dx.doi.org/10.6084/m9.figshare.1019859	CP0004_20131120_19mer_trans_v1.chip	Achilles_QC_v2.4.3.shRNA.table.txt
SW1417 Rep B p5	Screening	Deconvolution of pooled screening by NGS	SW1417 Rep B p5	cBOTv8_sbsv3_allreps_log.gct	FigShare	http://dx.doi.org/10.6084/m9.figshare.1019859	Data processing pipeline	Achilles_QC_v2.4.3.rnai.gct	FigShare	http://dx.doi.org/10.6084/m9.figshare.1019859	Data transformation	Achilles_QC_v2.4.3.rnai.Gs.gct	FigShare	http://dx.doi.org/10.6084/m9.figshare.1019859	CP0004_20131120_19mer_trans_v1.chip	Achilles_QC_v2.4.3.shRNA.table.txt
SW1417 Rep C p5	Screening	Deconvolution of pooled screening by NGS	SW1417 Rep C p5	cBOTv8_sbsv3_allreps_log.gct	FigShare	http://dx.doi.org/10.6084/m9.figshare.1019859	Data processing pipeline	Achilles_QC_v2.4.3.rnai.gct	FigShare	http://dx.doi.org/10.6084/m9.figshare.1019859	Data transformation	Achilles_QC_v2.4.3.rnai.Gs.gct	FigShare	http://dx.doi.org/10.6084/m9.figshare.1019859	CP0004_20131120_19mer_trans_v1.chip	Achilles_QC_v2.4.3.shRNA.table.txt
SW1417 Rep D p5	Screening	Deconvolution of pooled screening by NGS	SW1417 Rep D p5	cBOTv8_sbsv3_allreps_log.gct	FigShare	http://dx.doi.org/10.6084/m9.figshare.1019859	Data processing pipeline	Achilles_QC_v2.4.3.rnai.gct	FigShare	http://dx.doi.org/10.6084/m9.figshare.1019859	Data transformation	Achilles_QC_v2.4.3.rnai.Gs.gct	FigShare	http://dx.doi.org/10.6084/m9.figshare.1019859	CP0004_20131120_19mer_trans_v1.chip	Achilles_QC_v2.4.3.shRNA.table.txt
SW1783 Rep A p8	Screening	Deconvolution of pooled screening by NGS	SW1783 Rep A p8	cBOTv8_sbsv3_allreps_log.gct	FigShare	http://dx.doi.org/10.6084/m9.figshare.1019859	Data processing pipeline	Achilles_QC_v2.4.3.rnai.gct	FigShare	http://dx.doi.org/10.6084/m9.figshare.1019859	Data transformation	Achilles_QC_v2.4.3.rnai.Gs.gct	FigShare	http://dx.doi.org/10.6084/m9.figshare.1019859	CP0004_20131120_19mer_trans_v1.chip	Achilles_QC_v2.4.3.shRNA.table.txt
SW1783 Rep B p8	Screening	Deconvolution of pooled screening by NGS	SW1783 Rep B p8	cBOTv8_sbsv3_allreps_log.gct	FigShare	http://dx.doi.org/10.6084/m9.figshare.1019859	Data processing pipeline	Achilles_QC_v2.4.3.rnai.gct	FigShare	http://dx.doi.org/10.6084/m9.figshare.1019859	Data transformation	Achilles_QC_v2.4.3.rnai.Gs.gct	FigShare	http://dx.doi.org/10.6084/m9.figshare.1019859	CP0004_20131120_19mer_trans_v1.chip	Achilles_QC_v2.4.3.shRNA.table.txt
SW1783 Rep C p8	Screening	Deconvolution of pooled screening by NGS	SW1783 Rep C p8	cBOTv8_sbsv3_allreps_log.gct	FigShare	http://dx.doi.org/10.6084/m9.figshare.1019859	Data processing pipeline	Achilles_QC_v2.4.3.rnai.gct	FigShare	http://dx.doi.org/10.6084/m9.figshare.1019859	Data transformation	Achilles_QC_v2.4.3.rnai.Gs.gct	FigShare	http://dx.doi.org/10.6084/m9.figshare.1019859	CP0004_20131120_19mer_trans_v1.chip	Achilles_QC_v2.4.3.shRNA.table.txt
SW1783 Rep D p8	Screening	Deconvolution of pooled screening by NGS	SW1783 Rep D p8	cBOTv8_sbsv3_allreps_log.gct	FigShare	http://dx.doi.org/10.6084/m9.figshare.1019859	Data processing pipeline	Achilles_QC_v2.4.3.rnai.gct	FigShare	http://dx.doi.org/10.6084/m9.figshare.1019859	Data transformation	Achilles_QC_v2.4.3.rnai.Gs.gct	FigShare	http://dx.doi.org/10.6084/m9.figshare.1019859	CP0004_20131120_19mer_trans_v1.chip	Achilles_QC_v2.4.3.shRNA.table.txt
SW48 REP A p8	Screening	Deconvolution of pooled screening by NGS	SW48 REP A p8	cBOTv8_sbsv3_allreps_log.gct	FigShare	http://dx.doi.org/10.6084/m9.figshare.1019859	Data processing pipeline	Achilles_QC_v2.4.3.rnai.gct	FigShare	http://dx.doi.org/10.6084/m9.figshare.1019859	Data transformation	Achilles_QC_v2.4.3.rnai.Gs.gct	FigShare	http://dx.doi.org/10.6084/m9.figshare.1019859	CP0004_20131120_19mer_trans_v1.chip	Achilles_QC_v2.4.3.shRNA.table.txt
SW48 REP B p8	Screening	Deconvolution of pooled screening by NGS	SW48 REP B p8	cBOTv8_sbsv3_allreps_log.gct	FigShare	http://dx.doi.org/10.6084/m9.figshare.1019859	Data processing pipeline	Achilles_QC_v2.4.3.rnai.gct	FigShare	http://dx.doi.org/10.6084/m9.figshare.1019859	Data transformation	Achilles_QC_v2.4.3.rnai.Gs.gct	FigShare	http://dx.doi.org/10.6084/m9.figshare.1019859	CP0004_20131120_19mer_trans_v1.chip	Achilles_QC_v2.4.3.shRNA.table.txt
SW48 REP C p8	Screening	Deconvolution of pooled screening by NGS	SW48 REP C p8	cBOTv8_sbsv3_allreps_log.gct	FigShare	http://dx.doi.org/10.6084/m9.figshare.1019859	Data processing pipeline	Achilles_QC_v2.4.3.rnai.gct	FigShare	http://dx.doi.org/10.6084/m9.figshare.1019859	Data transformation	Achilles_QC_v2.4.3.rnai.Gs.gct	FigShare	http://dx.doi.org/10.6084/m9.figshare.1019859	CP0004_20131120_19mer_trans_v1.chip	Achilles_QC_v2.4.3.shRNA.table.txt
SW48 REP D p8	Screening	Deconvolution of pooled screening by NGS	SW48 REP D p8	cBOTv8_sbsv3_allreps_log.gct	FigShare	http://dx.doi.org/10.6084/m9.figshare.1019859	Data processing pipeline	Achilles_QC_v2.4.3.rnai.gct	FigShare	http://dx.doi.org/10.6084/m9.figshare.1019859	Data transformation	Achilles_QC_v2.4.3.rnai.Gs.gct	FigShare	http://dx.doi.org/10.6084/m9.figshare.1019859	CP0004_20131120_19mer_trans_v1.chip	Achilles_QC_v2.4.3.shRNA.table.txt
SW480 Rep A p7	Screening	Deconvolution of pooled screening by NGS	SW480 Rep A p7	cBOTv8_sbsv3_allreps_log.gct	FigShare	http://dx.doi.org/10.6084/m9.figshare.1019859	Data processing pipeline	Achilles_QC_v2.4.3.rnai.gct	FigShare	http://dx.doi.org/10.6084/m9.figshare.1019859	Data transformation	Achilles_QC_v2.4.3.rnai.Gs.gct	FigShare	http://dx.doi.org/10.6084/m9.figshare.1019859	CP0004_20131120_19mer_trans_v1.chip	Achilles_QC_v2.4.3.shRNA.table.txt
SW480 Rep B p7	Screening	Deconvolution of pooled screening by NGS	SW480 Rep B p7	cBOTv8_sbsv3_allreps_log.gct	FigShare	http://dx.doi.org/10.6084/m9.figshare.1019859	Data processing pipeline	Achilles_QC_v2.4.3.rnai.gct	FigShare	http://dx.doi.org/10.6084/m9.figshare.1019859	Data transformation	Achilles_QC_v2.4.3.rnai.Gs.gct	FigShare	http://dx.doi.org/10.6084/m9.figshare.1019859	CP0004_20131120_19mer_trans_v1.chip	Achilles_QC_v2.4.3.shRNA.table.txt
SW480 Rep C p7	Screening	Deconvolution of pooled screening by NGS	SW480 Rep C p7	cBOTv8_sbsv3_allreps_log.gct	FigShare	http://dx.doi.org/10.6084/m9.figshare.1019859	Data processing pipeline	Achilles_QC_v2.4.3.rnai.gct	FigShare	http://dx.doi.org/10.6084/m9.figshare.1019859	Data transformation	Achilles_QC_v2.4.3.rnai.Gs.gct	FigShare	http://dx.doi.org/10.6084/m9.figshare.1019859	CP0004_20131120_19mer_trans_v1.chip	Achilles_QC_v2.4.3.shRNA.table.txt
SW480 Rep D p7	Screening	Deconvolution of pooled screening by NGS	SW480 Rep D p7	cBOTv8_sbsv3_allreps_log.gct	FigShare	http://dx.doi.org/10.6084/m9.figshare.1019859	Data processing pipeline	Achilles_QC_v2.4.3.rnai.gct	FigShare	http://dx.doi.org/10.6084/m9.figshare.1019859	Data transformation	Achilles_QC_v2.4.3.rnai.Gs.gct	FigShare	http://dx.doi.org/10.6084/m9.figshare.1019859	CP0004_20131120_19mer_trans_v1.chip	Achilles_QC_v2.4.3.shRNA.table.txt
T98G Rep A p8	Screening	Deconvolution of pooled screening by NGS	T98G Rep A p8	cBOTv8_sbsv3_allreps_log.gct	FigShare	http://dx.doi.org/10.6084/m9.figshare.1019859	Data processing pipeline	Achilles_QC_v2.4.3.rnai.gct	FigShare	http://dx.doi.org/10.6084/m9.figshare.1019859	Data transformation	Achilles_QC_v2.4.3.rnai.Gs.gct	FigShare	http://dx.doi.org/10.6084/m9.figshare.1019859	CP0004_20131120_19mer_trans_v1.chip	Achilles_QC_v2.4.3.shRNA.table.txt
T98G Rep B p8	Screening	Deconvolution of pooled screening by NGS	T98G Rep B p8	cBOTv8_sbsv3_allreps_log.gct	FigShare	http://dx.doi.org/10.6084/m9.figshare.1019859	Data processing pipeline	Achilles_QC_v2.4.3.rnai.gct	FigShare	http://dx.doi.org/10.6084/m9.figshare.1019859	Data transformation	Achilles_QC_v2.4.3.rnai.Gs.gct	FigShare	http://dx.doi.org/10.6084/m9.figshare.1019859	CP0004_20131120_19mer_trans_v1.chip	Achilles_QC_v2.4.3.shRNA.table.txt
T98G Rep C p8	Screening	Deconvolution of pooled screening by NGS	T98G Rep C p8	cBOTv8_sbsv3_allreps_log.gct	FigShare	http://dx.doi.org/10.6084/m9.figshare.1019859	Data processing pipeline	Achilles_QC_v2.4.3.rnai.gct	FigShare	http://dx.doi.org/10.6084/m9.figshare.1019859	Data transformation	Achilles_QC_v2.4.3.rnai.Gs.gct	FigShare	http://dx.doi.org/10.6084/m9.figshare.1019859	CP0004_20131120_19mer_trans_v1.chip	Achilles_QC_v2.4.3.shRNA.table.txt
T98G Rep D p8	Screening	Deconvolution of pooled screening by NGS	T98G Rep D p8	cBOTv8_sbsv3_allreps_log.gct	FigShare	http://dx.doi.org/10.6084/m9.figshare.1019859	Data processing pipeline	Achilles_QC_v2.4.3.rnai.gct	FigShare	http://dx.doi.org/10.6084/m9.figshare.1019859	Data transformation	Achilles_QC_v2.4.3.rnai.Gs.gct	FigShare	http://dx.doi.org/10.6084/m9.figshare.1019859	CP0004_20131120_19mer_trans_v1.chip	Achilles_QC_v2.4.3.shRNA.table.txt
TC-71 Rep A p7	Screening	Deconvolution of pooled screening by NGS	TC-71 Rep A p7	cBOTv8_sbsv3_allreps_log.gct	FigShare	http://dx.doi.org/10.6084/m9.figshare.1019859	Data processing pipeline	Achilles_QC_v2.4.3.rnai.gct	FigShare	http://dx.doi.org/10.6084/m9.figshare.1019859	Data transformation	Achilles_QC_v2.4.3.rnai.Gs.gct	FigShare	http://dx.doi.org/10.6084/m9.figshare.1019859	CP0004_20131120_19mer_trans_v1.chip	Achilles_QC_v2.4.3.shRNA.table.txt
TC-71 Rep B p7	Screening	Deconvolution of pooled screening by NGS	TC-71 Rep B p7	cBOTv8_sbsv3_allreps_log.gct	FigShare	http://dx.doi.org/10.6084/m9.figshare.1019859	Data processing pipeline	Achilles_QC_v2.4.3.rnai.gct	FigShare	http://dx.doi.org/10.6084/m9.figshare.1019859	Data transformation	Achilles_QC_v2.4.3.rnai.Gs.gct	FigShare	http://dx.doi.org/10.6084/m9.figshare.1019859	CP0004_20131120_19mer_trans_v1.chip	Achilles_QC_v2.4.3.shRNA.table.txt
TC-71 Rep C p7	Screening	Deconvolution of pooled screening by NGS	TC-71 Rep C p7	cBOTv8_sbsv3_allreps_log.gct	FigShare	http://dx.doi.org/10.6084/m9.figshare.1019859	Data processing pipeline	Achilles_QC_v2.4.3.rnai.gct	FigShare	http://dx.doi.org/10.6084/m9.figshare.1019859	Data transformation	Achilles_QC_v2.4.3.rnai.Gs.gct	FigShare	http://dx.doi.org/10.6084/m9.figshare.1019859	CP0004_20131120_19mer_trans_v1.chip	Achilles_QC_v2.4.3.shRNA.table.txt
TC-71 Rep D p7	Screening	Deconvolution of pooled screening by NGS	TC-71 Rep D p7	cBOTv8_sbsv3_allreps_log.gct	FigShare	http://dx.doi.org/10.6084/m9.figshare.1019859	Data processing pipeline	Achilles_QC_v2.4.3.rnai.gct	FigShare	http://dx.doi.org/10.6084/m9.figshare.1019859	Data transformation	Achilles_QC_v2.4.3.rnai.Gs.gct	FigShare	http://dx.doi.org/10.6084/m9.figshare.1019859	CP0004_20131120_19mer_trans_v1.chip	Achilles_QC_v2.4.3.shRNA.table.txt
TE10 REP A p8	Screening	Deconvolution of pooled screening by NGS	TE10 REP A p8	cBOTv8_sbsv3_allreps_log.gct	FigShare	http://dx.doi.org/10.6084/m9.figshare.1019859	Data processing pipeline	Achilles_QC_v2.4.3.rnai.gct	FigShare	http://dx.doi.org/10.6084/m9.figshare.1019859	Data transformation	Achilles_QC_v2.4.3.rnai.Gs.gct	FigShare	http://dx.doi.org/10.6084/m9.figshare.1019859	CP0004_20131120_19mer_trans_v1.chip	Achilles_QC_v2.4.3.shRNA.table.txt
TE10 REP B p8	Screening	Deconvolution of pooled screening by NGS	TE10 REP B p8	cBOTv8_sbsv3_allreps_log.gct	FigShare	http://dx.doi.org/10.6084/m9.figshare.1019859	Data processing pipeline	Achilles_QC_v2.4.3.rnai.gct	FigShare	http://dx.doi.org/10.6084/m9.figshare.1019859	Data transformation	Achilles_QC_v2.4.3.rnai.Gs.gct	FigShare	http://dx.doi.org/10.6084/m9.figshare.1019859	CP0004_20131120_19mer_trans_v1.chip	Achilles_QC_v2.4.3.shRNA.table.txt
TE10 REP C p8	Screening	Deconvolution of pooled screening by NGS	TE10 REP C p8	cBOTv8_sbsv3_allreps_log.gct	FigShare	http://dx.doi.org/10.6084/m9.figshare.1019859	Data processing pipeline	Achilles_QC_v2.4.3.rnai.gct	FigShare	http://dx.doi.org/10.6084/m9.figshare.1019859	Data transformation	Achilles_QC_v2.4.3.rnai.Gs.gct	FigShare	http://dx.doi.org/10.6084/m9.figshare.1019859	CP0004_20131120_19mer_trans_v1.chip	Achilles_QC_v2.4.3.shRNA.table.txt
TE10 REP D p8	Screening	Deconvolution of pooled screening by NGS	TE10 REP D p8	cBOTv8_sbsv3_allreps_log.gct	FigShare	http://dx.doi.org/10.6084/m9.figshare.1019859	Data processing pipeline	Achilles_QC_v2.4.3.rnai.gct	FigShare	http://dx.doi.org/10.6084/m9.figshare.1019859	Data transformation	Achilles_QC_v2.4.3.rnai.Gs.gct	FigShare	http://dx.doi.org/10.6084/m9.figshare.1019859	CP0004_20131120_19mer_trans_v1.chip	Achilles_QC_v2.4.3.shRNA.table.txt
TE-15 REP A p8	Screening	Deconvolution of pooled screening by NGS	TE-15 REP A p8	cBOTv8_sbsv3_allreps_log.gct	FigShare	http://dx.doi.org/10.6084/m9.figshare.1019859	Data processing pipeline	Achilles_QC_v2.4.3.rnai.gct	FigShare	http://dx.doi.org/10.6084/m9.figshare.1019859	Data transformation	Achilles_QC_v2.4.3.rnai.Gs.gct	FigShare	http://dx.doi.org/10.6084/m9.figshare.1019859	CP0004_20131120_19mer_trans_v1.chip	Achilles_QC_v2.4.3.shRNA.table.txt
TE-15 REP B p8	Screening	Deconvolution of pooled screening by NGS	TE-15 REP B p8	cBOTv8_sbsv3_allreps_log.gct	FigShare	http://dx.doi.org/10.6084/m9.figshare.1019859	Data processing pipeline	Achilles_QC_v2.4.3.rnai.gct	FigShare	http://dx.doi.org/10.6084/m9.figshare.1019859	Data transformation	Achilles_QC_v2.4.3.rnai.Gs.gct	FigShare	http://dx.doi.org/10.6084/m9.figshare.1019859	CP0004_20131120_19mer_trans_v1.chip	Achilles_QC_v2.4.3.shRNA.table.txt
[truncated: 46 more rows]
